# Supplementary material for: Inflammatory, regulatory, and autophagy co-expression modules and hub genes underlie the peripheral immune response to human intracerebral hemorrhage
Source: J Neuroinflammation. 2019 Mar 5;16:56. doi: 10.1186/s12974-019-1433-4 (PMC6399982; doi:10.1186/s12974-019-1433-4)
Supplement: Supplementary file 2 — Table S1. Subjects' demographic information and clinical characteristics. Table S2. List of all 21,175 genes and their respective modules. Table S3. Hypergeometric probability testing for all p(Dx) < 0.05 modules to all cell-types studied in this document. Table S4. List of the top 5% of the most interconnected genes (based on intramodular connectivity - kIN) within each module. Green-highlighted genes are amongst the top 1%. Table S5. IPA canonical pathways for only the hubs within modules with p(Dx) < 0.05. Pathways in peach color are significant following Benjamini-Hochberg (B-H) correction. Pathways in tan color - only following Fisher’s test. Table S6. p-values for each module with respect to diagnosis (A) and time since event (B). Table S7. IPA canonical pathways for all genes within modules that showed p(Dx) < 0.05. Pathways in peach color are significant following Benjamini-Hochberg correction. Pathways in tan color - only following Fisher’s test. Table S8. DAVID Gene Ontology results for all modules that showed p(Dx) < 0.05. Pathways in peach color are significant following Benjamini-Hochberg correction. Pathways in tan color - only following Fisher’s test. Table S9. List of differentially expressed genes (DEGs) and their respective fold-changes for genes amongst the 21,175 gene list (A). List of hub genes from the 1225 DEGs identified and their respective modules (B). IPA canonical pathways of only the list of 1225 DEGs (C). Cell-type involvement on all 1225 DEGs from this study (D). Cell-type involvement on only hub genes within the 1225 DEGs from this study (E). List of DEGs from this study that overlapped with the DEGs identified in Carmichael, et al. [15] (F). Cell-type enrichment on 46 DEGs that overlapped between this study and Carmichael’s study [15] (G). IPA canonical pathways of only the 46 DEGs that overlapped between this study and Carmichael’s study [15] (H). (XLSX 756 kb) [file 12974_2019_1433_MOESM2_ESM.xlsx]

## Sheet: ST1. Demographic Information
Supplementary Table 1: Subject Demographics and Clinical Characteristics.
	VRF Controls	ICH	Total
Subjects (#)	33	33	66
Sex (M, F)	24, 9	24, 9	48, 18
Age, years (Mean +/- SD)	63.5 +/- 13.1	62 +/- 14.3	62.8 +/- 13.7
Race / Ethnicity (%)
White	54.5	42.4	48.5
Black or African American	3	15.2	9.1
Asian	24.2	9.1	16.7
Native Hawaiian or Other Pacific Islander	0	0	0
Mixed Race	3	21.2	12.1
Latino	15.2	12.1	13.7
Time since event (hours; Mean +/- SD)	0	57.3 +/- 30.6
Min	0	4.2
Q1	0	30.6
Q2	0	58.2
Q3	0	83.6
Max	0	124.3
Current Smoker (#)	5	7	12
Hypertension (#)	23	23	46
Hyperlipidemia (#)	12	6	18
Diabetes (#)	6	6	12

## Sheet: ST2. Module Assignment
Supplementary Table 2: Module Assignments
Gene	Module
ABRACL	black
AC000089.3	black
AC002075.4	black
AC004386.4	black
AC004453.8	black
AC005534.6	black
AC007229.3	black
AC007383.6	black
AC007389.2	black
AC008753.3	black
AC009245.3	black
AC009302.2	black
AC009362.2	black
AC009413.2	black
AC009517.2	black
AC010240.3	black
AC010677.5	black
AC010878.3	black
AC011290.5	black
AC013449.1	black
AC013470.6	black
AC016691.2	black
AC016712.2	black
AC016739.2	black
AC017080.1	black
AC018463.5	black
AC020983.5	black
AC022431.1	black
AC024082.4	black
AC025750.5	black
AC066692.3	black
AC073063.10	black
AC073958.2	black
AC079250.1	black
AC079834.1	black
AC083855.5	black
AC092610.12	black
AC092642.1	black
AC093106.4	black
AC093107.7	black
AC093698.2	black
AC098828.3	black
AC104651.2	black
AC105402.2	black
AC109638.1	black
AC144530.1	black
ACADM	black
ACAT1	black
ACTR10	black
ADH5P4	black
ADSL	black
AE000658.27	black
AGGF1	black
AIMP1	black
AL390877.1	black
AL441883.1	black
AL590762.6	black
ANAPC16	black
ANKRD12	black
ANKRD49	black
AP000304.12	black
AP000361.2	black
AP000580.1	black
AP1S2	black
APEX1	black
ARL6IP4	black
ATF4	black
ATP5A1P10	black
ATP5A1P2	black
ATP5C1	black
ATP5C1P1	black
ATP5F1	black
ATP5F1P3	black
ATP5F1P6	black
ATP5F1P7	black
ATP5H	black
ATP5J	black
ATP5J2	black
ATP5JP1	black
ATP5LP2	black
ATP5LP3	black
ATP5O	black
ATP6V1G1	black
BCAS2	black
BDH2P1	black
BOLA2B	black
BRIX1	black
BRK1	black
BTF3L4P3	black
C11orf31	black
C14orf166	black
C19orf43	black
C19orf53	black
C1GALT1	black
C1QBP	black
C3orf38	black
C8orf59	black
CBX3	black
CCDC104	black
CCDC109B	black
CCDC112	black
CCDC66	black
CCDC82	black
CCDC91	black
CCNC	black
CCT2	black
CCT4	black
CCT6A	black
CCT8	black
CCT8P1	black
CCZ1B	black
CD3D	black
CD48	black
CD52	black
CEBPZ	black
CEP57	black
CEPT1	black
CFDP1	black
CHCHD2	black
CHCHD2P2	black
CHCHD2P6	black
CHCHD2P8	black
CHCHD3	black
CHURC1	black
CLEC2B	black
CLNS1A	black
CLNS1AP1	black
CLTA	black
CMPK1	black
COMMD6	black
COMMD8	black
COPS2	black
COX17P1	black
COX4I1	black
COX5A	black
COX7A2	black
COX7A2L	black
COX7A2P2	black
COX7C	black
CRLS1	black
CSNK1G3	black
CTA-276O3.4	black
CTA-351J1.1	black
CTA-440B3.1	black
CTA-963H5.5	black
CTB-2L9.1	black
CTB-33G10.1	black
CTB-63M22.1	black
CTB-75G16.1	black
CTB-79E8.3	black
CTB-95D12.1	black
CTC-260E6.2	black
CTC-308K20.3	black
CTC-429P9.4	black
CTC-458A3.1	black
CTC-484M2.1	black
CTC-487M23.8	black
CTC-575D19.1	black
CTD-2086L14.1	black
CTD-2090I13.3	black
CTD-2108O9.4	black
CTD-2161E19.1	black
CTD-2184D3.1	black
CTD-2186M15.1	black
CTD-2192J16.15	black
CTD-2218G20.1	black
CTD-2228K2.2	black
CTD-2287O16.1	black
CTD-2325A15.3	black
CTD-2501B8.5	black
CTD-2538A21.1	black
CTD-2547L16.3	black
CTD-2576F9.1	black
CTD-3035D6.1	black
DAP3P2	black
DBF4	black
DBIP1	black
DCAF13	black
DCUN1D5	black
DEK	black
DHX29	black
DIS3	black
DNAJA1	black
DNAJA1P1	black
DNAJB11	black
DNAJC8	black
DNTTIP2	black
DPM1	black
DPY30	black
DRAM2	black
DUTP5	black
DYNC1I2P1	black
DYNLL1	black
EBAG9	black
ECHDC1	black
EEF1A1P17	black
EEF1A1P22	black
EEF1A1P24	black
EEF1A1P25	black
EEF1A1P30	black
EEF1A1P41	black
EEF1A1P9	black
EEF1B2	black
EEF1B2P3	black
EEF1D	black
EEF1DP1	black
EEF1DP2	black
EEF1G	black
EEF1GP5	black
EID1	black
EIF1AX	black
EIF1AXP1	black
EIF2A	black
EIF2S1	black
EIF2S2	black
EIF2S2P2	black
EIF2S2P4	black
EIF3D	black
EIF3E	black
EIF3EP1	black
EIF3FP3	black
EIF3G	black
EIF3H	black
EIF3I	black
EIF3IP1	black
EIF3J	black
EIF3M	black
EIF4A2P4	black
EIF5	black
EMC2	black
ERGIC2	black
ERH	black
ERHP1	black
ERLEC1	black
ESF1	black
ETFA	black
EXOSC1	black
FAM204BP	black
FAM211A-AS1	black
FAM50A	black
FAM96AP2	black
FAM96B	black
FAU	black
FAUP1	black
FAUP2	black
FBL	black
FBXO8	black
FCF1P3	black
FH	black
FKBP3	black
FNTA	black
FNTAP2	black
FXR1	black
GABPB1	black
GIMAP2	black
GIMAP6	black
GIMAP7	black
GLO1	black
GNB2L1	black
GTF2B	black
GTF2F2	black
GTF2F2P1	black
GTF3A	black
GTF3C3	black
GZMA	black
GZMK	black
HAT1	black
HIGD1AP14	black
HINT1	black
HINT1P1	black
HIST1H4C	black
HIST1H4F	black
HMGB1P1	black
HMGB1P13	black
HMGB1P20	black
HMGB1P37	black
HMGB1P4	black
HMGB1P5	black
HMGB1P9	black
HMGN3	black
HMGN3P1	black
HNRNPA1P30	black
HNRNPA1P58	black
HSBP1P1	black
HSP90AA1	black
HSP90AA4P	black
HSP90AA6P	black
HSPA14	black
HSPD1P1	black
HSPD1P2	black
HSPE1	black
IAH1	black
ICT1	black
IFT74	black
IGBP1	black
ILF2	black
ILF2P1	black
INTS10	black
ITM2A	black
KB-1205A7.1	black
KB-1517D11.2	black
KLHL9	black
KLRB1	black
KRCC1	black
KTN1	black
LARP7	black
LPAR6	black
LSM1	black
MAGOH	black
MAGOH2	black
MATR3	black
MDH1	black
MED11	black
METAP2	black
METTL5	black
MICU2	black
MINOS1	black
MINOS1P3	black
MIR4426	black
MITD1	black
MORF4L2	black
MPC1	black
MPHOSPH10	black
MRFAP1L1	black
MRP63	black
MRPL1	black
MRPL18	black
MRPL21	black
MRPL3	black
MRPL3P1	black
MRPL47	black
MRPL51	black
MRPL53	black
MRPS15	black
MRPS21	black
MRPS35	black
MRPS5P3	black
MTIF3	black
MYNN	black
NACA	black
NACA2	black
NACA3P	black
NACAP1	black
NAP1L1	black
NAP1L1P3	black
NAP1L4P3	black
NDUFA1	black
NDUFA12	black
NDUFA4	black
NDUFAB1	black
NDUFB1P1	black
NDUFB5	black
NDUFB8P2	black
NDUFB9	black
NDUFS5	black
NIFK	black
NMD3	black
NME1-NME2	black
NME2P1	black
NOL7	black
NOP58	black
NPM1P21	black
NPM1P6	black
NPM1P8	black
NRAS	black
NSA2	black
OCIAD1	black
OLA1	black
OSTC	black
PAIP1	black
PAIP2	black
PAK1IP1	black
PARK7	black
PCNP	black
PCNPP1	black
PDCD10	black
PDIA6	black
PFDN1	black
PFDN5	black
PIGK	black
PLRG1	black
POLR2K	black
POLR3GL	black
PPCS	black
PPIA	black
PPIAL4F	black
PPIAP2	black
PPIAP21	black
PPIG	black
PPP1CC	black
PPP1R2P3	black
PPP1R2P6	black
PRDX1	black
PRKRIRP7	black
PROSC	black
PSMA2	black
PSMA3	black
PSMA4	black
PSMA6P1	black
PSMA7	black
PSMB1	black
PSMB7	black
PSMC2	black
PSMD10	black
PTGES3	black
PTGES3P1	black
PTGES3P2	black
PTGES3P3	black
PTP4A2	black
RAB7L1	black
RANP1	black
RANP6	black
RARS	black
RBM3	black
RBMX2	black
RBMX2P2	black
RBX1	black
RECQL	black
REEP3	black
RHEB	black
RHEBP2	black
RNF7	black
RNU11	black
RNU6-957P	black
RP1-140K8.2	black
RP1-146I3.1	black
RP1-152L7.8	black
RP1-15D7.1	black
RP1-172N19.3	black
RP1-191J18.65	black
RP1-199J3.5	black
RP1-228P16.1	black
RP1-241P17.4	black
RP1-249H1.3	black
RP1-273G13.1	black
RP1-273G13.2	black
RP1-278E11.3	black
RP1-281H8.3	black
RP1-292B18.1	black
RP1-308E4.1	black
RP1-40G4P.1	black
RP1-84O15.1	black
RP1-89D4.1	black
RP1-96H9.5	black
RP11-100N21.1	black
RP11-1029M24.4	black
RP11-102M11.1	black
RP11-1033A18.1	black
RP11-1035H13.3	black
RP11-1036F1.1	black
RP11-1072N2.2	black
RP11-109G23.1	black
RP11-1149O23.1	black
RP11-114H7.1	black
RP11-115H15.2	black
RP11-126D17.1	black
RP11-129B9.1	black
RP11-12M9.3	black
RP11-133N21.7	black
RP11-134E15.2	black
RP11-134G8.6	black
RP11-134K1.2	black
RP11-137J7.3	black
RP11-142L4.3	black
RP11-144L1.8	black
RP11-146N23.1	black
RP11-155G14.1	black
RP11-156G14.6	black
RP11-159C21.4	black
RP11-165H4.2	black
RP11-165N19.2	black
RP11-169K16.8	black
RP11-172F4.2	black
RP11-17A4.1	black
RP11-190G13.4	black
RP11-196I18.3	black
RP11-198M15.1	black
RP11-205M3.1	black
RP11-20O24.4	black
RP11-212P7.1	black
RP11-213G2.5	black
RP11-214N16.2	black
RP11-214O14.1	black
RP11-215A21.2	black
RP11-215P8.1	black
RP11-216N21.2	black
RP11-220D10.1	black
RP11-229M1.2	black
RP11-234A1.1	black
RP11-234N17.1	black
RP11-242D8.1	black
RP11-24M17.3	black
RP11-252I14.1	black
RP11-262D11.2	black
RP11-278C7.1	black
RP11-280O24.1	black
RP11-288E14.2	black
RP11-289K10.1	black
RP11-28P17.3	black
RP11-291L19.1	black
RP11-296O14.1	black
RP11-297B17.2	black
RP11-298C3.2	black
RP11-299L17.1	black
RP11-299L17.4	black
RP11-2F9.3	black
RP11-2J18.1	black
RP11-302B13.1	black
RP11-302I18.1	black
RP11-307I14.2	black
RP11-307I2.1	black
RP11-308D16.1	black
RP11-314A15.2	black
RP11-318C24.1	black
RP11-31K23.1	black
RP11-321A17.3	black
RP11-325E14.5	black
RP11-328C8.2	black
RP11-340I6.4	black
RP11-343B22.2	black
RP11-343B5.1	black
RP11-346C16.4	black
RP11-34P1.4	black
RP11-353H3.1	black
RP11-355O1.7	black
RP11-359M6.2	black
RP11-365F18.1	black
RP11-365H23.1	black
RP11-366I21.1	black
RP11-367G18.2	black
RP11-36C20.1	black
RP11-372E1.1	black
RP11-380G5.3	black
RP11-386I14.3	black
RP11-390K5.1	black
RP11-392P7.1	black
RP11-395C3.1	black
RP11-3D23.1	black
RP11-3L10.3	black
RP11-408P14.1	black
RP11-40C6.2	black
RP11-416L21.1	black
RP11-421N8.1	black
RP11-425I13.1	black
RP11-428L21.2	black
RP11-430C1.2	black
RP11-432F4.2	black
RP11-440K22.1	black
RP11-446E9.1	black
RP11-448N11.2	black
RP11-449H3.1	black
RP11-452K12.3	black
RP11-458F8.3	black
RP11-459A10.1	black
RP11-466F5.9	black
RP11-466P24.4	black
RP11-467I20.3	black
RP11-471B18.1	black
RP11-475C16.1	black
RP11-480N24.3	black
RP11-481K9.4	black
RP11-4M23.7	black
RP11-510I6.1	black
RP11-510I6.2	black
RP11-533F5.2	black
RP11-53M11.2	black
RP11-543B16.1	black
RP11-54C4.1	black
RP11-552M11.4	black
RP11-553P9.1	black
RP11-570P14.1	black
RP11-571F15.2	black
RP11-571F15.3	black
RP11-575C20.1	black
RP11-587D21.1	black
RP11-588L15.1	black
RP11-613C6.4	black
RP11-613F7.1	black
RP11-629B11.4	black
RP11-632C17__A.1	black
RP11-63E16.1	black
RP11-63K6.4	black
RP11-641C17.3	black
RP11-641D5.1	black
RP11-67P15.1	black
RP11-685B14.1	black
RP11-686D22.6	black
RP11-69L16.3	black
RP11-69L16.5	black
RP11-706O15.8	black
RP11-709P2.1	black
RP11-715J22.1	black
RP11-72B4.2	black
RP11-761N21.2	black
RP11-772E11.1	black
RP11-778D9.4	black
RP11-77G22.2	black
RP11-796G6.1	black
RP11-82H13.2	black
RP11-84A1.1	black
RP11-889L3.1	black
RP11-89K10.2	black
RP11-8H2.1	black
RP11-90H3.1	black
RP11-941H19.1	black
RP11-941H19.2	black
RP11-953B20.2	black
RP13-100A9.2	black
RP13-258O15.1	black
RP13-444K19.1	black
RP13-926M18.1	black
RP3-329A5.1	black
RP3-337H4.6	black
RP3-375P9.2	black
RP3-406A7.3	black
RP3-406A7.5	black
RP3-417G15.1	black
RP3-486I3.4	black
RP3-507I15.1	black
RP4-560B9.4	black
RP4-576H24.5	black
RP4-765C7.2	black
RP4-778K6.1	black
RP4-814D15.2	black
RP5-1052M9.1	black
RP5-1174J21.1	black
RP5-1174J21.2	black
RP5-988G15.1	black
RP6-105D16.1	black
RPF1	black
RPL10	black
RPL10A	black
RPL10AP2	black
RPL11	black
RPL12	black
RPL12P2	black
RPL13	black
RPL13A	black
RPL13AP20	black
RPL13AP25	black
RPL13AP6	black
RPL13AP7	black
RPL13P12	black
RPL13P2	black
RPL14	black
RPL14P1	black
RPL15	black
RPL15P3	black
RPL17	black
RPL17P25	black
RPL17P26	black
RPL17P33	black
RPL18	black
RPL18A	black
RPL18AP15	black
RPL18AP3	black
RPL18P13	black
RPL19	black
RPL19P12	black
RPL19P13	black
RPL19P20	black
RPL19P21	black
RPL21P75	black
RPL22P22	black
RPL23	black
RPL23AP51	black
RPL23P2	black
RPL23P8	black
RPL24	black
RPL24P4	black
RPL24P7	black
RPL24P8	black
RPL26P37	black
RPL27	black
RPL27AP	black
RPL3	black
RPL30	black
RPL30P14	black
RPL30P2	black
RPL30P4	black
RPL31P63	black
RPL32	black
RPL32P29	black
RPL32P3	black
RPL34	black
RPL34P18	black
RPL35	black
RPL35A	black
RPL35P2	black
RPL35P5	black
RPL36	black
RPL36A-HNRNPH2	black
RPL36AL	black
RPL36AP26	black
RPL36AP33	black
RPL36AP40	black
RPL37	black
RPL37A	black
RPL37AP1	black
RPL37P15	black
RPL37P23	black
RPL38	black
RPL38P3	black
RPL39	black
RPL39P3	black
RPL3P11	black
RPL3P12	black
RPL3P4	black
RPL3P7	black
RPL3P9	black
RPL4	black
RPL41	black
RPL4P3	black
RPL4P4	black
RPL4P5	black
RPL5	black
RPL5P1	black
RPL5P11	black
RPL5P12	black
RPL5P17	black
RPL5P18	black
RPL5P22	black
RPL5P23	black
RPL5P24	black
RPL5P28	black
RPL5P34	black
RPL5P35	black
RPL5P9	black
RPL6	black
RPL6P29	black
RPL6P30	black
RPL7	black
RPL7A	black
RPL7AP30	black
RPL7AP34	black
RPL7P1	black
RPL7P56	black
RPL7P58	black
RPL8	black
RPL9	black
RPL9P7	black
RPLP0	black
RPLP0P6	black
RPLP0P7	black
RPLP1	black
RPS10	black
RPS10-NUDT3	black
RPS10P16	black
RPS10P3	black
RPS11	black
RPS11P5	black
RPS11P7	black
RPS12	black
RPS12P23	black
RPS13	black
RPS14	black
RPS14P3	black
RPS15AP1	black
RPS15AP10	black
RPS15AP24	black
RPS15AP25	black
RPS15AP38	black
RPS15AP40	black
RPS16	black
RPS17L	black
RPS17P2	black
RPS17P5	black
RPS18	black
RPS18P9	black
RPS19	black
RPS19P1	black
RPS2	black
RPS20P21	black
RPS21	black
RPS21P4	black
RPS23P1	black
RPS23P8	black
RPS24	black
RPS24P8	black
RPS25	black
RPS27	black
RPS27A	black
RPS27P14	black
RPS27P15	black
RPS27P25	black
RPS29	black
RPS2P46	black
RPS2P55	black
RPS3	black
RPS3A	black
RPS3AP26	black
RPS3AP47	black
RPS4Y1	black
RPS4Y2	black
RPS5	black
RPS6	black
RPS7	black
RPS7P1	black
RPS7P14	black
RPS7P8	black
RPS8	black
RPS9P1	black
RPSA	black
RPSAP15	black
RSL1D1	black
RSL24D1	black
RWDD4P2	black
SAMD9	black
SBDS	black
SBDSP1	black
SC22CB-1E7.1	black
SCARNA2	black
SCARNA21	black
SCARNA7	black
SCFD1	black
SDHC	black
SEC11A	black
SEC61B	black
SERP1	black
SKA2P1	black
SLC25A46	black
SLC25A5	black
SLC25A5P5	black
SLC30A9	black
SLMO2	black
SLU7	black
SMIM11P1	black
SNHG5	black
SNHG6	black
SNORD42A	black
SNORD55	black
SNORD58	black
SNRPB2	black
SNRPD3	black
SNRPFP1	black
SNX14	black
SNX4	black
SOD1	black
SRI	black
SRP14	black
SRP72	black
SRP72P2	black
SRP9	black
SRSF3	black
SS18	black
SSB	black
SSR2	black
SSR4	black
STX8	black
SUB1	black
SUB1P1	black
SUB1P4	black
SUMO1	black
SUMO1P3	black
SUMO2P4	black
SYNJ2BP-COX16	black
TAF1D	black
TAF7	black
TBCAP1	black
TDPX2	black
TERF2	black
THYN1	black
TIPRL	black
TMA7	black
TMCO1	black
TMED2	black
TMEM14B	black
TMEM14C	black
TMEM14D	black
TMEM18	black
TMEM243	black
TMEM9B	black
TMSB10	black
TMSB10P1	black
TMX1	black
TNFAIP8	black
TOMM22	black
TOMM5	black
TOMM6	black
TOMM7	black
TPMT	black
TPT1	black
TPT1P12	black
TPT1P2	black
TPT1P4	black
TPT1P6	black
TPT1P9	black
TRAM1	black
TRMT112	black
TVP23CP2	black
TXNL1	black
UBXN11	black
UBXN7	black
UCHL3	black
UFC1	black
UFM1	black
UQCR10	black
UQCRBP1	black
UQCRC2P1	black
UQCRQ	black
USE1	black
USMG5	black
USMG5P1	black
USP1	black
USP16	black
UXS1	black
UXT	black
VDAC3	black
VDAC3P1	black
VPS29	black
VRK1	black
VRK2	black
WDR89	black
YEATS4	black
ZBED5	black
ZBTB8OSP2	black
ZC3H15	black
ZC3H6	black
ZFAND1	black
ZFAND6	black
ZFAND6P1	black
ZNF277	black
ZNF280D	black
ZNF330	black
ZNF622	black
ZNF830	black
ZNHIT1P1	black
AAMDC	blue
AASS	blue
AB015752.3	blue
AC002070.1	blue
AC002076.10	blue
AC002465.2	blue
AC002485.1	blue
AC002981.1	blue
AC002992.1	blue
AC003088.1	blue
AC003664.1	blue
AC003666.1	blue
AC004014.3	blue
AC004016.1	blue
AC004458.1	blue
AC004528.4	blue
AC004543.2	blue
AC004673.1	blue
AC004699.1	blue
AC004878.2	blue
AC004878.7	blue
AC004895.4	blue
AC004969.1	blue
AC005009.1	blue
AC005037.2	blue
AC005048.1	blue
AC005062.2	blue
AC005159.1	blue
AC005160.3	blue
AC005215.1	blue
AC005550.5	blue
AC005725.1	blue
AC005740.5	blue
AC005808.3	blue
AC005926.1	blue
AC006014.8	blue
AC006026.1	blue
AC006037.2	blue
AC006041.1	blue
AC006076.1	blue
AC006080.1	blue
AC006115.3	blue
AC006159.3	blue
AC006322.1	blue
AC006371.1	blue
AC006377.1	blue
AC006380.1	blue
AC006452.1	blue
AC006487.1	blue
AC006947.1	blue
AC006988.1	blue
AC006994.2	blue
AC007036.4	blue
AC007179.2	blue
AC007333.1	blue
AC007349.7	blue
AC007353.1	blue
AC007358.1	blue
AC007365.2	blue
AC007402.1	blue
AC007486.1	blue
AC007535.1	blue
AC007551.1	blue
AC007682.2	blue
AC007879.3	blue
AC007952.1	blue
AC008045.1	blue
AC008088.4	blue
AC008175.1	blue
AC008278.3	blue
AC008410.1	blue
AC008625.1	blue
AC008671.1	blue
AC008686.1	blue
AC008747.1	blue
AC008836.1	blue
AC008869.1	blue
AC008967.1	blue
AC009142.1	blue
AC009196.1	blue
AC009229.6	blue
AC009234.2	blue
AC009276.4	blue
AC009313.1	blue
AC009411.1	blue
AC009473.1	blue
AC009505.4	blue
AC009784.3	blue
AC009965.2	blue
AC009987.1	blue
AC010096.2	blue
AC010149.4	blue
AC010150.2	blue
AC010207.1	blue
AC010295.1	blue
AC010368.1	blue
AC010376.1	blue
AC010458.1	blue
AC010468.2	blue
AC010546.1	blue
AC010739.1	blue
AC010874.1	blue
AC010880.1	blue
AC010887.1	blue
AC010891.2	blue
AC010967.3	blue
AC011363.1	blue
AC011431.1	blue
AC011465.1	blue
AC011478.1	blue
AC011626.1	blue
AC011738.1	blue
AC011748.1	blue
AC012119.1	blue
AC012150.1	blue
AC012175.1	blue
AC012307.2	blue
AC012360.4	blue
AC012363.13	blue
AC012451.1	blue
AC012457.2	blue
AC012506.4	blue
AC012668.1	blue
AC012668.3	blue
AC013402.1	blue
AC013444.2	blue
AC013489.1	blue
AC013727.2	blue
AC016194.1	blue
AC016405.2	blue
AC016553.1	blue
AC016670.1	blue
AC016706.1	blue
AC016723.4	blue
AC016735.1	blue
AC016751.3	blue
AC016907.1	blue
AC017060.1	blue
AC018495.3	blue
AC018628.1	blue
AC018635.1	blue
AC018730.4	blue
AC018737.3	blue
AC019117.2	blue
AC019131.1	blue
AC020626.1	blue
AC020636.1	blue
AC020703.1	blue
AC020743.4	blue
AC020900.1	blue
AC021749.1	blue
AC021818.1	blue
AC022120.1	blue
AC022182.3	blue
AC022201.4	blue
AC022861.1	blue
AC023513.1	blue
AC023593.1	blue
AC023798.1	blue
AC023818.1	blue
AC024158.1	blue
AC024198.1	blue
AC025284.1	blue
AC025594.1	blue
AC026188.1	blue
AC026797.1	blue
AC026877.1	blue
AC027238.1	blue
AC027612.3	blue
AC034205.1	blue
AC034236.1	blue
AC040162.1	blue
AC051649.1	blue
AC055813.1	blue
AC055873.1	blue
AC060835.1	blue
AC062032.1	blue
AC064834.3	blue
AC067959.1	blue
AC068058.1	blue
AC068062.1	blue
AC068292.1	blue
AC068490.2	blue
AC068506.1	blue
AC068533.1	blue
AC068570.1	blue
AC068580.7	blue
AC068587.1	blue
AC068610.5	blue
AC068706.1	blue
AC068754.1	blue
AC068858.1	blue
AC069082.1	blue
AC069286.1	blue
AC069294.1	blue
AC073071.1	blue
AC073130.1	blue
AC073130.3	blue
AC073215.1	blue
AC073255.1	blue
AC073257.1	blue
AC073283.4	blue
AC073284.4	blue
AC073342.12	blue
AC073597.1	blue
AC073648.1	blue
AC074035.1	blue
AC074051.1	blue
AC074323.1	blue
AC074366.3	blue
AC078785.1	blue
AC078794.1	blue
AC078851.2	blue
AC078855.1	blue
AC078881.1	blue
AC078899.5	blue
AC078993.1	blue
AC079135.1	blue
AC079235.1	blue
AC079354.1	blue
AC079467.1	blue
AC079610.1	blue
AC079612.2	blue
AC079613.1	blue
AC079781.1	blue
AC080032.1	blue
AC080037.1	blue
AC083829.1	blue
AC083864.3	blue
AC083875.1	blue
AC084149.2	blue
AC084262.1	blue
AC084872.1	blue
AC084882.1	blue
AC087069.1	blue
AC087237.1	blue
AC087393.1	blue
AC087738.1	blue
AC090150.1	blue
AC090573.1	blue
AC090666.1	blue
AC090673.1	blue
AC090825.2	blue
AC090939.1	blue
AC091199.1	blue
AC091321.1	blue
AC091487.1	blue
AC091559.1	blue
AC091643.1	blue
AC091705.2	blue
AC091736.1	blue
AC091969.1	blue
AC092017.1	blue
AC092022.1	blue
AC092038.1	blue
AC092048.1	blue
AC092117.1	blue
AC092174.1	blue
AC092289.1	blue
AC092296.1	blue
AC092594.1	blue
AC092646.3	blue
AC092657.2	blue
AC092724.1	blue
AC092757.1	blue
AC092765.1	blue
AC092786.1	blue
AC092958.1	blue
AC092964.1	blue
AC093004.1	blue
AC093159.1	blue
AC093162.1	blue
AC093267.1	blue
AC093311.1	blue
AC093381.2	blue
AC093515.1	blue
AC093680.1	blue
AC093817.1	blue
AC093897.1	blue
AC093911.1	blue
AC095061.1	blue
AC096559.2	blue
AC096579.1	blue
AC096633.1	blue
AC096643.1	blue
AC096644.1	blue
AC096645.1	blue
AC096649.4	blue
AC096669.1	blue
AC097361.1	blue
AC097372.1	blue
AC097455.1	blue
AC098649.1	blue
AC098650.1	blue
AC098680.1	blue
AC098820.2	blue
AC098847.1	blue
AC098869.1	blue
AC098872.3	blue
AC098973.2	blue
AC099339.1	blue
AC099535.1	blue
AC099539.1	blue
AC099540.1	blue
AC099545.1	blue
AC099552.2	blue
AC099552.3	blue
AC099757.1	blue
AC100817.1	blue
AC100832.1	blue
AC103686.1	blue
AC103816.1	blue
AC104012.1	blue
AC104024.2	blue
AC104133.1	blue
AC104169.1	blue
AC104183.1	blue
AC104417.1	blue
AC104777.4	blue
AC104837.1	blue
AC105941.1	blue
AC106775.1	blue
AC106795.1	blue
AC106900.6	blue
AC107020.1	blue
AC107072.2	blue
AC107890.1	blue
AC107993.1	blue
AC108211.1	blue
AC108448.3	blue
AC108488.4	blue
AC108696.1	blue
AC108739.1	blue
AC108861.1	blue
AC109357.1	blue
AC109496.1	blue
AC109994.1	blue
AC110611.1	blue
AC110769.1	blue
AC112198.2	blue
AC112219.1	blue
AC112693.1	blue
AC112778.1	blue
AC113331.9	blue
AC113617.1	blue
AC114491.1	blue
AC114730.5	blue
AC114730.7	blue
AC114783.1	blue
AC114788.1	blue
AC114814.4	blue
AC114877.1	blue
AC115286.1	blue
AC116038.2	blue
AC116351.2	blue
AC116533.1	blue
AC116562.1	blue
AC116609.2	blue
AC117444.1	blue
AC117479.1	blue
AC121157.1	blue
AC121332.1	blue
AC122136.1	blue
AC123767.1	blue
AC123886.2	blue
AC124861.2	blue
AC125238.1	blue
AC125634.1	blue
AC130360.1	blue
AC130365.1	blue
AC131097.3	blue
AC131160.1	blue
AC131254.1	blue
AC132192.1	blue
AC134698.1	blue
AC138123.1	blue
AC138761.1	blue
AC138965.1	blue
AC140132.1	blue
AC144568.2	blue
AC190387.1	blue
ACA59	blue
ACTA1	blue
ADAM3A	blue
ADARB2-AS1	blue
ADH1C	blue
AE000660.1	blue
AF064858.10	blue
AF064863.1	blue
AF213884.3	blue
AF216667.1	blue
AF222686.1	blue
AF228730.1	blue
AF241725.6	blue
AGBL5-IT1	blue
AJ006995.3	blue
AKR1B10	blue
AL020993.1	blue
AL021398.1	blue
AL021920.1	blue
AL030997.1	blue
AL031602.1	blue
AL031653.1	blue
AL031655.2	blue
AL031905.1	blue
AL033403.1	blue
AL034449.1	blue
AL035045.1	blue
AL035088.1	blue
AL035467.1	blue
AL035697.1	blue
AL049647.1	blue
AL049831.1	blue
AL050321.1	blue
AL080276.1	blue
AL096864.1	blue
AL096869.1	blue
AL109749.1	blue
AL109843.1	blue
AL109922.1	blue
AL117190.1	blue
AL117209.1	blue
AL118509.1	blue
AL121584.1	blue
AL121656.5	blue
AL121761.1	blue
AL121898.1	blue
AL121914.1	blue
AL121952.1	blue
AL132819.1	blue
AL132875.1	blue
AL133232.1	blue
AL135784.1	blue
AL136446.1	blue
AL136967.1	blue
AL137019.1	blue
AL137024.1	blue
AL137118.1	blue
AL137855.1	blue
AL138837.1	blue
AL138919.1	blue
AL139318.1	blue
AL139333.1	blue
AL139429.1	blue
AL157392.1	blue
AL157788.1	blue
AL157871.2	blue
AL157884.1	blue
AL158147.1	blue
AL158155.1	blue
AL160037.1	blue
AL160279.1	blue
AL161452.1	blue
AL161669.1	blue
AL161790.1	blue
AL161793.1	blue
AL161908.1	blue
AL162430.1	blue
AL162430.2	blue
AL162511.1	blue
AL163193.1	blue
AL163952.2	blue
AL353141.1	blue
AL353147.1	blue
AL353608.1	blue
AL353664.1	blue
AL353707.1	blue
AL353733.1	blue
AL354741.1	blue
AL354764.1	blue
AL354775.1	blue
AL354936.1	blue
AL355512.1	blue
AL356131.1	blue
AL356137.1	blue
AL356214.1	blue
AL356739.1	blue
AL357519.1	blue
AL358813.2	blue
AL359253.1	blue
AL359709.1	blue
AL359709.2	blue
AL359832.1	blue
AL359851.1	blue
AL359955.1	blue
AL359983.1	blue
AL365202.1	blue
AL365361.1	blue
AL390119.1	blue
AL390240.1	blue
AL390966.1	blue
AL391261.1	blue
AL391416.1	blue
AL391417.1	blue
AL445074.1	blue
AL445204.1	blue
AL445675.1	blue
AL449083.1	blue
AL451051.1	blue
AL512290.1	blue
AL512505.1	blue
AL512640.1	blue
AL512791.1	blue
AL513123.1	blue
AL513487.1	blue
AL589675.1	blue
AL589736.1	blue
AL589947.1	blue
AL590285.1	blue
AL590403.1	blue
AL590482.1	blue
AL590726.1	blue
AL590726.2	blue
AL590874.1	blue
AL591034.1	blue
AL591708.1	blue
AL592063.1	blue
AL592205.1	blue
AL596329.1	blue
AL596330.1	blue
AL603632.1	blue
AL603766.1	blue
AL611946.1	blue
AL645730.1	blue
AL645859.1	blue
AL645941.1	blue
AL662890.1	blue
AL671972.1	blue
AL731568.1	blue
AL732363.1	blue
ALB	blue
ALG13-AS1	blue
ALG1L5P	blue
ANKRD18CP	blue
AP000146.2	blue
AP000266.7	blue
AP000345.1	blue
AP000428.1	blue
AP000431.1	blue
AP000442.4	blue
AP000462.3	blue
AP000473.6	blue
AP000478.1	blue
AP000487.6	blue
AP000745.1	blue
AP000807.2	blue
AP000897.1	blue
AP000908.1	blue
AP001058.3	blue
AP001062.9	blue
AP001178.1	blue
AP001422.3	blue
AP001464.4	blue
AP001525.1	blue
AP001595.1	blue
AP002364.1	blue
AP002490.1	blue
AP002517.1	blue
AP002856.4	blue
AP003064.1	blue
AP003471.2	blue
AP003730.1	blue
AP004242.1	blue
AP005227.1	blue
AP006216.10	blue
AP006547.3	blue
AP006621.5	blue
APOBEC3H	blue
APOC1P1	blue
APOC4	blue
AQP7P2	blue
ARHGEF10L	blue
ARMC12	blue
ASH1L-IT1	blue
ASPG	blue
ATG9B	blue
ATP13A5-AS1	blue
ATP1B1	blue
ATP6V0D2	blue
BACE1	blue
BACH1-AS1	blue
BOLA3-AS1	blue
BPIFA1	blue
BRDT	blue
BSN-AS1	blue
BX255972.1	blue
C13orf45	blue
C22orf42	blue
C2orf40	blue
C3orf33	blue
C4orf36	blue
C4orf6	blue
C6orf58	blue
C6orf99	blue
C9orf69	blue
C9orf92	blue
CALB2	blue
CAPN11	blue
CAPN9	blue
CASC19	blue
CATSPERD	blue
CC2D1A	blue
CCDC153	blue
CCDC167	blue
CCDC63	blue
CCDC74A	blue
CCL11	blue
CCL16	blue
CCL19	blue
CDC45	blue
CDH17	blue
CDHR2	blue
CDHR5	blue
CDK3	blue
CDKL3	blue
CELA2A	blue
CFC1	blue
CGREF1	blue
CHCHD4P2	blue
CHCHD6	blue
CHEK2	blue
CHL1-AS1	blue
CHL1-AS2	blue
CHN1	blue
CIB4	blue
CLCNKB	blue
CLDN11	blue
CLDN6	blue
CNKSR1	blue
CNPY4	blue
CNTFR-AS1	blue
COL11A1	blue
COL18A1-AS2	blue
COL1A2	blue
COQ3	blue
COX4I2	blue
COX7B2	blue
CPA4	blue
CPNE7	blue
CPXM1	blue
CPXM2	blue
CR769776.1	blue
CRNDE	blue
CRYBA1	blue
CSTL1	blue
CT45A6	blue
CTA-126B4.7	blue
CTA-246H3.8	blue
CTA-280A3__B.2	blue
CTA-31J9.2	blue
CTA-392C11.1	blue
CTA-397C4.2	blue
CTA-398F10.2	blue
CTA-796E4.4	blue
CTA-929C8.5	blue
CTA-929C8.8	blue
CTB-114C7.3	blue
CTB-1I21.1	blue
CTB-33O18.1	blue
CTB-43E15.4	blue
CTB-77H17.1	blue
CTC-218H9.1	blue
CTC-286N12.1	blue
CTC-303L1.2	blue
CTC-305H11.1	blue
CTC-308K20.1	blue
CTC-340A15.2	blue
CTC-359M8.1	blue
CTC-428G20.2	blue
CTC-436P18.3	blue
CTC-458G6.2	blue
CTC-467M3.1	blue
CTC-497E21.5	blue
CTC-537E7.3	blue
CTD-2005H7.2	blue
CTD-2013M15.1	blue
CTD-2014B16.3	blue
CTD-2021H9.3	blue
CTD-2022H16.1	blue
CTD-2023J5.1	blue
CTD-2034I4.1	blue
CTD-2050E21.1	blue
CTD-2089N3.2	blue
CTD-2128A3.2	blue
CTD-2134A5.3	blue
CTD-2139B15.5	blue
CTD-2142D14.1	blue
CTD-2143L24.1	blue
CTD-2152M20.2	blue
CTD-2197I11.1	blue
CTD-2200A16.1	blue
CTD-2288O8.1	blue
CTD-2292M16.7	blue
CTD-2297D10.1	blue
CTD-2306M5.1	blue
CTD-2325B11.1	blue
CTD-2333M24.1	blue
CTD-2340D6.1	blue
CTD-2363C16.1	blue
CTD-2534I21.9	blue
CTD-2560E9.5	blue
CTD-2562J17.2	blue
CTD-2571L23.6	blue
CTD-2591A6.2	blue
CTD-3035D6.2	blue
CTD-3080P12.3	blue
CTD-3239E11.2	blue
CTH	blue
CWH43	blue
CXorf31	blue
CYB561D1	blue
CYP4F30P	blue
DCDC2C	blue
DEFB1	blue
DEFB108P4	blue
DEFB109P1	blue
DEFB114	blue
DEFB115	blue
DEFB117	blue
DEFB128	blue
DMBT1P1	blue
DNAJB4	blue
DNM1	blue
DPEP1	blue
DPP10-AS1	blue
DSCR9	blue
ECE2	blue
EFCAB14-AS1	blue
EME1	blue
EPM2A	blue
EVA1B	blue
EYA1	blue
EYA2	blue
FABP3P2	blue
FAM150B	blue
FAM170A	blue
FAM188B2	blue
FAM197Y1	blue
FAM197Y2	blue
FAM19A3	blue
FAM25D	blue
FAM3D	blue
FAM66C	blue
FAM74A4	blue
FAM83C	blue
FBLIM1	blue
FBXO17	blue
FGF8	blue
FOLR4	blue
FOXP1-AS1	blue
FPGS	blue
FTCD	blue
GABRA5	blue
GAL3ST1	blue
GAMT	blue
GDAP1L1	blue
GEMIN6	blue
GGNBP1	blue
GLB1L	blue
GNRHR2	blue
GPR161	blue
GRM8	blue
GS1-122H1.2	blue
GS1-251I9.2	blue
GS1-259H13.2	blue
GS1-278J22.1	blue
GS1-39E22.1	blue
GS1-57L11.1	blue
GS1-600G8.5	blue
GYG2P1	blue
H19	blue
HAVCR1	blue
HBCBP	blue
HLA-B	blue
HLA-C	blue
HLCS-IT1	blue
HLTF-AS1	blue
HMBOX1-IT1	blue
HMGA1P4	blue
HNF1A-AS1	blue
HOXA-AS2	blue
HOXB-AS3	blue
HRSP12	blue
HSD11B1L	blue
HYALP1	blue
IGLV3-22	blue
IGSF8	blue
IL3	blue
IPO9-AS1	blue
IQCF3	blue
ITCH-AS1	blue
ITGA7	blue
ITIH1	blue
ITPKB-AS1	blue
IZUMO4	blue
JAZF1-AS1	blue
JRKL-AS1	blue
KATNAL2	blue
KB-1205A7.2	blue
KB-1460A1.1	blue
KB-1460A1.3	blue
KB-1507C5.4	blue
KB-1980E6.3	blue
KCNK1	blue
KCTD21-AS1	blue
KCTD3	blue
KIAA0196-AS1	blue
KLHL32	blue
KLK5	blue
KLK6	blue
KLKP1	blue
KRT4	blue
KRT85	blue
KRTAP19-1	blue
KRTAP19-2	blue
KRTAP19-4	blue
KRTAP19-6	blue
KRTAP21-1	blue
KRTAP21-2	blue
KRTAP21-3	blue
KRTAP23-1	blue
KRTAP5-11	blue
KRTAP6-3	blue
L29074.3	blue
LCE3B	blue
LCE3D	blue
LELP1	blue
LEPREL1-AS1	blue
LETM1	blue
LINC00028	blue
LINC00111	blue
LINC00158	blue
LINC00162	blue
LINC00320	blue
LINC00333	blue
LINC00337	blue
LINC00345	blue
LINC00362	blue
LINC00379	blue
LINC00390	blue
LINC00407	blue
LINC00444	blue
LINC00467	blue
LINC00469	blue
LINC00491	blue
LINC00500	blue
LINC00521	blue
LINC00529	blue
LINC00555	blue
LINC00566	blue
LINC00571	blue
LINC00582	blue
LINC00593	blue
LINC00618	blue
LINC00635	blue
LINC00640	blue
LINC00871	blue
LINC00880	blue
LINC00929	blue
LINC00958	blue
LINC00971	blue
LINC00993	blue
LINC01033	blue
LINC01037	blue
LINC01047	blue
LINC01055	blue
LINC01072	blue
LINC01098	blue
LINC01100	blue
LINC01141	blue
LINC01143	blue
LINC01152	blue
LL22NC01-116C6.1	blue
LRP5L	blue
LRRC3-AS1	blue
LRRC69	blue
LY6D	blue
LYZL6	blue
MACC1-AS1	blue
MCHR2-AS1	blue
MEG8	blue
MESP2	blue
MIOX	blue
MIR105-1	blue
MIR105-2	blue
MIR107	blue
MIR1183	blue
MIR1197	blue
MIR1202	blue
MIR122	blue
MIR1227	blue
MIR1238	blue
MIR1254-1	blue
MIR1255B2	blue
MIR1260A	blue
MIR1261	blue
MIR1263	blue
MIR1265	blue
MIR1267	blue
MIR1268A	blue
MIR1270-2	blue
MIR1271	blue
MIR1273A	blue
MIR1280	blue
MIR1283-2	blue
MIR1285-1	blue
MIR1285-2	blue
MIR1286	blue
MIR1289-2	blue
MIR1290	blue
MIR1293	blue
MIR1294	blue
MIR1301	blue
MIR1302-3	blue
MIR1302-9	blue
MIR1304	blue
MIR1305	blue
MIR132	blue
MIR1323	blue
MIR135A2	blue
MIR136	blue
MIR154	blue
MIR181A2	blue
MIR183	blue
MIR184	blue
MIR188	blue
MIR191	blue
MIR1913	blue
MIR193B	blue
MIR196A1	blue
MIR1972-2	blue
MIR19B2	blue
MIR200C	blue
MIR2053	blue
MIR208B	blue
MIR20B	blue
MIR2113	blue
MIR2115	blue
MIR212	blue
MIR215	blue
MIR216B	blue
MIR218-2	blue
MIR2278	blue
MIR2392	blue
MIR23A	blue
MIR23B	blue
MIR23C	blue
MIR297	blue
MIR298	blue
MIR299	blue
MIR302E	blue
MIR30B	blue
MIR30C2	blue
MIR3119-1	blue
MIR3121	blue
MIR3126	blue
MIR3145	blue
MIR3146	blue
MIR3148	blue
MIR3156-1	blue
MIR3156-2	blue
MIR3156-3	blue
MIR3157	blue
MIR3201	blue
MIR3202-1	blue
MIR323B	blue
MIR324	blue
MIR326	blue
MIR329-1	blue
MIR329-2	blue
MIR338	blue
MIR342	blue
MIR3609	blue
MIR362	blue
MIR3646	blue
MIR3649	blue
MIR365B	blue
MIR3660	blue
MIR3666	blue
MIR3675	blue
MIR3677	blue
MIR3689B	blue
MIR3689D2	blue
MIR3689E	blue
MIR3689F	blue
MIR369	blue
MIR373	blue
MIR377	blue
MIR378C	blue
MIR382	blue
MIR3910-2	blue
MIR3911	blue
MIR3920	blue
MIR3925	blue
MIR3926-2	blue
MIR3938	blue
MIR3973	blue
MIR422A	blue
MIR4255	blue
MIR4258	blue
MIR4264	blue
MIR4276	blue
MIR4287	blue
MIR429	blue
MIR4292	blue
MIR4294	blue
MIR4297	blue
MIR4299	blue
MIR4309	blue
MIR4314	blue
MIR4423	blue
MIR4429	blue
MIR4450	blue
MIR4454	blue
MIR4456	blue
MIR4460	blue
MIR4475	blue
MIR4491	blue
MIR4493	blue
MIR449A	blue
MIR449C	blue
MIR4510	blue
MIR4526	blue
MIR4532	blue
MIR4535	blue
MIR455	blue
MIR4643	blue
MIR4652	blue
MIR4654	blue
MIR4663	blue
MIR4676	blue
MIR4682	blue
MIR4684	blue
MIR4686	blue
MIR4693	blue
MIR4700	blue
MIR4701	blue
MIR4703	blue
MIR4711	blue
MIR4717	blue
MIR4731	blue
MIR4736	blue
MIR4746	blue
MIR4747	blue
MIR4786	blue
MIR4796	blue
MIR4800	blue
MIR483	blue
MIR490	blue
MIR500A	blue
MIR500B	blue
MIR503	blue
MIR504	blue
MIR5095	blue
MIR514B	blue
MIR516A2	blue
MIR518A2	blue
MIR518D	blue
MIR520D	blue
MIR520F	blue
MIR526A2	blue
MIR527	blue
MIR539	blue
MIR542	blue
MIR544A	blue
MIR545	blue
MIR548A1	blue
MIR548A2	blue
MIR548A3	blue
MIR548AA2	blue
MIR548AJ2	blue
[truncated: 19,177 more rows]

## Sheet: ST3. HyperGeoTest
Supplementary Table 3: Hypergeometric Probability Testing on p(Dx)<0.05 Modules
NOTE: T-cell_Tbl1 in list below refers to Supplementary Tables 1 from Chtanova, T., et al. (2005). "Identification of T cell-restricted genes, and signatures for different T cell responses, using a comprehensive collection of microarray datasets." J Immunol 175(12): 7837-7847.
	Module Size	Overlap	Cell-Specific Gene List Size	p-value of overlap	Cell-Specific Genes
ICHplusCTRL_Module1(Cyan)vsCD4	359	1	19	1	LGALS3
ICHplusCTRL_Module1(Cyan)vsCD8	359	0	5	1	-
ICHplusCTRL_Module1(Cyan)vsCD14	359	1	186	0.962029	-
ICHplusCTRL_Module1(Cyan)vsCD19	359	0	219	1	-
ICHplusCTRL_Module1(Cyan)vsCD56	359	0	74	1	-
ICHplusCTRL_Module1(Cyan)vsCD66b	359	11	755	0.764096	ADIPOR1	CCNDBP1	CDIPT	GABARAPL2	PINK1	RALBP1	RMND5A	TCP11L2	UBAP1	WDR26	ZRANB1
ICHplusCTRL_Module1(Cyan)vsEB	359	24	299	5.53855e-10	ABCB10	ALAD	CA1	CA2	CAPRIN2	DNAJA4	E2F4	ELL2	ERMAP	FBXO7	FECH	GLRX5	GYPA	GYPB	GYPC	HAGH	HBQ1	PIK3R2	REXO2	SLC43A1	TFDP1	TFRC	TSPAN5	TUBB2B
ICHplusCTRL_Module1(Cyan)vsMK	359	3	261	0.833903	ABCC4	RSU1	SNCA
ICHplusCTRL_Module1(Cyan)vsT-cell_Tbl1	359	1	229	0.98225	NAP1L4
ICHplusCTRL_Module1(Greenyellow)vsCD4	612	0	19	1	-
ICHplusCTRL_Module1(Greenyellow)vsCD8	612	0	5	1	-
ICHplusCTRL_Module1(Greenyellow)vsCD14	612	19	186	2.85243e-06	ASGR2	CCR2	CD14	CD163	CES1	CYP1B1	DPYD	EMILIN2	EXT1	FAM105A	GAS7	KIAA1598	NLRP3	SLC36A4	SMPDL3A	STAB1	TBC1D2	TBC1D8	VCAN
ICHplusCTRL_Module1(Greenyellow)vsCD19	612	3	219	0.959158	ARHGAP24	IL4R	UBE2J1
ICHplusCTRL_Module1(Greenyellow)vsCD56	612	0	74	1	-
ICHplusCTRL_Module1(Greenyellow)vsCD66b	612	120	755	0	ACSL1	ADM	ALPL	ANKRD22	ANXA3	APBB1IP	AQP9	ARG1	B4GALT5	BASP1	BAZ1A	BCL2A1	BCL6	BMX	C16orf72	CA4	CASP5	CCR1	CD55	CDKN2D	CEACAM1	CEBPB	CHSY1	CKLF	CMTM2	CPD	CR1	CTBS	DGAT2	DSC2	DYSF	EVI2B	FAM129A	FAM53C	FCGR2A	FFAR2	FLOT1	FLOT2	FNDC3B	FUT7	GCA	GK	GNAI3	GNAQ	GNG10
ICHplusCTRL_Module1(Greenyellow)vsEB	612	1	299	0.999882	SLC36A1
ICHplusCTRL_Module1(Greenyellow)vsMK	612	4	261	0.952272	LRRFIP2	PHTF1	PLA2G4A	PSTPIP2
ICHplusCTRL_Module1(Greenyellow)vsT-cell_Tbl1	612	1	229	0.999008	SUPT3H
ICHplusCTRL_Module1(Magenta)vsCD4	747	2	19	0.148856	AQP3	DPP4
ICHplusCTRL_Module1(Magenta)vsCD8	747	0	5	1	-
ICHplusCTRL_Module1(Magenta)vsCD14	747	0	186	1	-
ICHplusCTRL_Module1(Magenta)vsCD19	747	4	219	0.958348	FCRL3	GGA2	ITPR1	ST6GAL1
ICHplusCTRL_Module1(Magenta)vsCD56	747	2	74	0.752438	CD247	PRF1
ICHplusCTRL_Module1(Magenta)vsCD66b	747	4	755	1	FRAT2	PTENP1	RGS2	SDCBP
ICHplusCTRL_Module1(Magenta)vsEB	747	0	299	1	-
ICHplusCTRL_Module1(Magenta)vsMK	747	5	261	0.961244	FUT8	LAT	PRKACB	SLC30A5	TTC27
ICHplusCTRL_Module1(Magenta)vsT-cell_Tbl1	747	52	229	0	ARIH2	CAMK4	CASK	CD28	CD3E	CD3G	CD5	CD6	CDR2	CHD3	DDX24	DGKA	DPP4	EVL	FLT3LG	FYN	GATA3	IL6ST	ILF3	INPP4B	IPO9	ITK	KCNA3	LAT	LCK	LEF1	MAL	NKTR	PRF1	PRKCH	PRKCQ	RAD50	RASGRP1	SATB1	SFXN1	SH2D2A	SLC38A1	SLC4A7	SLC7A6	SPOCK2	SPTAN1	STAT4	SUPT16H	TAF3	TCF7
ICHplusCTRL_Module1(Red)vsCD4	932	1	19	0.583666	CD40LG
ICHplusCTRL_Module1(Red)vsCD8	932	1	5	0.205877	CD8A
ICHplusCTRL_Module1(Red)vsCD14	932	1	186	0.999818	TTYH2
ICHplusCTRL_Module1(Red)vsCD19	932	8	219	0.775116	ARHGAP17	FAIM3	FAM3C	ITM2C	QRSL1	RNGTT	SP140	UVRAG
ICHplusCTRL_Module1(Red)vsCD56	932	8	74	0.017997	CCL4L2	FGFBP2	GNLY	GPR56	GZMB	IL2RB	KLRD1	KLRF1
ICHplusCTRL_Module1(Red)vsCD66b	932	9	755	1	BTNL8	ITM2B	LNPEP	MNDA	OSBPL8	RAPGEF6	RASSF3	TRERF1	UBE2B
ICHplusCTRL_Module1(Red)vsEB	932	2	299	0.999986	SLC11A2	STX2
ICHplusCTRL_Module1(Red)vsMK	932	4	261	0.997743	ATP2C1	FAM98A	KIF2A	SLC37A1
ICHplusCTRL_Module1(Red)vsT-cell_Tbl1	932	13	229	0.23447	AP3M2	AQR	CD2	CXCR3	EOMES	GZMM	IL2RB	NFATC3	NUP210	SMARCC2	SMC5	STK39	TGFBR3
ICHplusCTRL_Module1(Sienna3)vsCD4	142	0	19	1	-
ICHplusCTRL_Module1(Sienna3)vsCD8	142	0	5	1	-
ICHplusCTRL_Module1(Sienna3)vsCD14	142	1	186	0.723882	CTSB
ICHplusCTRL_Module1(Sienna3)vsCD19	142	0	219	1	-
ICHplusCTRL_Module1(Sienna3)vsCD56	142	0	74	1	-
ICHplusCTRL_Module1(Sienna3)vsCD66b	142	4	755	0.765904	MAP2K3	PHOSPHO1	YPEL3	ZER1
ICHplusCTRL_Module1(Sienna3)vsEB	142	25	299	0	ALAS2	ANK1	BLVRB	BSG	EPB42	FRMD4A	HK1	HPS1	KLF1	MYL4	OSBP2	PLEK2	PRDX2	RNF123	SELENBP1	SLC25A39	SLC2A1	SLC38A5	SLC4A1	SLC6A8	SLC6A9	SPTB	TMEM63B	TMOD1	TSTA3
ICHplusCTRL_Module1(Sienna3)vsMK	142	1	261	0.83621	ISCA1
ICHplusCTRL_Module1(Sienna3)vsT-cell_Tbl1	142	1	229	0.79528	ANKH
ICHplusCTRL_Module1(Darkolivegreen)vsCD4	150	0	19	1	-
ICHplusCTRL_Module1(Darkolivegreen)vsCD8	150	0	5	1	-
ICHplusCTRL_Module1(Darkolivegreen)vsCD14	150	2	186	0.391306	CPNE8	MS4A6A
ICHplusCTRL_Module1(Darkolivegreen)vsCD19	150	0	219	1	-
ICHplusCTRL_Module1(Darkolivegreen)vsCD56	150	0	74	1	-
ICHplusCTRL_Module1(Darkolivegreen)vsCD66b	150	2	755	0.975069	GMFG	RAP1A
ICHplusCTRL_Module1(Darkolivegreen)vsEB	150	0	299	1	-
ICHplusCTRL_Module1(Darkolivegreen)vsMK	150	0	261	1	-
ICHplusCTRL_Module1(Darkolivegreen)vsT-cell_Tbl1	150	0	229	1	-
ICHplusCTRL_Module1(Tan)vsCD4	555	0	19	1	-
ICHplusCTRL_Module1(Tan)vsCD8	555	0	5	1	-
ICHplusCTRL_Module1(Tan)vsCD14	555	2	186	0.961641	CD93	SLC24A4
ICHplusCTRL_Module1(Tan)vsCD19	555	2	219	0.982175	FCGR2B	SNX25
ICHplusCTRL_Module1(Tan)vsCD56	555	1	74	0.866817	CHST12
ICHplusCTRL_Module1(Tan)vsCD66b	555	147	755	0	ABTB1	ACOX1	ADAM8	ALOX5AP	ANKRD13D	ANP32A	ANPEP	ANXA11	ARFIP1	ARHGAP26	ARHGAP9	BAZ2B	BCL10	BCL3	BEST1	C5AR1	CANT1	CARD8	CCNJL	CCPG1	CD97	CDS2	CEACAM3	CFLAR	CHIC2	CLEC4E	CREB5	CSF2RB	CSF3R	CYB5R4	DENND3	DHX34	DNAJC3	EGLN1	ELF2	ELL	EMR2	EMR3	ERGIC1	ERO1L	F11R	FAM126B	FAM49A	FAM63A	FAM8A1
ICHplusCTRL_Module1(Tan)vsEB	555	2	299	0.997405	MIPEP	UROS
ICHplusCTRL_Module1(Tan)vsMK	555	1	261	0.99921	STXBP5
ICHplusCTRL_Module1(Tan)vsT-cell_Tbl1	555	2	229	0.985923	PISD	SIRPB2
[truncated: 102 more columns]

## Sheet: ST4. Hub Genes
Supplementary Table 4: Hub Genes
This document includes the top 5% of the most interconnected genes (based on intramodular connectivity - kIN)
Genes highlighted in green represent the top 1% of the most interconnected genes
Supplementary Table 4 (A): GreenYellow Module
GeneSymbol	GeneName	PubMed Link
MAPK14	Mitogen-Activated Protein Kinase 14	https://www.ncbi.nlm.nih.gov/gene/1432
WDFY3	WD Repeat And FYVE Domain Containing 3	https://www.ncbi.nlm.nih.gov/gene/23001
SULT1B1	Sulfotransferase Family 1B Member 1	https://www.ncbi.nlm.nih.gov/gene/27284
FCAR	Fc Fragment Of IgA Receptor	https://www.ncbi.nlm.nih.gov/gene/2204
DYSF	Dysferlin	https://www.ncbi.nlm.nih.gov/gene/8291
MCTP2	Multiple C2 And Transmembrane Domain Containing 2	https://www.ncbi.nlm.nih.gov/gene/55784
FLOT2	Flotillin 2	https://www.ncbi.nlm.nih.gov/gene/2319
ANXA3	Annexin A3	https://www.ncbi.nlm.nih.gov/gene/306
PYGL	Glycogen Phosphorylase L	https://www.ncbi.nlm.nih.gov/gene/5836
KLHL2	Kelch Like Family Member 2	https://www.ncbi.nlm.nih.gov/gene/11275
ETS2	ETS Proto-Oncogene 2, Transcription Factor	https://www.ncbi.nlm.nih.gov/gene/2114
NLRC4	NLR Family CARD Domain Containing 4	https://www.ncbi.nlm.nih.gov/gene/58484
ALOX5	Arachidonate 5-Lipoxygenase	https://www.ncbi.nlm.nih.gov/gene/240
CR1	Complement C3b/C4b Receptor 1 (Knops Blood Group)	https://www.ncbi.nlm.nih.gov/gene/1378
PLBD1	Phospholipase B Domain Containing 1	https://www.ncbi.nlm.nih.gov/gene/79887
CYSTM1	Cysteine Rich Transmembrane Module Containing 1	https://www.ncbi.nlm.nih.gov/gene/84418
SRPK1	SRSF Protein Kinase 1	https://www.ncbi.nlm.nih.gov/gene/6732
PFKFB3	6-Phosphofructo-2-Kinase/Fructose-2,6-Biphosphatase 3	https://www.ncbi.nlm.nih.gov/gene/5209
C19orf59	(MCEMP1) mast cell expressed membrane protein 1	https://www.ncbi.nlm.nih.gov/gene/199675
RNF24	ring finger protein 24	https://www.ncbi.nlm.nih.gov/gene/11237
TRIM25	Tripartite Motif Containing 25	https://www.ncbi.nlm.nih.gov/gene/7706
YIPF1	Yip1 Domain Family Member 1	https://www.ncbi.nlm.nih.gov/gene/54432
NUMB	NUMB, endocytic adaptor protein	https://www.ncbi.nlm.nih.gov/gene/8650
ALPL	Alkaline Phosphatase, Liver/Bone/Kidney	https://www.ncbi.nlm.nih.gov/gene/249
CDC42EP3	CDC42 Effector Protein 3	https://www.ncbi.nlm.nih.gov/gene/10602
DGAT2	diacylglycerol O-acyltransferase 2	https://www.ncbi.nlm.nih.gov/gene/84649
LIMK2	LIM domain kinase 2	https://www.ncbi.nlm.nih.gov/gene/3985
RNU6-196P	RNA, U6 Small Nuclear 196, Pseudogene	https://www.ncbi.nlm.nih.gov/gene/?term=RNU6-196P
MIR3614	microRNA 3614	https://www.ncbi.nlm.nih.gov/gene/?term=MIR3614
GYG1	glycogenin 1	https://www.ncbi.nlm.nih.gov/gene/2992
CASP4	Caspase 4	https://www.ncbi.nlm.nih.gov/gene/837
Supplementary Table 4 (B): DarkOliveGreen Module
GeneSymbol	GeneName	PubMed Link
GLRXP3	Glutaredoxin Pseudogene 3	https://www.ncbi.nlm.nih.gov/gene/100132510
MYL12B	myosin light chain 12B	https://www.ncbi.nlm.nih.gov/gene/103910
UBA3	Ubiquitin Like Modifier Activating Enzyme 3	https://www.ncbi.nlm.nih.gov/gene/9039
ATG3	Autophagy Related 3	https://www.ncbi.nlm.nih.gov/gene/64422
RP3-452M16.1
ATG3P1	Autophagy Related 3 Pseudogene 1	https://www.ncbi.nlm.nih.gov/gene/?term=ATG3P1
CAPZA1	Capping Actin Protein Of Muscle Z-Line Alpha Subunit 1	https://www.ncbi.nlm.nih.gov/gene/829
ANXA1	Annexin A1	https://www.ncbi.nlm.nih.gov/gene/301
Supplementary Table 4 (C): Magenta Module
GeneSymbol	GeneName	PubMed Link
IARS	Isoleucyl-TRNA Synthetase	https://www.ncbi.nlm.nih.gov/gene/3376
CDKAL1	CDK5 Regulatory Subunit Associated Protein 1 Like 1	https://www.ncbi.nlm.nih.gov/gene/54901
TTC3	Tetratricopeptide Repeat Domain 3	https://www.ncbi.nlm.nih.gov/gene/7267
DOCK10	Dedicator Of Cytokinesis 10	https://www.ncbi.nlm.nih.gov/gene/55619
SEPT1	Septin 1	https://www.ncbi.nlm.nih.gov/gene/1731
FUBP1	Far Upstream Element Binding Protein 1	https://www.ncbi.nlm.nih.gov/gene/8880
EVL	Enah/Vasp-Like	https://www.ncbi.nlm.nih.gov/gene/51466
LCK	LCK Proto-Oncogene, Src Family Tyrosine Kinase	https://www.ncbi.nlm.nih.gov/gene/3932
SKAP1	Src Kinase Associated Phosphoprotein 1	https://www.ncbi.nlm.nih.gov/gene/8631
CD96	CD96 Molecule	https://www.ncbi.nlm.nih.gov/gene/10225
PHF14	PHD Finger Protein 14	https://www.ncbi.nlm.nih.gov/gene/9678
TTC3P1	Tetratricopeptide Repeat Domain 3 Pseudogene 1	https://www.ncbi.nlm.nih.gov/gene/?term=TTC3P1
DDX24	DEAD-Box Helicase 24	https://www.ncbi.nlm.nih.gov/gene/57062
TRAJ36	T-Cell Receptor Alpha Joining 36	https://www.ncbi.nlm.nih.gov/gene/28719
MRPS30	Mitochondrial Ribosomal Protein S30	https://www.ncbi.nlm.nih.gov/gene/10884
RASGRP1	RAS Guanyl Releasing Protein 1	https://www.ncbi.nlm.nih.gov/gene/10125
OGFOD1	2-Oxoglutarate And Iron Dependent Oxygenase Domain Containing 1	https://www.ncbi.nlm.nih.gov/gene/55239
ASCC3	Activating Signal Cointegrator 1 Complex Subunit 3	https://www.ncbi.nlm.nih.gov/gene/10973
ITK	IL2 Inducible T-Cell Kinase	https://www.ncbi.nlm.nih.gov/gene/3702
CHD6	Chromodomain Helicase DNA Binding Protein 6	https://www.ncbi.nlm.nih.gov/gene/84181
EPRS	Glutamyl-Prolyl-TRNA Synthetase	https://www.ncbi.nlm.nih.gov/gene/2058
DDX47	DEAD-Box Helicase 47	https://www.ncbi.nlm.nih.gov/gene/51202
POLH	DNA Polymerase Eta	https://www.ncbi.nlm.nih.gov/gene/5429
BUB3	BUB3, Mitotic Checkpoint Protein	https://www.ncbi.nlm.nih.gov/gene/9184
ZZZ3	Zinc Finger ZZ-Type Containing 3	https://www.ncbi.nlm.nih.gov/gene/26009
NUP205	Nucleoporin 205	https://www.ncbi.nlm.nih.gov/gene/23165
DIS3L2	DIS3 Like 3'-5' Exoribonuclease 2	https://www.ncbi.nlm.nih.gov/gene/129563
KAT6B	Lysine Acetyltransferase 6B	https://www.ncbi.nlm.nih.gov/gene/23522
PTCD3	Pentatricopeptide Repeat Domain 3	https://www.ncbi.nlm.nih.gov/gene/55037
FNBP4	Formin Binding Protein 4	https://www.ncbi.nlm.nih.gov/gene/23360
ATIC	5-Aminoimidazole-4-Carboxamide Ribonucleotide Formyltransferase/IMP Cyclohydrolase	https://www.ncbi.nlm.nih.gov/gene/471
KRIT1	KRIT1, Ankyrin Repeat Containing	https://www.ncbi.nlm.nih.gov/gene/889
RP11-163E9.2
LRBA	LPS Responsive Beige-Like Anchor Protein	https://www.ncbi.nlm.nih.gov/gene/987
CCDC88C	coiled-coil domain containing 88C	https://www.ncbi.nlm.nih.gov/gene/440193
URI1	URI1, prefoldin like chaperone	https://www.ncbi.nlm.nih.gov/gene/8725
TDP1	Tyrosyl-DNA Phosphodiesterase 1	https://www.ncbi.nlm.nih.gov/gene/55775
Supplementary Table 4 (D): Sienna3 Module
GeneSymbol	GeneName	PubMed Link
SLC4A1	Solute Carrier Family 4 Member 1 (Diego Blood Group)	https://www.ncbi.nlm.nih.gov/gene/6521
AP2A1	Adaptor Related Protein Complex 2 Alpha 1 Subunit	https://www.ncbi.nlm.nih.gov/gene/160
ANK1	Ankyrin 1	https://www.ncbi.nlm.nih.gov/gene/286
GUCD1	Guanylyl Cyclase Domain Containing 1	https://www.ncbi.nlm.nih.gov/gene/83606
RNF123	Ring Finger Protein 123	https://www.ncbi.nlm.nih.gov/gene/63891
ASCC2	Activating Signal Cointegrator 1 Complex Subunit 2	https://www.ncbi.nlm.nih.gov/gene/84164
MAF1	MAF1 Homolog, Negative Regulator Of RNA Polymerase III	https://www.ncbi.nlm.nih.gov/gene/84232
Supplementary Table 4 (E): Cyan Module
GeneSymbol	GeneName	PubMed Link
PIP4K2A	Phosphatidylinositol-5-Phosphate 4-Kinase Type 2 Alpha	https://www.ncbi.nlm.nih.gov/gene/5305
MKRN1	Makorin Ring Finger Protein 1	https://www.ncbi.nlm.nih.gov/gene/23608
FAM210B	Family With Sequence Similarity 210 Member B	https://www.ncbi.nlm.nih.gov/gene/116151
DCAF12	DDB1 And CUL4 Associated Factor 12	https://www.ncbi.nlm.nih.gov/gene/25853
MKRN4P	Makorin Ring Finger Protein 4, Pseudogene	https://www.ncbi.nlm.nih.gov/gene/7682
RP11-535M15.2
MKRN5P	makorin ring finger protein 5, pseudogene	https://www.ncbi.nlm.nih.gov/gene/?term=MKRN5P
STRADBP1	STE20-related kinase adaptor beta pseudogene 1	https://www.ncbi.nlm.nih.gov/gene/?term=STRADBP1
MXI1	MAX Interactor 1, Dimerization Protein	https://www.ncbi.nlm.nih.gov/gene/4601
FAM104A	Family With Sequence Similarity 104 Member A	https://www.ncbi.nlm.nih.gov/gene/84923
RP4-655L22.4
RP11-329A14.1
MKRN9P	Makorin Ring Finger Protein 9, Pseudogene	https://www.ncbi.nlm.nih.gov/gene/?term=MKRN9P
GSPT1	G1 To S Phase Transition 1	https://www.ncbi.nlm.nih.gov/gene/2935
STRADB	STE20-related kinase adaptor beta	https://www.ncbi.nlm.nih.gov/gene/55437
FAM46C	family with sequence similarity 46 member C	https://www.ncbi.nlm.nih.gov/gene/54855
RIOK3	RIO kinase 3	https://www.ncbi.nlm.nih.gov/gene/8780
EPB41	erythrocyte membrane protein band 4.1	https://www.ncbi.nlm.nih.gov/gene/2035
Supplementary Table 4 (F): Red Module
GeneSymbol	GeneName	PubMed Link
QRICH1	Glutamine Rich 1	https://www.ncbi.nlm.nih.gov/gene/54870
AC093838.4
MED1	Mediator Complex Subunit 1	https://www.ncbi.nlm.nih.gov/gene/5469
RPRD2	Regulation Of Nuclear Pre-MRNA Domain Containing 2	https://www.ncbi.nlm.nih.gov/gene/23248
PUM1	Pumilio RNA Binding Family Member 1	https://www.ncbi.nlm.nih.gov/gene/9698
WBP11P1	WW Domain Binding Protein 11 Pseudogene 1	https://www.ncbi.nlm.nih.gov/gene/?term=WBP11P1
DCAF7	DDB1 and CUL4 associated factor 7	https://www.ncbi.nlm.nih.gov/gene/10238
SEC31A	SEC31 Homolog A, COPII Coat Complex Component	https://www.ncbi.nlm.nih.gov/gene/22872
TUBB	Tubulin Beta Class I	https://www.ncbi.nlm.nih.gov/gene/203068
VPS11	VPS11, CORVET/HOPS Core Subunit	https://www.ncbi.nlm.nih.gov/gene/55823
DCAF5	DDB1 And CUL4 Associated Factor 5	https://www.ncbi.nlm.nih.gov/gene/8816
SRRM1	Serine And Arginine Repetitive Matrix 1	https://www.ncbi.nlm.nih.gov/gene/10250
MTA2	Metastasis Associated 1 Family Member 2	https://www.ncbi.nlm.nih.gov/gene/9219
RP11-325E14.2
DIDO1	Death Inducer-Obliterator 1	https://www.ncbi.nlm.nih.gov/gene/11083
REPS1	RALBP1 Associated Eps Domain Containing 1	https://www.ncbi.nlm.nih.gov/gene/85021
R3HDM1	R3H domain containing 1	https://www.ncbi.nlm.nih.gov/gene/23518
CTCF	CCCTC-binding factor	https://www.ncbi.nlm.nih.gov/gene/10664
PTBP1	polypyrimidine tract binding protein 1	https://www.ncbi.nlm.nih.gov/gene/5725
MTOR	Mechanistic Target Of Rapamycin Kinase	https://www.ncbi.nlm.nih.gov/gene/2475
CYFIP2	cytoplasmic FMR1 interacting protein 2	https://www.ncbi.nlm.nih.gov/gene/26999
SNRNP200	Small Nuclear Ribonucleoprotein U5 Subunit 200	https://www.ncbi.nlm.nih.gov/gene/23020
SMARCC2	SWI/SNF related, matrix associated, actin dependent regulator of chromatin subfamily c member 2	https://www.ncbi.nlm.nih.gov/gene/6601
NUP210	Nucleoporin 210	https://www.ncbi.nlm.nih.gov/gene/23225
RP5-961K14.1
GANAB	glucosidase II alpha subunit	https://www.ncbi.nlm.nih.gov/gene/23193
CTB-52I2.4
CS	citrate synthase	https://www.ncbi.nlm.nih.gov/gene/1431
RASA3	RAS p21 protein activator 3	https://www.ncbi.nlm.nih.gov/gene/22821
SYNRG	synergin gamma	https://www.ncbi.nlm.nih.gov/gene/11276
NUP62	nucleoporin 62	https://www.ncbi.nlm.nih.gov/gene/23636
CCDC6	coiled-coil domain containing 6	https://www.ncbi.nlm.nih.gov/gene/8030
PPP2R1A	protein phosphatase 2 scaffold subunit Aalpha	https://www.ncbi.nlm.nih.gov/gene/5518
RBBP6	RB binding protein 6, ubiquitin ligase	https://www.ncbi.nlm.nih.gov/gene/5930
AAK1	AP2 associated kinase 1	https://www.ncbi.nlm.nih.gov/gene/22848
GORASP2	golgi reassembly stacking protein 2	https://www.ncbi.nlm.nih.gov/gene/26003
TIMM10B	translocase of inner mitochondrial membrane 10B	https://www.ncbi.nlm.nih.gov/gene/26515
ESYT1	extended synaptotagmin 1	https://www.ncbi.nlm.nih.gov/gene/23344
COG7	component of oligomeric golgi complex 7	https://www.ncbi.nlm.nih.gov/gene/?term=COG7
AMBRA1	autophagy and beclin 1 regulator 1	https://www.ncbi.nlm.nih.gov/gene/55626
INO80D	INO80 complex subunit D	https://www.ncbi.nlm.nih.gov/gene/54891
TP53	tumor protein p53	https://www.ncbi.nlm.nih.gov/gene/7157
RNPS1P1	RNA binding protein with serine rich domain 1 pseudogene 1	https://www.ncbi.nlm.nih.gov/gene/?term=RNPS1P1
SOS1	SOS Ras/Rac guanine nucleotide exchange factor 1	https://www.ncbi.nlm.nih.gov/gene/6654
SEC61A1	Sec61 translocon alpha 1 subunit	https://www.ncbi.nlm.nih.gov/gene/29927
UBAP2L	ubiquitin associated protein 2 like	https://www.ncbi.nlm.nih.gov/gene/9898
MLLT10	MLLT10, histone lysine methyltransferase DOT1L cofactor	https://www.ncbi.nlm.nih.gov/gene/8028
Supplementary Table 4 (G): Tan Module
GeneSymbol	GeneName	PubMed Link
SIRPAP1	signal regulatory protein alpha pseudogene 1	https://www.ncbi.nlm.nih.gov/gene/?term=SIRPAP1
RASGRP4	RAS guanyl releasing protein 4	https://www.ncbi.nlm.nih.gov/gene/115727
NFAM1	NFAT activating protein with ITAM motif 1	https://www.ncbi.nlm.nih.gov/gene/150372
SLC12A6	solute carrier family 12 member 6	https://www.ncbi.nlm.nih.gov/gene/9990
ZDHHC18	zinc finger DHHC-type containing 18	https://www.ncbi.nlm.nih.gov/gene/84243
IL17RA	interleukin 17 receptor A	https://www.ncbi.nlm.nih.gov/gene/23765
GAB2	GRB2 associated binding protein 2	https://www.ncbi.nlm.nih.gov/gene/9846
ACTN1	actinin alpha 1	https://www.ncbi.nlm.nih.gov/gene/87
C10orf54	(C6H10orf54) chromosome 6 C10orf54 homolog	https://www.ncbi.nlm.nih.gov/gene/769500
CHST15	carbohydrate sulfotransferase 15	https://www.ncbi.nlm.nih.gov/gene/51363
SIRPA	signal regulatory protein alpha	https://www.ncbi.nlm.nih.gov/gene/140885
KIAA0247	(SUSD6) sushi domain containing 6	https://www.ncbi.nlm.nih.gov/gene/9766
MAP3K3	mitogen-activated protein kinase kinase kinase 3	https://www.ncbi.nlm.nih.gov/gene/4215
IL6R	interleukin 6 receptor	https://www.ncbi.nlm.nih.gov/gene/3570
REPS2	RALBP1 associated Eps domain containing 2	https://www.ncbi.nlm.nih.gov/gene/9185
STX3	syntaxin 3	https://www.ncbi.nlm.nih.gov/gene/6809
ITPRIP	inositol 1,4,5-trisphosphate receptor interacting protein	https://www.ncbi.nlm.nih.gov/gene/85450
PTPRE	protein tyrosine phosphatase, receptor type E	https://www.ncbi.nlm.nih.gov/gene/5791
KDM6B	lysine demethylase 6B	https://www.ncbi.nlm.nih.gov/gene/23135
STAT3	signal transducer and activator of transcription 3	https://www.ncbi.nlm.nih.gov/gene/6774
LRP10	LDL receptor related protein 10	https://www.ncbi.nlm.nih.gov/gene/26020
RAB3D	RAB3D, member RAS oncogene family	https://www.ncbi.nlm.nih.gov/gene/9545
CSF3R	colony stimulating factor 3 receptor	https://www.ncbi.nlm.nih.gov/gene/1441
SLC6A6	solute carrier family 6 member 6	https://www.ncbi.nlm.nih.gov/gene/6533
PREX1	phosphatidylinositol-3,4,5-trisphosphate dependent Rac exchange factor 1	https://www.ncbi.nlm.nih.gov/gene/57580
LILRA2	leukocyte immunoglobulin like receptor A2	https://www.ncbi.nlm.nih.gov/gene/11027
PIK3CD	phosphatidylinositol-4,5-bisphosphate 3-kinase catalytic subunit delta	https://www.ncbi.nlm.nih.gov/gene/5293
MXD1	MAX dimerization protein 1	https://www.ncbi.nlm.nih.gov/gene/4084
Supplementary Table 4 (H): Black Module
GeneSymbol	GeneName	PubMed Link
RPL5	ribosomal protein L5	https://www.ncbi.nlm.nih.gov/gene/6125
RP11-571F15.3
RP11-36C20.1
RP11-408P14.1
RP11-159C21.4
RPS21	ribosomal protein S21	https://www.ncbi.nlm.nih.gov/gene/6227
RPS6	ribosomal protein S6	https://www.ncbi.nlm.nih.gov/gene/6194
RPS21P4	ribosomal protein S21 pseudogene 4	https://www.ncbi.nlm.nih.gov/gene/?term=RPS21P4
AC009245.3
CTA-276O3.4
RPL24P4	ribosomal protein L24 pseudogene 4	https://www.ncbi.nlm.nih.gov/gene/?term=RPL24P4
RPS17L	(RPS17) ribosomal protein S17	https://www.ncbi.nlm.nih.gov/gene/374053
EIF3E	eukaryotic translation initiation factor 3 subunit E	https://www.ncbi.nlm.nih.gov/gene/3646
RP11-475C16.1
RPF1	ribosome production factor 1 homolog	https://www.ncbi.nlm.nih.gov/gene/80135
CTD-2090I13.3
RPL24P8	ribosomal protein L24 pseudogene 8	https://www.ncbi.nlm.nih.gov/gene/?term=RPL24P8
RP11-234A1.1
RPL11	ribosomal protein L11	https://www.ncbi.nlm.nih.gov/gene/6135
RPL35P2	ribosomal protein L35 pseudogene 2	https://www.ncbi.nlm.nih.gov/gene/?term=RPL35P2
RP11-134G8.6
RPS18P9	ribosomal protein S18 pseudogene 9	https://www.ncbi.nlm.nih.gov/gene/?term=RPS18P9
RP11-165H4.2
RP11-114H7.1
RPL5P9	ribosomal protein L5 pseudogene 9	https://www.ncbi.nlm.nih.gov/gene/?term=RPL5P9
RPS8	ribosomal protein S8	https://www.ncbi.nlm.nih.gov/gene/6202
RP11-109G23.1
RPS3	ribosomal protein S3	https://www.ncbi.nlm.nih.gov/gene/6188
RP11-229M1.2
RP13-926M18.1
RPS17P5	ribosomal protein S17 pseudogene 5	https://www.ncbi.nlm.nih.gov/gene/?term=RPS17P5#Relatedfunctionalgene
RPL5P11	ribosomal protein L5 pseudogene 11	https://www.ncbi.nlm.nih.gov/gene/?term=RPL5P11
RP11-67P15.1
RPL6P29	ribosomal protein L6 pseudogene 29	https://www.ncbi.nlm.nih.gov/gene/?term=RPL6P29
RPL5P24	ribosomal protein L5 pseudogene 24	https://www.ncbi.nlm.nih.gov/gene/?term=RPL5P24
RPL27AP	ribosomal protein L27a pseudogene	https://www.ncbi.nlm.nih.gov/gene/?term=RPL27AP
RP11-212P7.1
RPS27	ribosomal protein S27	https://www.ncbi.nlm.nih.gov/gene/6232
RPS5	ribosomal protein S5	https://www.ncbi.nlm.nih.gov/gene/6193
RPS10P16	ribosomal protein S10 pseudogene 16	https://www.ncbi.nlm.nih.gov/gene/?term=RPS10P16
RPL10A	ribosomal protein L10a	https://www.ncbi.nlm.nih.gov/gene/4736
RP11-69L16.5
RPL30P4	ribosomal protein L30 pseudogene 4	https://www.ncbi.nlm.nih.gov/gene/?term=RPL30P4
RPL27	ribosomal protein L27	https://www.ncbi.nlm.nih.gov/gene/6155
RPL6	ribosomal protein L6	https://www.ncbi.nlm.nih.gov/gene/6128
FAUP1	FAU, ubiquitin like and ribosomal protein S30 fusion pseudogene 1	https://www.ncbi.nlm.nih.gov/gene/?term=FAUP1
Supplementary Table 4 (I): Blue Module
GeneSymbol	GeneName	PubMed Link
DMBT1P1	deleted in malignant brain tumors 1 pseudogene 1	https://www.ncbi.nlm.nih.gov/gene/?term=DMBT1P1
AQP7P2	aquaporin 7 pseudogene 2	https://www.ncbi.nlm.nih.gov/gene/?term=AQP7P2
RP11-310E22.5
AC079613.1
RP11-81H3.2
TMCO2	transmembrane and coiled-coil domains 2	https://www.ncbi.nlm.nih.gov/gene/127391
CTC-458G6.2
RNU6-617P	RNA, U6 small nuclear 617, pseudogene	https://www.ncbi.nlm.nih.gov/gene/?term=RNU6-617P
CTC-308K20.1
KATNAL2	katanin catalytic subunit A1 like 2	https://www.ncbi.nlm.nih.gov/gene/83473
RP11-79C6.3
RP11-277B15.2
RP11-366M4.3
AC096669.1
TCEAL7	transcription elongation factor A like 7	https://www.ncbi.nlm.nih.gov/gene/56849
AC073283.4
AC114783.1
AC026188.1
XXyac-YX155B6.6
RP11-735B13.2
AC010149.4
GS1-57L11.1
AC108488.4
RP11-1D12.1
AC099539.1
RP11-34C15.2
RNA5SP320	RNA, 5S ribosomal pseudogene 320	https://www.ncbi.nlm.nih.gov/gene/?term=RNA5SP320
AC091199.1
LINC00871	long intergenic non-protein coding RNA 871	https://www.ncbi.nlm.nih.gov/gene/?term=LINC00871
AF241725.6
ADH1C	alcohol dehydrogenase 1C (class I), gamma polypeptide	https://www.ncbi.nlm.nih.gov/gene/126
RP11-489E7.1
GRM8	glutamate metabotropic receptor 8	https://www.ncbi.nlm.nih.gov/gene/2918
AL390966.1
AC004458.1
KIAA0196-AS1	(WASHC5-AS1) WASHC5 antisense RNA 1	https://www.ncbi.nlm.nih.gov/gene/?term=KIAA0196-AS1
RP11-179A16.1
RP11-158D2.2
AC125634.1
AP006216.10
AC005062.2
AC190387.1
TPRG1-AS2	TPRG1 antisense RNA 2	https://www.ncbi.nlm.nih.gov/gene/?term=TPRG1-AS2
MIR1302-9	microRNA 1302-9	https://www.ncbi.nlm.nih.gov/gene/?term=MIR1302-9
RP11-554D14.6
RNU4ATAC6P	RNA, U4atac small nuclear 6, pseudogene	https://www.ncbi.nlm.nih.gov/gene/?term=RNU4ATAC6P
MIR4294	microRNA 4294	https://www.ncbi.nlm.nih.gov/gene/?term=MIR4294
RP11-804N13.1
AC005009.1
RP5-1022P6.5
RP11-718O11.1
RNU6-758P	RNA, U6 small nuclear 758, pseudogene	https://www.ncbi.nlm.nih.gov/gene/?term=RNU6-758P
RP11-451G4.2
RP11-327L3.3
RP11-142A23.1
AC068858.1
AC099540.1
AC098872.3
AL121898.1
AC011748.1
RNU6-1043P	RNA, U6 small nuclear 1043, pseudogene	https://www.ncbi.nlm.nih.gov/gene/?term=RNU6-1043P
AC012360.4
RP11-545D19.1
AC022120.1
AC008747.1
RP11-12A20.7
RP1-266L20.2
RP11-269F21.1
RP11-91I20.1
AL033403.1
RP11-469L4.1
RP11-15K3.1
AC108861.1
RP11-428F8.2
RP11-148L24.1
GEMIN6	gem nuclear organelle associated protein 6	https://www.ncbi.nlm.nih.gov/gene/79833
MCHR2-AS1	MCHR2 antisense RNA 1	https://www.ncbi.nlm.nih.gov/gene/728012
AL354741.1
AC073597.1
AC008625.1
AC010891.2
SNORA51	small nucleolar RNA, H/ACA box 51	https://www.ncbi.nlm.nih.gov/gene/677831
MIR548A1	microRNA 548a-1	https://www.ncbi.nlm.nih.gov/gene/693125
RP11-733O18.1
AL158155.1
RP11-44N21.1
RP1-60O19.2
AL157884.1
AC017060.1
RP11-547C13.1
RP11-506N2.1
RP11-111I12.1
RP11-486O13.2
AC073071.1
CHL1-AS1	CHL1 antisense RNA 1	https://www.ncbi.nlm.nih.gov/gene/?term=CHL1-AS1
GS1-600G8.5
RP11-431N15.2
RNU6-771P	RNA, U6 small nuclear 771, pseudogene	https://www.ncbi.nlm.nih.gov/gene/?term=RNU6-771P
LRRC69	leucine rich repeat containing 69	https://www.ncbi.nlm.nih.gov/gene/100130742
ULBP3	UL16 binding protein 3	https://www.ncbi.nlm.nih.gov/gene/79465
RNU2-45P	RNA, U2 small nuclear 45, pseudogene	https://www.ncbi.nlm.nih.gov/gene/?term=RNU2-45P
MUTYH	mutY DNA glycosylase	https://www.ncbi.nlm.nih.gov/gene/4595
RP11-367F23.1
BACH1-AS1	BACH1 antisense RNA 1	https://www.ncbi.nlm.nih.gov/gene/?term=BACH1-AS1
RP11-253A20.1
AC114730.5
RP5-1069C8.2
LINC01033	long intergenic non-protein coding RNA 1033	https://www.ncbi.nlm.nih.gov/gene/?term=LINC01033
DCDC2C	doublecortin domain containing 2C	https://www.ncbi.nlm.nih.gov/gene/728597
RP11-100G15.10
RP11-396O20.1
CTD-2128A3.2
Supplementary Table 4 (J): Brown Module
GeneSymbol	GeneName	PubMed Link
SUPT7L	SPT7 like, STAGA complex gamma subunit	https://www.ncbi.nlm.nih.gov/gene/9913
NOA1	nitric oxide associated 1	https://www.ncbi.nlm.nih.gov/gene/84273
SMARCE1	SWI/SNF related, matrix associated, actin dependent regulator of chromatin, subfamily e, member 1	https://www.ncbi.nlm.nih.gov/gene/6605
CTD-2033A16.2
NONO	non-POU domain containing octamer binding	https://www.ncbi.nlm.nih.gov/gene/4841
EIF3K	eukaryotic translation initiation factor 3 subunit K	https://www.ncbi.nlm.nih.gov/gene/27335
CCT7	chaperonin containing TCP1 subunit 7	https://www.ncbi.nlm.nih.gov/gene/10574
SNRPA	small nuclear ribonucleoprotein polypeptide A	https://www.ncbi.nlm.nih.gov/gene/6626
PMPCB	peptidase, mitochondrial processing beta subunit	https://www.ncbi.nlm.nih.gov/gene/9512
ATP5A1	(ATP5F1A) ATP synthase F1 subunit alpha	https://www.ncbi.nlm.nih.gov/gene/498
ATP5G1P4	ATP synthase membrane subunit c locus 1 pseudogene 4	https://www.ncbi.nlm.nih.gov/gene/?term=ATP5G1P4
UBE3AP2	ubiquitin protein ligase E3A pseudogene 2	https://www.ncbi.nlm.nih.gov/gene/?term=UBE3AP2
AC007318.5
CCT7P1	chaperonin containing TCP1 subunit 7 pseudogene 1	https://www.ncbi.nlm.nih.gov/gene/?term=CCT7P1
SIGMAR1	sigma non-opioid intracellular receptor 1	https://www.ncbi.nlm.nih.gov/gene/10280
UQCRC2	ubiquinol-cytochrome c reductase core protein 2	https://www.ncbi.nlm.nih.gov/gene/7385
TMX2	thioredoxin related transmembrane protein 2	https://www.ncbi.nlm.nih.gov/gene/51075
TMEM69	transmembrane protein 69	https://www.ncbi.nlm.nih.gov/gene/51249
RP11-190C22.1
AC012354.8
PHBP10	prohibitin pseudogene 10	https://www.ncbi.nlm.nih.gov/gene/?term=PHBP10
CNOT7P1	CCR4-NOT transcription complex subunit 7 pseudogene 1	https://www.ncbi.nlm.nih.gov/gene/?term=CNOT7P1
SMARCE1P4	SWI/SNF related, matrix associated, actin dependent regulator of chromatin, subfamily e, member 1 pseudogene 4	https://www.ncbi.nlm.nih.gov/gene/642879
METTL23	methyltransferase like 23	https://www.ncbi.nlm.nih.gov/gene/124512
RP11-330M2.4
M6PR	mannose-6-phosphate receptor, cation dependent	https://www.ncbi.nlm.nih.gov/gene/4074
TMED10	transmembrane p24 trafficking protein 10	https://www.ncbi.nlm.nih.gov/gene/10972
EDF1	endothelial differentiation related factor 1	https://www.ncbi.nlm.nih.gov/gene/8721
SLC25A3	solute carrier family 25 member 3	https://www.ncbi.nlm.nih.gov/gene/5250
EIF3KP1	eukaryotic translation initiation factor 3 subunit K pseudogene 1	https://www.ncbi.nlm.nih.gov/gene/?term=EIF3KP1
EIF3LP1	eukaryotic translation initiation factor 3 subunit L pseudogene 1	https://www.ncbi.nlm.nih.gov/gene/?term=EIF3LP1
NOP56	NOP56 ribonucleoprotein	https://www.ncbi.nlm.nih.gov/gene/10528
RP11-546B8.5
OXA1L	OXA1L, mitochondrial inner membrane protein	https://www.ncbi.nlm.nih.gov/gene/5018
PEPD	peptidase D	https://www.ncbi.nlm.nih.gov/gene/5184
C1orf123	chromosome 1 open reading frame 123	https://www.ncbi.nlm.nih.gov/gene/54987
PHBP11	prohibitin pseudogene 11	https://www.ncbi.nlm.nih.gov/gene/?term=PHBP11
RPS28	ribosomal protein S28	https://www.ncbi.nlm.nih.gov/gene/6234
AL021546.6
PHB2	prohibitin 2	https://www.ncbi.nlm.nih.gov/gene/11331
SNX5P1	sorting nexin 5 pseudogene 1	https://www.ncbi.nlm.nih.gov/gene/?term=SNX5P1
CSE1L	chromosome segregation 1 like	https://www.ncbi.nlm.nih.gov/gene/1434
PTMAP8	prothymosin alpha pseudogene 8	https://www.ncbi.nlm.nih.gov/gene/?term=PTMAP8
ZMYM6NB	(TMEM35B) transmembrane protein 35B	https://www.ncbi.nlm.nih.gov/gene/100506144
RPS15	ribosomal protein S15	https://www.ncbi.nlm.nih.gov/gene/6209
PSMC4	proteasome 26S subunit, ATPase 4	https://www.ncbi.nlm.nih.gov/gene/5704
EIF3KP3	eukaryotic translation initiation factor 3 subunit K pseudogene 3	https://www.ncbi.nlm.nih.gov/gene/?term=EIF3KP3
ATP5G1P6	ATP synthase membrane subunit c locus 1 pseudogene 6	https://www.ncbi.nlm.nih.gov/gene/?term=ATP5G1P6
PTPRCAP	protein tyrosine phosphatase, receptor type C associated protein	https://www.ncbi.nlm.nih.gov/gene/5790
CDK4	cyclin dependent kinase 4	https://www.ncbi.nlm.nih.gov/gene/1019
BANF1P3	barrier to autointegration factor 1 pseudogene 3	https://www.ncbi.nlm.nih.gov/gene/?term=BANF1P3
PTMAP2	prothymosin alpha pseudogene 2	https://www.ncbi.nlm.nih.gov/gene/?term=PTMAP2
RP11-51L5.2
PPIB	peptidylprolyl isomerase B	https://www.ncbi.nlm.nih.gov/gene/5479
EIF3L	eukaryotic translation initiation factor 3 subunit L	https://www.ncbi.nlm.nih.gov/gene/51386
SLC25A6P2	solute carrier family 25 member 6 pseudogene 2	https://www.ncbi.nlm.nih.gov/gene/?term=SLC25A6P2
RP13-638C3.6
RP11-173E2.1
SENP1	SUMO specific peptidase 1	https://www.ncbi.nlm.nih.gov/gene/29843
MRPL37	mitochondrial ribosomal protein L37	https://www.ncbi.nlm.nih.gov/gene/51253
AC008155.1
PHBP3	prohibitin pseudogene 3	https://www.ncbi.nlm.nih.gov/gene/?term=PHBP3
LA16c-306E5.1
KIAA0196	(WASHC5) WASH complex subunit 5	https://www.ncbi.nlm.nih.gov/gene/9897
PHBP8	prohibitin pseudogene 8	https://www.ncbi.nlm.nih.gov/gene/?term=PHBP8
ERGIC3	ERGIC and golgi 3	https://www.ncbi.nlm.nih.gov/gene/51614
AC018738.2
PSMG2	proteasome assembly chaperone 2	https://www.ncbi.nlm.nih.gov/gene/56984
RP11-313M3.1
STARD7	StAR related lipid transfer domain containing 7	https://www.ncbi.nlm.nih.gov/gene/56910
Supplementary Table 4 (K): DarkGreen Module
GeneSymbol	GeneName	PubMed Link
snoZ185
AC104405.1
RP11-686D16.1
RP11-517O13.3
SNORD114-2	small nucleolar RNA, C/D box 114-2	https://www.ncbi.nlm.nih.gov/gene/?term=SNORD114-2
DEFB103A	defensin beta 103A	https://www.ncbi.nlm.nih.gov/gene/414325
RP11-60A8.2
MIR516B1	microRNA 516b-1	https://www.ncbi.nlm.nih.gov/gene/574490
RP11-680F20.5
RP11-95M15.1
RNU6-126P	RNA, U6 small nuclear 126, pseudogene	https://www.ncbi.nlm.nih.gov/gene/?term=RNU6-126P
Supplementary Table 4 (L): DarkGrey Module
GeneSymbol	GeneName	PubMed Link
AP001610.9
CCL17	C-C motif chemokine ligand 17	https://www.ncbi.nlm.nih.gov/gene/6361
AP004550.1
RP11-655H13.2
MIR320D2	microRNA 320d-2	https://www.ncbi.nlm.nih.gov/gene/100302169
RP11-64C12.8
LNX1-AS2	LNX1 antisense RNA 2	https://www.ncbi.nlm.nih.gov/gene/?term=LNX1-AS2
RNU7-190P	RNA, U7 small nuclear 190 pseudogene	https://www.ncbi.nlm.nih.gov/gene/?term=RNU7-190P
MIR320B1	microRNA 320b-1	https://www.ncbi.nlm.nih.gov/gene/100302117
MIR921	microRNA 921	https://www.ncbi.nlm.nih.gov/gene/100126349
Supplementary Table 4 (M): DarkMagenta Module
GeneSymbol	GeneName	PubMed Link
RP11-142A5.1
MIR3155A	microRNA 3155a	https://www.ncbi.nlm.nih.gov/gene/?term=MIR3155A
CYP4F25P	cytochrome P450 family 4 subfamily F member 25, pseudogene	https://www.ncbi.nlm.nih.gov/gene/?term=CYP4F25P
RP5-850O15.3
RNU6-948P	RNA, U6 small nuclear 948, pseudogene	https://www.ncbi.nlm.nih.gov/gene/?term=RNU6-948P
AC104655.3
AC068580.5
Supplementary Table 4 (N): DarkOrange Module
GeneSymbol	GeneName	PubMed Link
SNORD8	small nucleolar RNA, C/D box 8	https://www.ncbi.nlm.nih.gov/gene/319103
SNORD60	small nucleolar RNA, C/D box 60	https://www.ncbi.nlm.nih.gov/gene/26788
SNORD42B	small nucleolar RNA, C/D box 42B	https://www.ncbi.nlm.nih.gov/gene/26808
SNORD46	small nucleolar RNA, C/D box 46	https://www.ncbi.nlm.nih.gov/gene/94161
SNORD15B	small nucleolar RNA, C/D box 15B	https://www.ncbi.nlm.nih.gov/gene/114599
SNORA12	small nucleolar RNA, H/ACA box 12	https://www.ncbi.nlm.nih.gov/gene/677800
GAS5	growth arrest specific 5 (non-protein coding)	https://www.ncbi.nlm.nih.gov/gene/60674
SNHG1	small nucleolar RNA host gene 1	https://www.ncbi.nlm.nih.gov/gene/23642
SNORD36B	small nucleolar RNA, C/D box 36B	https://www.ncbi.nlm.nih.gov/gene/26814
Supplementary Table 4 (O): DarkRed Module
GeneSymbol	GeneName	PubMed Link
RNU1-14P	RNA, U1 small nuclear 14, pseudogene	https://www.ncbi.nlm.nih.gov/gene/?term=RNU1-14P
RNU1-42P	RNA, U1 small nuclear 42, pseudogene	https://www.ncbi.nlm.nih.gov/gene/?term=RNU1-42P
RNU1-67P	RNA, U1 small nuclear 67, pseudogene	https://www.ncbi.nlm.nih.gov/gene/?term=RNU1-67P
RNVU1-17	RNA, variant U1 small nuclear 17	https://www.ncbi.nlm.nih.gov/gene/101954269
RNU1-46P	RNA, U1 small nuclear 46, pseudogene	https://www.ncbi.nlm.nih.gov/gene/?term=RNU1-46P
RNU1-18P	RNA, U1 small nuclear 18, pseudogene	https://www.ncbi.nlm.nih.gov/gene/100873815
RNU1-17P	RNA, U1 small nuclear 17, pseudogene	https://www.ncbi.nlm.nih.gov/gene/?term=RNU1-17P
RNU1-32P	RNA, U1 small nuclear 32, pseudogene	https://www.ncbi.nlm.nih.gov/gene/?term=RNU1-32P
RNU1-83P	RNA, U1 small nuclear 83, pseudogene	https://www.ncbi.nlm.nih.gov/gene/?term=RNU1-83P
RNVU1-6	RNA, variant U1 small nuclear 6	https://www.ncbi.nlm.nih.gov/gene/101954276
RNU1-11P	RNA, U1 small nuclear 11, pseudogene	https://www.ncbi.nlm.nih.gov/gene/26861
Supplementary Table 4 (P): DarkTurquoise Module
GeneSymbol	GeneName	PubMed Link
RP3-400B16.4
HSD17B3	hydroxysteroid 17-beta dehydrogenase 3	https://www.ncbi.nlm.nih.gov/gene/3293
RP11-136B18.2
RNU6-615P	RNA, U6 small nuclear 615, pseudogene	https://www.ncbi.nlm.nih.gov/gene/?term=RNU6-615P
RP11-143M1.4
RP11-160E2.16
RP11-195F19.9
RNU6-635P	RNA, U6 small nuclear 635, pseudogene	https://www.ncbi.nlm.nih.gov/gene/?term=RNU6-635P
RNU6-389P	RNA, U6 small nuclear 389, pseudogene	https://www.ncbi.nlm.nih.gov/gene/?term=RNU6-389P
SNORD113-6	small nucleolar RNA, C/D box 113-6	https://www.ncbi.nlm.nih.gov/gene/?term=SNORD113-6
Supplementary Table 4 (Q): Green Module
GeneSymbol	GeneName	PubMed Link
RNA5SP262	RNA, 5S ribosomal pseudogene 262	https://www.ncbi.nlm.nih.gov/gene/?term=RNA5SP262
RNA5SP353	RNA, 5S ribosomal pseudogene 353	https://www.ncbi.nlm.nih.gov/gene/?term=RNA5SP353
RNA5SP350	RNA, 5S ribosomal pseudogene 350	https://www.ncbi.nlm.nih.gov/gene/?term=RNA5SP350
RNA5SP463	RNA, 5S ribosomal pseudogene 463	https://www.ncbi.nlm.nih.gov/gene/?term=RNA5SP463
RNA5SP289	RNA, 5S ribosomal pseudogene 289	https://www.ncbi.nlm.nih.gov/gene/?term=RNA5SP289
RNA5SP246	RNA, 5S ribosomal pseudogene 246	https://www.ncbi.nlm.nih.gov/gene/?term=RNA5SP246
RNA5SP501	RNA, 5S ribosomal pseudogene 501	https://www.ncbi.nlm.nih.gov/gene/?term=RNA5SP501
RNA5SP212	RNA, 5S ribosomal pseudogene 212	https://www.ncbi.nlm.nih.gov/gene/?term=RNA5SP212
RNA5SP500	RNA, 5S ribosomal pseudogene 500	https://www.ncbi.nlm.nih.gov/gene/?term=RNA5SP500
RNA5SP174	RNA, 5S ribosomal pseudogene 174	https://www.ncbi.nlm.nih.gov/gene/?term=RNA5SP174
RNA5SP123	RNA, 5S ribosomal pseudogene 123	https://www.ncbi.nlm.nih.gov/gene/?term=RNA5SP123
RNA5SP273	RNA, 5S ribosomal pseudogene 273	https://www.ncbi.nlm.nih.gov/gene/?term=RNA5SP273
RNA5SP318	RNA, 5S ribosomal pseudogene 318	https://www.ncbi.nlm.nih.gov/gene/?term=RNA5SP318
RNA5SP85	RNA, 5S ribosomal pseudogene 85	https://www.ncbi.nlm.nih.gov/gene/?term=RNA5SP85
RNA5SP98	RNA, 5S ribosomal pseudogene 98	https://www.ncbi.nlm.nih.gov/gene/?term=RNA5SP98
RNA5SP109	RNA, 5S ribosomal pseudogene 109	https://www.ncbi.nlm.nih.gov/gene/?term=RNA5SP109
RNA5SP279	RNA, 5S ribosomal pseudogene 279	https://www.ncbi.nlm.nih.gov/gene/?term=RNA5SP279
RNA5SP88	RNA, 5S ribosomal pseudogene 88	https://www.ncbi.nlm.nih.gov/gene/?term=RNA5SP88
RNA5SP374	RNA, 5S ribosomal pseudogene 374	https://www.ncbi.nlm.nih.gov/gene/?term=RNA5SP374
RNA5SP388	RNA, 5S ribosomal pseudogene 388	https://www.ncbi.nlm.nih.gov/gene/?term=RNA5SP388
RNA5SP25	RNA, 5S ribosomal pseudogene 25	https://www.ncbi.nlm.nih.gov/gene/?term=RNA5SP25
RNA5SP221	RNA, 5S ribosomal pseudogene 221	https://www.ncbi.nlm.nih.gov/gene/?term=RNA5SP221
RNA5SP445	RNA, 5S ribosomal pseudogene 445	https://www.ncbi.nlm.nih.gov/gene/?term=RNA5SP445
RNA5SP50	RNA, 5S ribosomal pseudogene 50	https://www.ncbi.nlm.nih.gov/gene/?term=RNA5SP50
RNA5SP515	RNA, 5S ribosomal pseudogene 515	https://www.ncbi.nlm.nih.gov/gene/?term=RNA5SP515
RNA5SP306	RNA, 5S ribosomal pseudogene 306	https://www.ncbi.nlm.nih.gov/gene/?term=RNA5SP306
RNA5SP285	RNA, 5S ribosomal pseudogene 285	https://www.ncbi.nlm.nih.gov/gene/?term=RNA5SP285
RNA5SP256	RNA, 5S ribosomal pseudogene 256	https://www.ncbi.nlm.nih.gov/gene/?term=RNA5SP256
RNA5SP114	RNA, 5S ribosomal pseudogene 114	https://www.ncbi.nlm.nih.gov/gene/?term=RNA5SP114
RNA5SP345	RNA, 5S ribosomal pseudogene 345	https://www.ncbi.nlm.nih.gov/gene/?term=RNA5SP345
RNA5SP23	RNA, 5S ribosomal pseudogene 23	https://www.ncbi.nlm.nih.gov/gene/?term=RNA5SP23
RNA5SP286	RNA, 5S ribosomal pseudogene 286	https://www.ncbi.nlm.nih.gov/gene/?term=RNA5SP286
RNA5SP124	RNA, 5S ribosomal pseudogene 124	https://www.ncbi.nlm.nih.gov/gene/?term=RNA5SP124
RNA5SP513	RNA, 5S ribosomal pseudogene 513	https://www.ncbi.nlm.nih.gov/gene/?term=RNA5SP513
RNA5SP472	RNA, 5S ribosomal pseudogene 472	https://www.ncbi.nlm.nih.gov/gene/?term=RNA5SP472
RNA5SP366	RNA, 5S ribosomal pseudogene 366	https://www.ncbi.nlm.nih.gov/gene/?term=RNA5SP366
RNA5SP518	RNA, 5S ribosomal pseudogene 518	https://www.ncbi.nlm.nih.gov/gene/?term=RNA5SP518
RNA5SP97	RNA, 5S ribosomal pseudogene 97	https://www.ncbi.nlm.nih.gov/gene/?term=RNA5SP97
RNA5SP173	RNA, 5S ribosomal pseudogene 173	https://www.ncbi.nlm.nih.gov/gene/?term=RNA5SP173
RNA5SP215	RNA, 5S ribosomal pseudogene 215	https://www.ncbi.nlm.nih.gov/gene/?term=RNA5SP215
RNA5SP127	RNA, 5S ribosomal pseudogene 127	https://www.ncbi.nlm.nih.gov/gene/?term=RNA5SP127
RNA5SP512	RNA, 5S ribosomal pseudogene 512	https://www.ncbi.nlm.nih.gov/gene/?term=RNA5SP512
RNA5SP269	RNA, 5S ribosomal pseudogene 269	https://www.ncbi.nlm.nih.gov/gene/?term=RNA5SP269
RNA5SP65	RNA, 5S ribosomal pseudogene 65	https://www.ncbi.nlm.nih.gov/gene/?term=RNA5SP65
RNA5SP198	RNA, 5S ribosomal pseudogene 198	https://www.ncbi.nlm.nih.gov/gene/?term=RNA5SP198
RNA5SP436	RNA, 5S ribosomal pseudogene 436	https://www.ncbi.nlm.nih.gov/gene/?term=RNA5SP436
RNA5SP60	RNA, 5S ribosomal pseudogene 60	https://www.ncbi.nlm.nih.gov/gene/?term=RNA5SP60
RNA5SP62	RNA, 5S ribosomal pseudogene 62	https://www.ncbi.nlm.nih.gov/gene/?term=RNA5SP62
RNA5SP400	RNA, 5S ribosomal pseudogene 400	https://www.ncbi.nlm.nih.gov/gene/?term=RNA5SP400
RNA5SP137	RNA, 5S ribosomal pseudogene 137	https://www.ncbi.nlm.nih.gov/gene/?term=RNA5SP137
Supplementary Table 4 (R): Grey60 Module
GeneSymbol	GeneName	PubMed Link
CTD-2215E18.3
RNU6-622P	RNA, U6 small nuclear 622, pseudogene	https://www.ncbi.nlm.nih.gov/gene/?term=RNU6-622P
RNU1-141P	RNA, U1 small nuclear 141, pseudogene	https://www.ncbi.nlm.nih.gov/gene/?term=RNU1-141P
CTB-129O4.1
RP11-94C24.11
RP11-50B3.2
MIR4726	microRNA 4726	https://www.ncbi.nlm.nih.gov/gene/?term=MIR4726
CTC-325J23.3
MIR3124	microRNA 3124	https://www.ncbi.nlm.nih.gov/gene/?term=MIR3124
TMEM95	transmembrane protein 95	https://www.ncbi.nlm.nih.gov/gene/339168
MIR1245A	microRNA 1245a	https://www.ncbi.nlm.nih.gov/gene/?term=MIR1245A
BRWD1-IT1	BRWD1 intronic transcript 1	https://www.ncbi.nlm.nih.gov/gene/?term=BRWD1-IT1
RNU6-1002P	RNA, U6 small nuclear 76, pseudogene	https://www.ncbi.nlm.nih.gov/gene/?term=RNU6-1002P
RP5-1051H14.2
Supplementary Table 4 (S): LightCyan Module
GeneSymbol	GeneName	PubMed Link
RP11-133O22.6
RP11-336A10.5
MIR320B2	microRNA 320b-2	https://www.ncbi.nlm.nih.gov/gene/100313769
MIR4660	microRNA 4660	https://www.ncbi.nlm.nih.gov/gene/100616350
AC010987.5
RP4-794H19.4
CTA-392C11.2
RP11-1079K10.2
RP4-784A16.3
AC013733.3
RP11-62N21.1
RNA5SP423	RNA, 5S ribosomal pseudogene 423	https://www.ncbi.nlm.nih.gov/gene/?term=RNA5SP423
RNU6-845P	RNA, U6 small nuclear 845, pseudogene	https://www.ncbi.nlm.nih.gov/gene/?term=RNU6-845P
RNY1P2	RNA, Ro-associated Y1 pseudogene 2	https://www.ncbi.nlm.nih.gov/gene/?term=RNY1P2
RP11-807H7.1
RP11-264A11.1
Supplementary Table 4 (T): LightGreen Module
GeneSymbol	GeneName	PubMed Link
GPC5-AS2	GPC5 antisense RNA 2	https://www.ncbi.nlm.nih.gov/gene/?term=GPC5-AS2
AC012047.1
CTD-2325P2.4
SNORD114-11	small nucleolar RNA, C/D box 114-11	https://www.ncbi.nlm.nih.gov/gene/?term=SNORD114-11
RP11-542C10.1
MIR4727	microRNA 4727	https://www.ncbi.nlm.nih.gov/gene/?term=MIR4727
DEFB107A	defensin beta 107A	https://www.ncbi.nlm.nih.gov/gene/245910
MIR192	microRNA 192	https://www.ncbi.nlm.nih.gov/gene/406967
RP11-576N17.5
KB-1083B1.1
RP1-50O24.6
CELA3A	chymotrypsin like elastase family member 3A	https://www.ncbi.nlm.nih.gov/gene/10136
Supplementary Table 4 (U): LightSteelBlue1 Module
GeneSymbol	GeneName	PubMed Link
RNA5SP61	RNA, 5S ribosomal pseudogene 61	https://www.ncbi.nlm.nih.gov/gene/?term=RNA5SP61
MIR4325	microRNA 4325	https://www.ncbi.nlm.nih.gov/gene/?term=MIR4325
LINC00457	long intergenic non-protein coding RNA 457	https://www.ncbi.nlm.nih.gov/gene/?term=LINC00457
MIR4756	microRNA 4756	https://www.ncbi.nlm.nih.gov/gene/?term=MIR4756
RP5-888M10.2
RNU4-37P	RNA, U4 small nuclear 37, pseudogene	https://www.ncbi.nlm.nih.gov/gene/?term=RNU4-37P
Supplementary Table 4 (V): LightYellow Module
GeneSymbol	GeneName	PubMed Link
RP13-436F16.1
AC007091.1
RNU6-1141P	RNA, U6 small nuclear 1141, pseudogene	https://www.ncbi.nlm.nih.gov/gene/?term=RNU6-1141P
RP11-749H20.4
AC096971.1
RP11-503C24.1
PTN	pleiotrophin	https://www.ncbi.nlm.nih.gov/gene/5764
RP11-272B17.1
RP11-307O10.1
RNU6-381P	RNA, U6 small nuclear 381, pseudogene	https://www.ncbi.nlm.nih.gov/gene/?term=RNU6-381P
RNU6-1194P	RNA, U6 small nuclear 1194, pseudogene	https://www.ncbi.nlm.nih.gov/gene/?term=RNU6-1194P
RNA5SP327	RNA, 5S ribosomal pseudogene 327	https://www.ncbi.nlm.nih.gov/gene/?term=RNA5SP327
Supplementary Table 4 (W): MediumPurple3 Module
GeneSymbol	GeneName	PubMed Link
SDR42E2	short chain dehydrogenase/reductase family 42E, member 2	https://www.ncbi.nlm.nih.gov/gene/100288072
RP11-347H15.4
LYPD8	LY6/PLAUR domain containing 8	https://www.ncbi.nlm.nih.gov/gene/646627
AC007743.1
MT4	metallothionein 4	https://www.ncbi.nlm.nih.gov/gene/84560
EMC6	ER membrane protein complex subunit 6	https://www.ncbi.nlm.nih.gov/gene/83460
Supplementary Table 4 (X): MidnightBlue Module
GeneSymbol	GeneName	PubMed Link
SPAG11A	sperm associated antigen 11A	https://www.ncbi.nlm.nih.gov/gene/653423
EGLN3-AS1	EGLN3 antisense RNA 1	https://www.ncbi.nlm.nih.gov/gene/?term=EGLN3-AS1
AC092295.7
RP11-262H14.11
USP12-AS2	USP12 antisense RNA 2 (head to head)	https://www.ncbi.nlm.nih.gov/gene/?term=USP12-AS2
MIR4499	microRNA 4499	https://www.ncbi.nlm.nih.gov/gene/?term=MIR4499
RNA5SP76	RNA, 5S ribosomal pseudogene 76	https://www.ncbi.nlm.nih.gov/gene/?term=RNA5SP76
VSTM2L	V-set and transmembrane domain containing 2 like	https://www.ncbi.nlm.nih.gov/gene/128434
LACRT	lacritin	https://www.ncbi.nlm.nih.gov/gene/90070
RNU6-680P	RNA, U6 small nuclear 680, pseudogene	https://www.ncbi.nlm.nih.gov/gene/?term=RNU6-680P
RUSC1-AS1	RUSC1 antisense RNA 1	https://www.ncbi.nlm.nih.gov/gene/284618
CTD-3224K15.2
AC027807.1
RNU7-65P	RNA, U7 small nuclear 65 pseudogene	https://www.ncbi.nlm.nih.gov/gene/?term=RNU7-65P
IGFBP7-AS1	IGFBP7 antisense RNA 1	https://www.ncbi.nlm.nih.gov/gene/?term=IGFBP7-AS1
RP11-390F4.6
HTR5BP	5-hydroxytryptamine receptor 5B, pseudogene	https://www.ncbi.nlm.nih.gov/gene/645694
Supplementary Table 4 (Y): Orange Module
GeneSymbol	GeneName	PubMed Link
KRTAP20-3	keratin associated protein 20-3	https://www.ncbi.nlm.nih.gov/gene/?term=KRTAP20-3
AP000472.3
MIR3160-1	microRNA 3160-1	https://www.ncbi.nlm.nih.gov/gene/?term=MIR3160-1
RP11-528A4.2
RNU6-458P	RNA, U6 small nuclear 458, pseudogene	https://www.ncbi.nlm.nih.gov/gene/?term=RNU6-458P
RNA5SP128	RNA, 5S ribosomal pseudogene 128	https://www.ncbi.nlm.nih.gov/gene/?term=RNA5SP128
RNU6-157P	RNA, U6 small nuclear 157, pseudogene	https://www.ncbi.nlm.nih.gov/gene/?term=RNU6-157P
LINC01167	long intergenic non-protein coding RNA 1167	https://www.ncbi.nlm.nih.gov/gene/?term=LINC01167
MIR4699	microRNA 4699	https://www.ncbi.nlm.nih.gov/gene/?term=MIR4699
AC126323.1
Supplementary Table 4 (Z): OrangeRed Module
GeneSymbol	GeneName	PubMed Link
RP1-293L6.1
AC093382.1
RNA5SP32	(WITHDRAWN) RNA, 5S ribosomal pseudogene 32	https://www.ncbi.nlm.nih.gov/gene/100873364
RP11-958J22.1
AL359836.1
RP11-254I22.2
Supplementary Table 4 (AA): PaleTurquoise Module
GeneSymbol	GeneName	PubMed Link
IGHJ4	immunoglobulin heavy joining 4	https://www.ncbi.nlm.nih.gov/gene/28477
IGLV2-8	immunoglobulin lambda variable 2-8	https://www.ncbi.nlm.nih.gov/gene/?term=IGLV2-8
RP11-685N3.1
IGHV3OR16-9	immunoglobulin heavy variable 3/OR16-9 (non-functional)	https://www.ncbi.nlm.nih.gov/gene/?term=IGHV3OR16-9
IGHV3OR16-16	immunoglobulin heavy variable 3/OR16-16 (pseudogene)	https://www.ncbi.nlm.nih.gov/gene/?term=IGHV3OR16-16
IGHV3OR16-11	immunoglobulin heavy variable 3/OR16-11 (pseudogene)	https://www.ncbi.nlm.nih.gov/gene/?term=IGHV3OR16-11
IGLV2-5	immunoglobulin lambda variable 2-5 (pseudogene)	https://www.ncbi.nlm.nih.gov/gene/?term=IGLV2-5
RP11-812E19.9
Supplementary Table 4 (AB): Pink Module
GeneSymbol	GeneName	PubMed Link
AC108142.1
LAMC2	laminin subunit gamma 2	https://www.ncbi.nlm.nih.gov/gene/3918
MYH3	myosin heavy chain 3	https://www.ncbi.nlm.nih.gov/gene/4621
SYNE4	spectrin repeat containing nuclear envelope family member 4	https://www.ncbi.nlm.nih.gov/gene/163183
CARD10	caspase recruitment domain family member 10	https://www.ncbi.nlm.nih.gov/gene/29775
ARHGEF19	Rho guanine nucleotide exchange factor 19	https://www.ncbi.nlm.nih.gov/gene/128272
FOSB	FosB proto-oncogene, AP-1 transcription factor subunit	https://www.ncbi.nlm.nih.gov/gene/2354
ITGA11	integrin subunit alpha 11	https://www.ncbi.nlm.nih.gov/gene/22801
COL25A1	collagen type XXV alpha 1 chain	https://www.ncbi.nlm.nih.gov/gene/84570
PLEKHA4	pleckstrin homology domain containing A4	https://www.ncbi.nlm.nih.gov/gene/57664
PRKG2	protein kinase, cGMP-dependent, type II	https://www.ncbi.nlm.nih.gov/gene/5593
ROPN1B	rhophilin associated tail protein 1B	https://www.ncbi.nlm.nih.gov/gene/?term=ROPN1B
RP1-46F2.2
F2	coagulation factor II, thrombin	https://www.ncbi.nlm.nih.gov/gene/2147
RP11-168G16.2
AC005022.1
CALML6	calmodulin like 6	https://www.ncbi.nlm.nih.gov/gene/163688
ACOXL	acyl-CoA oxidase like	https://www.ncbi.nlm.nih.gov/gene/55289
RP1-287H17.1
MDP1	magnesium dependent phosphatase 1	https://www.ncbi.nlm.nih.gov/gene/145553
AL391559.1
CNTD1	cyclin N-terminal domain containing 1	https://www.ncbi.nlm.nih.gov/gene/124817
MAOB	monoamine oxidase B	https://www.ncbi.nlm.nih.gov/gene/4129
COL5A1	collagen type V alpha 1 chain	https://www.ncbi.nlm.nih.gov/gene/1289
RBP5	retinol binding protein 5	https://www.ncbi.nlm.nih.gov/gene/83758
KCNMB2	potassium calcium-activated channel subfamily M regulatory beta subunit 2	https://www.ncbi.nlm.nih.gov/gene/10242
RP11-444D3.1
RP11-569G13.2
SEZ6L2	seizure related 6 homolog like 2	https://www.ncbi.nlm.nih.gov/gene/26470
RP11-46A10.2
LINC01073	long intergenic non-protein coding RNA 1073	https://www.ncbi.nlm.nih.gov/gene/?term=LINC01073
RP11-344A5.1
MIR448	microRNA 448	https://www.ncbi.nlm.nih.gov/gene/554212
BHLHB9	basic helix-loop-helix family member b9	https://www.ncbi.nlm.nih.gov/gene/80823
MYO1A	myosin IA	https://www.ncbi.nlm.nih.gov/gene/4640
RP11-24M17.5
MIR3153	microRNA 3153	https://www.ncbi.nlm.nih.gov/gene/?term=MIR3153
CCDC114	coiled-coil domain containing 114	https://www.ncbi.nlm.nih.gov/gene/93233
RGL3	RGA-like protein 3	https://www.ncbi.nlm.nih.gov/gene/831615
GCK	glucokinase	https://www.ncbi.nlm.nih.gov/gene/2645
PLA2G4F	phospholipase A2 group IVF	https://www.ncbi.nlm.nih.gov/gene/255189
LINC00331	long intergenic non-protein coding RNA 331	https://www.ncbi.nlm.nih.gov/gene/?term=LINC00331
RP11-439E19.3
RP11-613D13.4
MAG	myelin associated glycoprotein	https://www.ncbi.nlm.nih.gov/gene/4099
Supplementary Table 4 (AC): Plum1 Module
GeneSymbol	GeneName	PubMed Link
MIRLET7E	microRNA let-7e	https://www.ncbi.nlm.nih.gov/gene/406887
RP11-344F13.1
RP11-977G19.14
AC068946.1
MIR1266	microRNA 1266	https://www.ncbi.nlm.nih.gov/gene/100302202
AL160056.1
Supplementary Table 4 (AD): Purple Module
GeneSymbol	GeneName	PubMed Link
RN7SL535P	RNA, 7SL, cytoplasmic 535, pseudogene	https://www.ncbi.nlm.nih.gov/gene/?term=RN7SL535P
RN7SL457P	RNA, 7SL, cytoplasmic 457, pseudogene	https://www.ncbi.nlm.nih.gov/gene/?term=RN7SL457P
RN7SL408P	RNA, 7SL, cytoplasmic 408, pseudogene	https://www.ncbi.nlm.nih.gov/gene/?term=RN7SL408P
RN7SKP226	RNA, 7SK small nuclear pseudogene 226	https://www.ncbi.nlm.nih.gov/gene/?term=RN7SKP226
RN7SKP36	RNA, 7SK small nuclear pseudogene 36	https://www.ncbi.nlm.nih.gov/gene/?term=RN7SKP36
RN7SL632P	RNA, 7SL, cytoplasmic 632, pseudogene	https://www.ncbi.nlm.nih.gov/gene/?term=RN7SL632P
RN7SKP282	RNA, 7SK small nuclear pseudogene 282	https://www.ncbi.nlm.nih.gov/gene/?term=RN7SKP282
RN7SL188P	RNA, 7SL, cytoplasmic 188, pseudogene	https://www.ncbi.nlm.nih.gov/gene/?term=RN7SL188P
RN7SL822P	RNA, 7SL, cytoplasmic 822, pseudogene	https://www.ncbi.nlm.nih.gov/gene/?term=RN7SL822P
RN7SL19P	RNA, 7SL, cytoplasmic 19, pseudogene	https://www.ncbi.nlm.nih.gov/gene/?term=RN7SL19P
RN7SL543P	RNA, 7SL, cytoplasmic 543, pseudogene	https://www.ncbi.nlm.nih.gov/gene/?term=RN7SL543P
RN7SL496P	RNA, 7SL, cytoplasmic 496, pseudogene	https://www.ncbi.nlm.nih.gov/gene/?term=RN7SL496P
RN7SL677P	RNA, 7SL, cytoplasmic 677, pseudogene	https://www.ncbi.nlm.nih.gov/gene/?term=RN7SL677P
RN7SKP160	RNA, 7SK small nuclear pseudogene 160	https://www.ncbi.nlm.nih.gov/gene/?term=RN7SKP160
RN7SL767P	RNA, 7SL, cytoplasmic 767, pseudogene	https://www.ncbi.nlm.nih.gov/gene/?term=RN7SL767P
RN7SKP231	RNA, 7SK small nuclear pseudogene 231	https://www.ncbi.nlm.nih.gov/gene/?term=RN7SKP231
RN7SKP75	RNA, 7SK small nuclear pseudogene 75	https://www.ncbi.nlm.nih.gov/gene/?term=RN7SKP75
RN7SL793P	RNA, 7SL, cytoplasmic 793, pseudogene	https://www.ncbi.nlm.nih.gov/gene/?term=RN7SL793P
RN7SKP79	RNA, 7SK small nuclear pseudogene 79	https://www.ncbi.nlm.nih.gov/gene/?term=RN7SKP79
RN7SL666P	RNA, 7SL, cytoplasmic 666, pseudogene	https://www.ncbi.nlm.nih.gov/gene/?term=RN7SL666P
RN7SKP28	RNA, 7SK small nuclear pseudogene 28	https://www.ncbi.nlm.nih.gov/gene/?term=RN7SKP28
RN7SKP189	RNA, 7SK small nuclear pseudogene 189	https://www.ncbi.nlm.nih.gov/gene/?term=RN7SKP189
RN7SL792P	RNA, 7SL, cytoplasmic 792, pseudogene	https://www.ncbi.nlm.nih.gov/gene/?term=RN7SL792P
RN7SL582P	RNA, 7SL, cytoplasmic 582, pseudogene	https://www.ncbi.nlm.nih.gov/gene/?term=RN7SL582P
RN7SL112P
RN7SL164P	RNA, 7SL, cytoplasmic 164, pseudogene	https://www.ncbi.nlm.nih.gov/gene/?term=RN7SL164P
RN7SKP130	RNA, 7SK small nuclear pseudogene 130	https://www.ncbi.nlm.nih.gov/gene/?term=RN7SKP130
RN7SKP10	RNA, 7SK small nuclear pseudogene 10	https://www.ncbi.nlm.nih.gov/gene/?term=RN7SKP10
RN7SL861P	RNA, 7SL, cytoplasmic 861, pseudogene	https://www.ncbi.nlm.nih.gov/gene/?term=RN7SL861P
RN7SL15P	RNA, 7SL, cytoplasmic 15, pseudogene	https://www.ncbi.nlm.nih.gov/gene/?term=RN7SL15P
RN7SL329P	RNA, 7SL, cytoplasmic 329, pseudogene	https://www.ncbi.nlm.nih.gov/gene/?term=RN7SL329P
RN7SL795P	RNA, 7SL, cytoplasmic 795, pseudogene	https://www.ncbi.nlm.nih.gov/gene/?term=RN7SL795P
RN7SL129P
Supplementary Table 4 (AE): RoyalBlue Module
GeneSymbol	GeneName	PubMed Link
SEPT12	septin 12	https://www.ncbi.nlm.nih.gov/gene/124404
RNU7-105P	RNA, U7 small nuclear 105 pseudogene	https://www.ncbi.nlm.nih.gov/gene/?term=RNU7-105P
CTD-2532K18.2
RP11-61A14.1
RP11-196H14.3
RP11-350F16.2
RNU6-731P	RNA, U6 small nuclear 731, pseudogene	https://www.ncbi.nlm.nih.gov/gene/?term=RNU6-731P
MIR610	microRNA 610	https://www.ncbi.nlm.nih.gov/gene/693195
RNU7-102P	RNA, U7 small nuclear 102 pseudogene	https://www.ncbi.nlm.nih.gov/gene/?term=RNU7-102P
RP11-124B13.1
MIR378F	microRNA 378f	https://www.ncbi.nlm.nih.gov/gene/?term=MIR378F
A2ML1-AS2	A2ML1 antisense RNA 2	https://www.ncbi.nlm.nih.gov/gene/?term=A2ML1-AS2
Supplementary Table 4 (AF): SaddleBrown Module
GeneSymbol	GeneName	PubMed Link
CTD-2194L12.3
RN7SKP34	RNA, 7SK small nuclear pseudogene 34	https://www.ncbi.nlm.nih.gov/gene/?term=RN7SKP34
AC007557.4
AC124861.1
RP11-5N11.3
RNU6-1114P	RNA, U6 small nuclear 1114, pseudogene	https://www.ncbi.nlm.nih.gov/gene/?term=RNU6-1114P
RP11-769N19.2
RP11-252I13.2
Supplementary Table 4 (AG): Salmon Module
GeneSymbol	GeneName	PubMed Link
RNU6-27P	RNA, U6 small nuclear 27, pseudogene	https://www.ncbi.nlm.nih.gov/gene/?term=RNU6-27P
RNU6-1303P	RNA, U6 small nuclear 1303, pseudogene	https://www.ncbi.nlm.nih.gov/gene/?term=RNU6-1303P
RNU6-1189P	RNA, U6 small nuclear 1189, pseudogene	https://www.ncbi.nlm.nih.gov/gene/?term=RNU6-1189P
RNU6-154P	RNA, U6 small nuclear 154, pseudogene	https://www.ncbi.nlm.nih.gov/gene/?term=RNU6-154P
RNU6-393P	RNA, U6 small nuclear 393, pseudogene	https://www.ncbi.nlm.nih.gov/gene/?term=RNU6-393P
RNU6-842P	RNA, U6 small nuclear 842, pseudogene	https://www.ncbi.nlm.nih.gov/gene/?term=RNU6-842P
RNU6-1149P	RNA, U6 small nuclear 1149, pseudogene	https://www.ncbi.nlm.nih.gov/gene/?term=RNU6-1149P
RNU6-318P	RNA, U6 small nuclear 318, pseudogene	https://www.ncbi.nlm.nih.gov/gene/?term=RNU6-318P
RNU6-562P	RNA, U6 small nuclear 562, pseudogene	https://www.ncbi.nlm.nih.gov/gene/?term=RNU6-562P
RNU6-144P	RNA, U6 small nuclear 144, pseudogene	https://www.ncbi.nlm.nih.gov/gene/?term=RNU6-144P
RNU6-1082P	RNA, U6 small nuclear 1082, pseudogene	https://www.ncbi.nlm.nih.gov/gene/?term=RNU6-1082P
RNU6-589P	RNA, U6 small nuclear 589, pseudogene	https://www.ncbi.nlm.nih.gov/gene/?term=RNU6-589P
RNU6-210P	RNA, U6 small nuclear 210, pseudogene	https://www.ncbi.nlm.nih.gov/gene/?term=RNU6-210P
RNU6-879P	RNA, U6 small nuclear 879, pseudogene	https://www.ncbi.nlm.nih.gov/gene/?term=RNU6-879P
RNU6-729P	RNA, U6 small nuclear 729, pseudogene	https://www.ncbi.nlm.nih.gov/gene/?term=RNU6-729P
RNU6-30P	RNA, U6 small nuclear 30, pseudogene	https://www.ncbi.nlm.nih.gov/gene/?term=RNU6-30P
RNU6-1078P	RNA, U6 small nuclear 1078, pseudogene	https://www.ncbi.nlm.nih.gov/gene/?term=RNU6-1078P
RNU6-471P	RNA, U6 small nuclear 471, pseudogene	https://www.ncbi.nlm.nih.gov/gene/?term=RNU6-471P
RNU6-1130P	RNA, U6 small nuclear 1130, pseudogene	https://www.ncbi.nlm.nih.gov/gene/?term=RNU6-1130P
RNU6-913P	RNA, U6 small nuclear 913, pseudogene	https://www.ncbi.nlm.nih.gov/gene/?term=RNU6-913P
RNU6-618P	RNA, U6 small nuclear 618, pseudogene	https://www.ncbi.nlm.nih.gov/gene/?term=RNU6-618P
RNU6-937P	RNA, U6 small nuclear 937, pseudogene	https://www.ncbi.nlm.nih.gov/gene/?term=RNU6-937P
RNU6-923P	RNA, U6 small nuclear 923, pseudogene	https://www.ncbi.nlm.nih.gov/gene/?term=RNU6-923P
RNU6-61P	RNA, U6 small nuclear 61, pseudogene	https://www.ncbi.nlm.nih.gov/gene/?term=RNU6-61P
Supplementary Table 4 (AH): SkyBlue Module
GeneSymbol	GeneName	PubMed Link
RP11-100F15.2
MIR98	microRNA 98	https://www.ncbi.nlm.nih.gov/gene/407054
RP11-145M4.2
RP11-839D17.3
RP11-115A15.1
RP11-486B10.3
ALG1L3P	asparagine-linked glycosylation 1-like 3, pseudogene	https://www.ncbi.nlm.nih.gov/gene/?term=ALG1L3P
RP11-340E6.1
Supplementary Table 4 (AI): SkyBlue3 Module
GeneSymbol	GeneName	PubMed Link
MIR654	microRNA 654	https://www.ncbi.nlm.nih.gov/gene/724024
RNU6ATAC33P	RNA, U6atac small nuclear 33, pseudogene	https://www.ncbi.nlm.nih.gov/gene/?term=RNU6ATAC33P
RP6-1O2.1
MIR3151	microRNA 3151	https://www.ncbi.nlm.nih.gov/gene/100422992
TSPAN9-IT1	TSPAN9 intronic transcript 1	https://www.ncbi.nlm.nih.gov/gene/?term=TSPAN9-IT1
MIR1205	microRNA 1205	https://www.ncbi.nlm.nih.gov/gene/100302161
Supplementary Table 4 (AJ): SteelBlue Module
GeneSymbol	GeneName	PubMed Link
AL390071.1
CTD-2210P24.4
APOE	apolipoprotein E	https://www.ncbi.nlm.nih.gov/gene/348
RNU6-619P	RNA, U6 small nuclear 619, pseudogene	https://www.ncbi.nlm.nih.gov/gene/?term=RNU6-619P
MIR4282	microRNA 4282	https://www.ncbi.nlm.nih.gov/gene/?term=MIR4282
RP4-534N18.2
RP11-490O24.2
CTD-2193G5.1
Supplementary Table 4 (AK): Turquoise Module
GeneSymbol	GeneName	PubMed Link
ATF6B	activating transcription factor 6 beta	https://www.ncbi.nlm.nih.gov/gene/1388
ARHGAP1	Rho GTPase activating protein 1	https://www.ncbi.nlm.nih.gov/gene/392
TOX4P1	TOX high mobility group box family member 4 pseudogene 1	https://www.ncbi.nlm.nih.gov/gene/?term=TOX4P1
SCAMP2	secretory carrier membrane protein 2	https://www.ncbi.nlm.nih.gov/gene/10066
U2AF2	U2 small nuclear RNA auxiliary factor 2	https://www.ncbi.nlm.nih.gov/gene/11338
LDB1	LIM domain binding 1	https://www.ncbi.nlm.nih.gov/gene/8861
PPP1CA	protein phosphatase 1 catalytic subunit alpha	https://www.ncbi.nlm.nih.gov/gene/5499
GPR108	G protein-coupled receptor 108	https://www.ncbi.nlm.nih.gov/gene/56927
BBC3	BCL2 binding component 3	https://www.ncbi.nlm.nih.gov/gene/27113
SLC9A3R1	SLC9A3 regulator 1	https://www.ncbi.nlm.nih.gov/gene/?term=SLC9A3R1
CTD-2154B17.1
RP11-617D20.1
ATXN2	ataxin 2	https://www.ncbi.nlm.nih.gov/gene/6311
RP3-467N11.2
ARAF	A-Raf proto-oncogene, serine/threonine kinase	https://www.ncbi.nlm.nih.gov/gene/369
RP1-151F17.1
ZNF384	zinc finger protein 384	https://www.ncbi.nlm.nih.gov/gene/171017
SF3B4	splicing factor 3b subunit 4	https://www.ncbi.nlm.nih.gov/gene/10262
TNFRSF1B	TNF receptor superfamily member 1B	https://www.ncbi.nlm.nih.gov/gene/7133
ARCN1	archain 1	https://www.ncbi.nlm.nih.gov/gene/372
ADRBK1	(GRK2) G protein-coupled receptor kinase 2	https://www.ncbi.nlm.nih.gov/gene/156
BRD2	bromodomain containing 2	https://www.ncbi.nlm.nih.gov/gene/6046
MAN2B1	mannosidase alpha class 2B member 1	https://www.ncbi.nlm.nih.gov/gene/4125
CLPTM1	CLPTM1, transmembrane protein	https://www.ncbi.nlm.nih.gov/gene/1209
IDH3G	isocitrate dehydrogenase 3 (NAD(+)) gamma	https://www.ncbi.nlm.nih.gov/gene/3421
RP11-73B2.6
PATL1	PAT1 homolog 1, processing body mRNA decay factor	https://www.ncbi.nlm.nih.gov/gene/219988
NUP214	nucleoporin 214	https://www.ncbi.nlm.nih.gov/gene/8021
POLD1	DNA polymerase delta 1, catalytic subunit	https://www.ncbi.nlm.nih.gov/gene/5424
DYRK1A	dual specificity tyrosine phosphorylation regulated kinase 1A	https://www.ncbi.nlm.nih.gov/gene/1859
ACTN4	actinin alpha 4	https://www.ncbi.nlm.nih.gov/gene/81
AATF	apoptosis antagonizing transcription factor	https://www.ncbi.nlm.nih.gov/gene/26574
PRED62
ABR	ABR, RhoGEF and GTPase activating protein	https://www.ncbi.nlm.nih.gov/gene/29
PIK3R5	phosphoinositide-3-kinase regulatory subunit 5	https://www.ncbi.nlm.nih.gov/gene/23533
MIR4270	microRNA 4270	https://www.ncbi.nlm.nih.gov/gene/?term=MIR4270
TOX4	TOX high mobility group box family member 4	https://www.ncbi.nlm.nih.gov/gene/9878
RP11-358B23.1
STK32C	serine/threonine kinase 32C	https://www.ncbi.nlm.nih.gov/gene/282974
VIPAS39	VPS33B interacting protein, apical-basolateral polarity regulator, spe-39 homolog	https://www.ncbi.nlm.nih.gov/gene/63894
ACTN4P1	actinin alpha 4 pseudogene 1	https://www.ncbi.nlm.nih.gov/gene/?term=ACTN4P1
CNPY3	canopy FGF signaling regulator 3	https://www.ncbi.nlm.nih.gov/gene/10695
KLHL38	kelch like family member 38	https://www.ncbi.nlm.nih.gov/gene/340359
SPTY2D1-AS1	SPTY2D1 opposite strand	https://www.ncbi.nlm.nih.gov/gene/?term=SPTY2D1-AS1
MAVS	mitochondrial antiviral signaling protein	https://www.ncbi.nlm.nih.gov/gene/57506
NCSTN	nicastrin	https://www.ncbi.nlm.nih.gov/gene/23385
AKNA	AT-hook transcription factor	https://www.ncbi.nlm.nih.gov/gene/80709
CCNK	cyclin K	https://www.ncbi.nlm.nih.gov/gene/8812
ZNRF2P1	zinc and ring finger 2 pseudogene 1	https://www.ncbi.nlm.nih.gov/gene/441208
SF1	splicing factor 1	https://www.ncbi.nlm.nih.gov/gene/7536
RP11-340I6.8
RP11-65J3.1
CHCHD2P9	coiled-coil-helix-coiled-coil-helix domain containing 2 pseudogene 9	https://www.ncbi.nlm.nih.gov/gene/645345
TMEM179B	transmembrane protein 179B	https://www.ncbi.nlm.nih.gov/gene/374395
ALG3P1	ALG3, alpha-1,3- mannosyltransferase pseudogene 1	https://www.ncbi.nlm.nih.gov/gene/?term=ALG3P1
CYBA	cytochrome b-245 alpha chain	https://www.ncbi.nlm.nih.gov/gene/1535
RAB1C	RAB1C, member RAS oncogene family pseudogene	https://www.ncbi.nlm.nih.gov/gene/441400
RP11-339B21.8
PFN1P6	profilin 1 pseudogene 6	https://www.ncbi.nlm.nih.gov/gene/?term=PFN1P6
RP11-664D7.4
CFP	complement factor properdin	https://www.ncbi.nlm.nih.gov/gene/5199
MMEL1	membrane metalloendopeptidase like 1	https://www.ncbi.nlm.nih.gov/gene/79258
RP4-665J23.2
APOPT1	apoptogenic 1, mitochondrial	https://www.ncbi.nlm.nih.gov/gene/84334
RLN3	relaxin 3	https://www.ncbi.nlm.nih.gov/gene/117579
AC144450.1
TPM3P6	tropomyosin 3 pseudogene 6	https://www.ncbi.nlm.nih.gov/gene/?term=TPM3P6
GRP	gastrin releasing peptide	https://www.ncbi.nlm.nih.gov/gene/2922
SF3A1	splicing factor 3a subunit 1	https://www.ncbi.nlm.nih.gov/gene/10291
HES4	hes family bHLH transcription factor 4	https://www.ncbi.nlm.nih.gov/gene/57801
RNU2-29P	RNA, U2 small nuclear 29, pseudogene	https://www.ncbi.nlm.nih.gov/gene/?term=RNU2-29P
RP11-195C7.1
RP11-423F24.3
LRRC25	leucine rich repeat containing 25	https://www.ncbi.nlm.nih.gov/gene/126364
C16orf54	chromosome 16 open reading frame 54	https://www.ncbi.nlm.nih.gov/gene/283897
LINC00460	long intergenic non-protein coding RNA 460	https://www.ncbi.nlm.nih.gov/gene/?term=LINC00460
PTPN6	protein tyrosine phosphatase, non-receptor type 6	https://www.ncbi.nlm.nih.gov/gene/5777
KLF2	Kruppel like factor 2	https://www.ncbi.nlm.nih.gov/gene/10365
SAP130	Sin3A associated protein 130	https://www.ncbi.nlm.nih.gov/gene/79595
PINLYP	phospholipase A2 inhibitor and LY6/PLAUR domain containing	https://www.ncbi.nlm.nih.gov/gene/390940
RP11-378G13.2
RALY	RALY heterogeneous nuclear ribonucleoprotein	https://www.ncbi.nlm.nih.gov/gene/22913
ECH1	enoyl-CoA hydratase 1	https://www.ncbi.nlm.nih.gov/gene/1891
CTD-2185K10.1
SEMA3B-AS1	SEMA3B antisense RNA 1 (head to head)	https://www.ncbi.nlm.nih.gov/gene/?term=SEMA3B-AS1
TMEM127	transmembrane protein 127	https://www.ncbi.nlm.nih.gov/gene/55654
COX8A	cytochrome c oxidase subunit 8A	https://www.ncbi.nlm.nih.gov/gene/1351
C11orf30	(EMSY) EMSY, BRCA2 interacting transcriptional repressor	https://www.ncbi.nlm.nih.gov/gene/56946
SSR1	signal sequence receptor subunit 1	https://www.ncbi.nlm.nih.gov/gene/6745
MKL1	megakaryoblastic leukemia (translocation) 1	https://www.ncbi.nlm.nih.gov/gene/57591
MIA3	MIA family member 3, ER export factor	https://www.ncbi.nlm.nih.gov/gene/375056
CD68	CD68 molecule	https://www.ncbi.nlm.nih.gov/gene/968
SF3B2	splicing factor 3b subunit 2	https://www.ncbi.nlm.nih.gov/gene/10992
DPF2	double PHD fingers 2	https://www.ncbi.nlm.nih.gov/gene/5977
CFL1P3	cofilin 1 pseudogene 3	https://www.ncbi.nlm.nih.gov/gene/?term=CFL1P3
FXYD5	FXYD domain containing ion transport regulator 5	https://www.ncbi.nlm.nih.gov/gene/53827
RNF38	ring finger protein 38	https://www.ncbi.nlm.nih.gov/gene/152006
MED15	mediator complex subunit 15	https://www.ncbi.nlm.nih.gov/gene/51586
ATXN7	ataxin 7	https://www.ncbi.nlm.nih.gov/gene/6314
CH17-12M21.1
VPS39	VPS39, HOPS complex subunit	https://www.ncbi.nlm.nih.gov/gene/23339
RNA5SP302	RNA, 5S ribosomal pseudogene 302	https://www.ncbi.nlm.nih.gov/gene/?term=RNA5SP302
ASXL2	additional sex combs like 2, transcriptional regulator	https://www.ncbi.nlm.nih.gov/gene/55252
DEDD	death effector domain containing	https://www.ncbi.nlm.nih.gov/gene/9191
ARHGEF2	Rho/Rac guanine nucleotide exchange factor 2	https://www.ncbi.nlm.nih.gov/gene/9181
RP11-359D24.1
PHF12	PHD finger protein 12	https://www.ncbi.nlm.nih.gov/gene/57649
MIR934	microRNA 934	https://www.ncbi.nlm.nih.gov/gene/100126324
TPP1	tripeptidyl peptidase 1	https://www.ncbi.nlm.nih.gov/gene/1200
RP11-190C22.9
PHKG2
RABEP2	rabaptin, RAB GTPase binding effector protein 2	https://www.ncbi.nlm.nih.gov/gene/79874
PILRA	paired immunoglobin like type 2 receptor alpha	https://www.ncbi.nlm.nih.gov/gene/29992
RELA	RELA proto-oncogene, NF-kB subunit	https://www.ncbi.nlm.nih.gov/gene/5970
RHOG	ras homolog family member G	https://www.ncbi.nlm.nih.gov/gene/391
FOXN3	forkhead box N3	https://www.ncbi.nlm.nih.gov/gene/1112
TYROBP	TYRO protein tyrosine kinase binding protein	https://www.ncbi.nlm.nih.gov/gene/7305
RNU2-56P	RNA, U2 small nuclear 56, pseudogene	https://www.ncbi.nlm.nih.gov/gene/?term=RNU2-56P
TLE1P1	transducin like enhancer of split 1 pseudogene 1	https://www.ncbi.nlm.nih.gov/gene/?term=TLE1P1
STAM	signal transducing adaptor molecule	https://www.ncbi.nlm.nih.gov/gene/8027
MEF2D	myocyte enhancer factor 2D	https://www.ncbi.nlm.nih.gov/gene/4209
Supplementary Table 4 (AK): Violet Module
GeneSymbol	GeneName	PubMed Link
AC009955.8
MNX1-AS2	MNX1 antisense RNA 2	https://www.ncbi.nlm.nih.gov/gene/?term=MNX1-AS2
RP11-180M15.4
CTA-714B7.5
CTB-7E3.1
SNORD18
RNA5SP467	RNA, 5S ribosomal pseudogene 467	https://www.ncbi.nlm.nih.gov/gene/?term=RNA5SP467
MIR185	microRNA 185	https://www.ncbi.nlm.nih.gov/gene/406961
Supplementary Table 4 (AL): White Module
GeneSymbol	GeneName	PubMed Link
AP000797.4
DCD	dermcidin	https://www.ncbi.nlm.nih.gov/gene/117159
CTD-2296D1.5
AC013436.6
HIGD1C	HIG1 hypoxia inducible domain family member 1C	https://www.ncbi.nlm.nih.gov/gene/613227
MIR551B	microRNA 551b	https://www.ncbi.nlm.nih.gov/gene/693136
RP11-551L14.6
RNU6-623P	RNA, U6 small nuclear 623, pseudogene	https://www.ncbi.nlm.nih.gov/gene/?term=RNU6-623P
MIR3127	microRNA 3127	https://www.ncbi.nlm.nih.gov/gene/100422928
Supplementary Table 4 (AM): Yellow Module
GeneSymbol	GeneName	PubMed Link
KB-1507C5.3
SCML2	Scm polycomb group protein like 2	https://www.ncbi.nlm.nih.gov/gene/10389
RP1-224A6.3
RNU6-990P	RNA, U6 small nuclear 990, pseudogene	https://www.ncbi.nlm.nih.gov/gene/?term=RNU6-990P
TUBA8P2	tubulin alpha pseudogene 4	https://www.ncbi.nlm.nih.gov/gene/?term=TUBA8P2
RP11-99H8.1
RN7SL111P	RNA, 7SL, cytoplasmic 111, pseudogene	https://www.ncbi.nlm.nih.gov/gene/?term=RN7SL111P
RP11-110G21.2
RNA5SP238	RNA, 5S ribosomal pseudogene 238	https://www.ncbi.nlm.nih.gov/gene/?term=RNA5SP238
RP1-127L4.7
RP11-558F24.4
RP11-253D19.2
HDAC11-AS1	HDAC11 antisense RNA 1	https://www.ncbi.nlm.nih.gov/gene/?term=HDAC11-AS1
MALAT1	metastasis associated lung adenocarcinoma transcript 1 (non-protein coding)	https://www.ncbi.nlm.nih.gov/gene/378938
CTC-338M12.5
AC084368.1
ADRM1	adhesion regulating molecule 1	https://www.ncbi.nlm.nih.gov/gene/11047
CORO1A	coronin 1A	https://www.ncbi.nlm.nih.gov/gene/?term=CORO1A
RNA5SP186	RNA, 5S ribosomal pseudogene 186	https://www.ncbi.nlm.nih.gov/gene/?term=RNA5SP186
RP5-878I13.1
NPR1	natriuretic peptide receptor 1	https://www.ncbi.nlm.nih.gov/gene/4881
CTD-3118D11.2
GUCA2A	guanylate cyclase activator 2A	https://www.ncbi.nlm.nih.gov/gene/2980
SNAP29	synaptosome associated protein 29	https://www.ncbi.nlm.nih.gov/gene/9342
MIR1282	microRNA 1282	https://www.ncbi.nlm.nih.gov/gene/100302254
RP11-175E9.1
RP11-420A23.1
SNORD66	small nucleolar RNA, C/D box 66	https://www.ncbi.nlm.nih.gov/gene/692107
MIR519D	microRNA 519d	https://www.ncbi.nlm.nih.gov/gene/574480
AP000640.10
RAC2	Rac family small GTPase 2	https://www.ncbi.nlm.nih.gov/gene/5880
RP11-321E2.3
HIAT1	(MFSD14A) major facilitator superfamily domain containing 14A	https://www.ncbi.nlm.nih.gov/gene/64645
RNU6-850P	RNA, U6 small nuclear 850, pseudogene	https://www.ncbi.nlm.nih.gov/gene/?term=RNU6-850P
AC018866.1
PFN1	profilin 1	https://www.ncbi.nlm.nih.gov/gene/5216
MIR561	microRNA 561	https://www.ncbi.nlm.nih.gov/gene/693146
CAPNS1	calpain small subunit 1	https://www.ncbi.nlm.nih.gov/gene/826
CTD-2374C24.1
AL135998.1
RNU6-328P	RNA, U6 small nuclear 328, pseudogene	https://www.ncbi.nlm.nih.gov/gene/?term=RNU6-328P
CDH4	cadherin 4	https://www.ncbi.nlm.nih.gov/gene/1002
TBC1D21	TBC1 domain family member 21	https://www.ncbi.nlm.nih.gov/gene/161514
PFN1P9	profilin 1 pseudogene 9	https://www.ncbi.nlm.nih.gov/gene/?term=PFN1P9
RP11-805J14.3
MIR517C	microRNA 517c	https://www.ncbi.nlm.nih.gov/gene/574492
PDE8B	phosphodiesterase 8B	https://www.ncbi.nlm.nih.gov/gene/8622
MIR3125	microRNA 3125	https://www.ncbi.nlm.nih.gov/gene/?term=MIR3125
RNU6ATAC39P	RNA, U6atac small nuclear 39, pseudogene	https://www.ncbi.nlm.nih.gov/gene/?term=RNU6ATAC39P
TUBA1B	tubulin alpha 1b	https://www.ncbi.nlm.nih.gov/gene/10376
AC008060.5
RP11-1149M10.1
MIR3914-1	microRNA 3914-1	https://www.ncbi.nlm.nih.gov/gene/?term=MIR3914-1
MIR96	microRNA 96	https://www.ncbi.nlm.nih.gov/gene/407053
RNA5SP118	RNA, 5S ribosomal pseudogene 118	https://www.ncbi.nlm.nih.gov/gene/?term=RNA5SP118
KRTAP6-2	keratin associated protein 6-2	https://www.ncbi.nlm.nih.gov/gene/337967
CAPNS1P1	calpain small subunit 1 pseudogene 1	https://www.ncbi.nlm.nih.gov/gene/?term=CAPNS1P1
RSF1-IT1	RSF1 intronic transcript 1	https://www.ncbi.nlm.nih.gov/gene/?term=RSF1-IT1
RNU6-171P	RNA, U6 small nuclear 171, pseudogene	https://www.ncbi.nlm.nih.gov/gene/?term=RNU6-171P
snoZ178
RNU6-782P	RNA, U6 small nuclear 782, pseudogene	https://www.ncbi.nlm.nih.gov/gene/?term=RNU6-782P
UBE2Q1	ubiquitin conjugating enzyme E2 Q1	https://www.ncbi.nlm.nih.gov/gene/55585
AC008278.2
RP4-737E23.2
MIR130B	microRNA 130b	https://www.ncbi.nlm.nih.gov/gene/406920
MIR3189	microRNA 3189	https://www.ncbi.nlm.nih.gov/gene/?term=MIR3189
RP11-82L20.1
RP4-681L3.2
RP11-356M20.3
Supplementary Table 4 (AN): YellowGreen Module
GeneSymbol	GeneName	PubMed Link
STEAP1	STEAP family member 1	https://www.ncbi.nlm.nih.gov/gene/26872
DNMT3L	DNA methyltransferase 3 like	https://www.ncbi.nlm.nih.gov/gene/29947
RP4-533D7.5
AC009677.1
HOXB9	homeobox B9	https://www.ncbi.nlm.nih.gov/gene/3219
LYZL2	lysozyme like 2	https://www.ncbi.nlm.nih.gov/gene/119180
RP11-440I14.3

## Sheet: ST5. IPA on HUBS
Supplementary Table 5: Canonical Pathways on HUBS only from modules with p(Dx)<0.05
Pathways with this color are significant with Benjamini-Hochberg adjusted p-value
Pathways with this color are significant with Fisher's p-value
Supplementary Table 5 (A): IPA on All Hub Genes from the modules with p(Dx)<0.05
Pathway	p-Val	-log(p-Val)	B-H p-val	-log(B-H p-val)	Genes
FLT3 Signaling in Hematopoietic Progenitor Cells	5.24807e-05	4.28	0.0162181	1.79	GAB2,MTOR,MAPK14,SOS1,PIK3CD,STAT3
EGF Signaling	0.00020893	3.68	0.0323594	1.49	MTOR,MAPK14,SOS1,PIK3CD,STAT3
Role of Tissue Factor in Cancer	0.000398107	3.4	0.0354813	1.45	TP53,LCK,MTOR,MAPK14,PIK3CD,LIMK2
PI3K/AKT Signaling	0.000457088	3.34	0.0354813	1.45	TP53,GAB2,PPP2R1A,MTOR,SOS1,PIK3CD
Acute Myeloid Leukemia Signaling	0.000831764	3.08	0.0389045	1.41	CSF3R,MTOR,SOS1,PIK3CD,STAT3
autophagy	0.000891251	3.05	0.0389045	1.41	MTOR,WDFY3,ATG3,VPS11
Role of JAK family kinases in IL-6-type Cytokine Signaling	0.001	3	0.0389045	1.41	MAPK14,IL6R,STAT3
CNTF Signaling	0.00131826	2.88	0.0389045	1.41	MTOR,SOS1,PIK3CD,STAT3
SAPK/JNK Signaling	0.00138038	2.86	0.0389045	1.41	TP53,LCK,SOS1,PIK3CD,MAP3K3
Mouse Embryonic Stem Cell Pluripotency	0.00151356	2.82	0.0389045	1.41	TP53,MAPK14,SOS1,PIK3CD,STAT3
Telomerase Signaling	0.0017378	2.76	0.0389045	1.41	TP53,PPP2R1A,ETS2,SOS1,PIK3CD
T Cell Receptor Signaling	0.0017378	2.76	0.0389045	1.41	LCK,RASGRP1,SOS1,PIK3CD,ITK
Thrombopoietin Signaling	0.00177828	2.75	0.0389045	1.41	GAB2,SOS1,PIK3CD,STAT3
UVB-Induced MAPK Signaling	0.00190546	2.72	0.0389045	1.41	TP53,MTOR,MAPK14,PIK3CD
Actin Cytoskeleton Signaling	0.00199526	2.7	0.0389045	1.41	CYFIP2,SOS1,PIK3CD,LIMK2,PIP4K2A,ACTN1,MYL12B
HGF Signaling	0.00218776	2.66	0.0389045	1.41	ETS2,SOS1,PIK3CD,STAT3,MAP3K3
Acute Phase Response Signaling	0.00234423	2.63	0.0389045	1.41	MTOR,MAPK14,SOS1,IL6R,PIK3CD,STAT3
Germ Cell-Sertoli Cell Junction Signaling	0.00234423	2.63	0.0389045	1.41	MAPK14,PIK3CD,LIMK2,TUBB,MAP3K3,ACTN1
Rac Signaling	0.00234423	2.63	0.0389045	1.41	CYFIP2,PIK3CD,LIMK2,PIP4K2A,ANK1
Cardiac Hypertrophy Signaling	0.00263027	2.58	0.0416869	1.38	MTOR,MAPK14,SOS1,IL6R,PIK3CD,MAP3K3,MYL12B
RhoA Signaling	0.00295121	2.53	0.0436516	1.36	CDC42EP3,LIMK2,SEPT1,PIP4K2A,MYL12B
IL-15 Signaling	0.00316228	2.5	0.0446684	1.35	LCK,MAPK14,PIK3CD,STAT3
IL-17A Signaling in Airway Cells	0.00346737	2.46	0.0467735	1.33	MAPK14,PIK3CD,STAT3,IL17RA
IL-6 Signaling	0.00363078	2.44	0.0467735	1.33	MAPK14,SOS1,IL6R,PIK3CD,STAT3
B Cell Receptor Signaling	0.00398107	2.4	0.0489779	1.31	GAB2,MTOR,MAPK14,SOS1,PIK3CD,MAP3K3
IL-3 Signaling	0.00436516	2.36	0.0501187	1.3	GAB2,SOS1,PIK3CD,STAT3
JAK/Stat Signaling	0.00436516	2.36	0.0501187	1.3	MTOR,SOS1,PIK3CD,STAT3
Breast Cancer Regulation by Stathmin1	0.00588844	2.23	0.0645654	1.19	TP53,PPP2R1A,SOS1,PIK3CD,LIMK2,TUBB
FGF Signaling	0.0060256	2.22	0.0645654	1.19	MAPK14,SOS1,PIK3CD,STAT3
Xenobiotic Metabolism Signaling	0.00630957	2.2	0.0645654	1.19	PPP2R1A,MAPK14,MED1,PIK3CD,MAP3K3,CHST15,SULT1B1
Prostate Cancer Signaling	0.00691831	2.16	0.0660693	1.18	TP53,MTOR,SOS1,PIK3CD
ATM Signaling	0.00758578	2.12	0.0660693	1.18	TP53,PPP2R1A,MAPK14,TDP1
ErbB Signaling	0.00758578	2.12	0.0660693	1.18	MTOR,MAPK14,SOS1,PIK3CD
AMPK Signaling	0.00758578	2.12	0.0660693	1.18	PFKFB3,PPP2R1A,MTOR,MAPK14,SMARCC2,PIK3CD
CTLA4 Signaling in Cytotoxic T Lymphocytes	0.00776247	2.11	0.0660693	1.18	AP2A1,PPP2R1A,LCK,PIK3CD
Regulation of eIF4 and p70S6K Signaling	0.00776247	2.11	0.0660693	1.18	PPP2R1A,MTOR,MAPK14,SOS1,PIK3CD
Systemic Lupus Erythematosus Signaling	0.00794328	2.1	0.0660693	1.18	LCK,MTOR,SOS1,IL6R,SNRNP200,PIK3CD
PAK Signaling	0.00831764	2.08	0.0676083	1.17	SOS1,PIK3CD,LIMK2,MYL12B
Chronic Myeloid Leukemia Signaling	0.00977237	2.01	0.0776247	1.11	TP53,GAB2,SOS1,PIK3CD
UVA-Induced MAPK Signaling	0.00977237	2.01	0.0776247	1.11	TP53,MTOR,MAPK14,PIK3CD
Paxillin Signaling	0.0114815	1.94	0.0870964	1.06	MAPK14,SOS1,PIK3CD,ACTN1
p53 Signaling	0.0120226	1.92	0.0891251	1.05	TP53,MAPK14,MED1,PIK3CD
Sertoli Cell-Sertoli Cell Junction Signaling	0.0125893	1.9	0.0891251	1.05	EPB41,MAPK14,TUBB,MAP3K3,ACTN1
Glioma Signaling	0.0125893	1.9	0.0891251	1.05	TP53,MTOR,SOS1,PIK3CD
Endometrial Cancer Signaling	0.0144544	1.84	0.0954993	1.02	TP53,SOS1,PIK3CD
IL-2 Signaling	0.0144544	1.84	0.0954993	1.02	LCK,SOS1,PIK3CD
iCOS-iCOSL Signaling in T Helper Cells	0.0147911	1.83	0.0954993	1.02	GAB2,LCK,PIK3CD,ITK
Signaling by Rho Family GTPases	0.0151356	1.82	0.0954993	1.02	CDC42EP3,PIK3CD,LIMK2,SEPT1,PIP4K2A,MYL12B
IL-22 Signaling	0.0154882	1.81	0.0954993	1.02	MAPK14,STAT3
Role of NANOG in Mammalian Embryonic Stem Cell Pluripotency	0.0154882	1.81	0.0954993	1.02	TP53,SOS1,PIK3CD,STAT3
NGF Signaling	0.0154882	1.81	0.0954993	1.02	TP53,SOS1,PIK3CD,MAP3K3
Renin-Angiotensin Signaling	0.0158489	1.8	0.0954993	1.02	MAPK14,SOS1,PIK3CD,STAT3
Endothelin-1 Signaling	0.0165959	1.78	0.0954993	1.02	PLBD1,MAPK14,SOS1,CASP4,PIK3CD
IL-17A Signaling in Gastric Cells	0.0165959	1.78	0.0954993	1.02	MAPK14,IL17RA
ErbB2-ErbB3 Signaling	0.0169824	1.77	0.0954993	1.02	SOS1,PIK3CD,STAT3
Role of IL-17A in Arthritis	0.0177828	1.75	0.0977237	1.01	MAPK14,PIK3CD,IL17RA
Glucocorticoid Receptor Signaling	0.018197	1.74	0.0977237	1.01	MAPK14,MED1,ANXA1,SOS1,SMARCC2,PIK3CD,STAT3
Myc Mediated Apoptosis Signaling	0.018197	1.74	0.0977237	1.01	TP53,SOS1,PIK3CD
Production of Nitric Oxide and Reactive Oxygen Species in Macrophages	0.0190546	1.72	0.100231	0.999	PPP2R1A,MAPK14,PIK3CD,MAP3K3,SIRPA
3-phosphoinositide Biosynthesis	0.0194984	1.71	0.100231	0.999	LCK,PIK3CD,PIP4K2A,ALPL,SIRPA
Cdc42 Signaling	0.0194984	1.71	0.100231	0.999	MAPK14,LIMK2,MYL12B,ITK
GM-CSF Signaling	0.0204174	1.69	0.102094	0.991	SOS1,PIK3CD,STAT3
p70S6K Signaling	0.020893	1.68	0.102094	0.991	PPP2R1A,MTOR,SOS1,PIK3CD
ERK/MAPK Signaling	0.0213796	1.67	0.104713	0.98	PPP2R1A,ETS2,SOS1,PIK3CD,STAT3
Non-Small Cell Lung Cancer Signaling	0.0234423	1.63	0.111429	0.953	TP53,SOS1,PIK3CD
Inosine-5'-phosphate Biosynthesis II	0.0234423	1.63	0.111429	0.953	ATIC
CD40 Signaling	0.0245471	1.61	0.112202	0.95	MAPK14,PIK3CD,STAT3
Leukocyte Extravasation Signaling	0.0245471	1.61	0.112202	0.95	MAPK14,RASGRP1,PIK3CD,ACTN1,ITK
Inhibition of Angiogenesis by TSP1	0.0269153	1.57	0.118304	0.927	TP53,MAPK14
Role of JAK2 in Hormone-like Cytokine Signaling	0.0269153	1.57	0.118304	0.927	STAT3,SIRPA
Prolactin Signaling	0.0288403	1.54	0.125026	0.903	SOS1,PIK3CD,STAT3
Oncostatin M Signaling	0.0295121	1.53	0.128825	0.89	SOS1,STAT3
IL-17 Signaling	0.0301995	1.52	0.128825	0.89	MAPK14,PIK3CD,IL17RA
IL-4 Signaling	0.030903	1.51	0.128825	0.89	MTOR,SOS1,PIK3CD
IL-7 Signaling Pathway	0.030903	1.51	0.128825	0.89	MAPK14,SOS1,PIK3CD
IL-17A Signaling in Fibroblasts	0.0316228	1.5	0.128825	0.89	MAPK14,IL17RA
PEDF Signaling	0.0323594	1.49	0.130017	0.886	TP53,MAPK14,PIK3CD
HER-2 Signaling in Breast Cancer	0.0331131	1.48	0.13213	0.879	TP53,SOS1,PIK3CD
PKCθ Signaling in T Lymphocytes	0.0346737	1.46	0.136144	0.866	LCK,SOS1,PIK3CD,MAP3K3
PDGF Signaling	0.0346737	1.46	0.136144	0.866	SOS1,PIK3CD,STAT3
Superpathway of Inositol Phosphate Compounds	0.0354813	1.45	0.137404	0.862	LCK,PIK3CD,PIP4K2A,ALPL,SIRPA
tRNA Charging	0.0363078	1.44	0.138995	0.857	IARS,EPRS
Glioblastoma Multiforme Signaling	0.0398107	1.4	0.148936	0.827	TP53,MTOR,SOS1,PIK3CD
Role of PKR in Interferon Induction and Antiviral Response	0.0416869	1.38	0.154882	0.81	TP53,MAPK14
TR/RXR Activation	0.0436516	1.36	0.154882	0.81	MTOR,MED1,PIK3CD
Dermatan Sulfate Biosynthesis (Late Stages)	0.0436516	1.36	0.154882	0.81	CHST15,SULT1B1
Role of p14/p19ARF in Tumor Suppression	0.0436516	1.36	0.154882	0.81	TP53,PIK3CD
Colorectal Cancer Metastasis Signaling	0.0446684	1.35	0.154882	0.81	TP53,SOS1,IL6R,PIK3CD,STAT3
Tec Kinase Signaling	0.0457088	1.34	0.154882	0.81	LCK,PIK3CD,STAT3,ITK
RANK Signaling in Osteoclasts	0.0457088	1.34	0.154882	0.81	MAPK14,PIK3CD,MAP3K3
VEGF Signaling	0.0457088	1.34	0.154882	0.81	SOS1,PIK3CD,ACTN1
UVC-Induced MAPK Signaling	0.0457088	1.34	0.154882	0.81	TP53,MAPK14
Glycogen Biosynthesis II (from UDP-D-Glucose)	0.0467735	1.33	0.156315	0.806	GYG1
Huntington's Disease Signaling	0.047863	1.32	0.157398	0.803	TP53,MTOR,SOS1,CASP4,PIK3CD
IL-9 Signaling	0.0501187	1.3	0.159588	0.797	PIK3CD,STAT3
Role of Oct4 in Mammalian Embryonic Stem Cell Pluripotency	0.0501187	1.3	0.159588	0.797	TP53,ETS2
Chondroitin Sulfate Biosynthesis (Late Stages)	0.0501187	1.3	0.159588	0.797	CHST15,SULT1B1
IGF-1 Signaling	0.0524807	1.28	0.166725	0.778	SOS1,PIK3CD,STAT3
Role of NFAT in Regulation of the Immune Response	0.0562341	1.25	0.177828	0.75	LCK,SOS1,PIK3CD,ITK
Cancer Drug Resistance By Drug Efflux	0.057544	1.24	0.180302	0.744	TP53,PIK3CD
RAR Activation	0.0616595	1.21	0.191867	0.717	MAPK14,MED1,SMARCC2,PIK3CD
HIF1α Signaling	0.0645654	1.19	0.199067	0.701	TP53,MAPK14,PIK3CD
Chondroitin Sulfate Biosynthesis	0.0660693	1.18	0.200909	0.697	CHST15,SULT1B1
ILK Signaling	0.0676083	1.17	0.201837	0.695	PPP2R1A,MTOR,PIK3CD,ACTN1
Fc Epsilon RI Signaling	0.0691831	1.16	0.201837	0.695	MAPK14,SOS1,PIK3CD
Natural Killer Cell Signaling	0.0707946	1.15	0.201837	0.695	LCK,SOS1,PIK3CD
Pancreatic Adenocarcinoma Signaling	0.0707946	1.15	0.201837	0.695	TP53,PIK3CD,STAT3
Melanoma Signaling	0.0707946	1.15	0.201837	0.695	TP53,PIK3CD
Dermatan Sulfate Biosynthesis	0.0707946	1.15	0.201837	0.695	CHST15,SULT1B1
IL-8 Signaling	0.0707946	1.15	0.201837	0.695	MTOR,PIK3CD,LIMK2,MYL12B
Clathrin-mediated Endocytosis Signaling	0.074131	1.13	0.206063	0.686	AP2A1,AAK1,NUMB,PIK3CD
Phagosome Formation	0.074131	1.13	0.206538	0.685	FCAR,CR1,PIK3CD
Role of CHK Proteins in Cell Cycle Checkpoint Control	0.0758578	1.12	0.206538	0.685	TP53,PPP2R1A
Sirtuin Signaling Pathway	0.0758578	1.12	0.206538	0.685	TP53,PFKFB3,MTOR,ATG3,STAT3
Thrombin Signaling	0.0776247	1.11	0.207491	0.683	MAPK14,SOS1,PIK3CD,MYL12B
Heparan Sulfate Biosynthesis (Late Stages)	0.0776247	1.11	0.208449	0.681	CHST15,SULT1B1
CCR3 Signaling in Eosinophils	0.0794328	1.1	0.210863	0.676	MAPK14,PIK3CD,LIMK2
CD28 Signaling in T Helper Cells	0.0812831	1.09	0.212814	0.672	LCK,PIK3CD,ITK
Purine Nucleotides De Novo Biosynthesis II	0.0831764	1.08	0.219786	0.658	ATIC
Th1 Pathway	0.0851138	1.07	0.2208	0.656	IL6R,PIK3CD,STAT3
HMGB1 Signaling	0.0870964	1.06	0.222844	0.652	KAT6B,MAPK14,PIK3CD
Integrin Signaling	0.0891251	1.05	0.226986	0.644	SOS1,PIK3CD,ACTN1,MYL12B
Molecular Mechanisms of Cancer	0.0891251	1.05	0.226986	0.644	TP53,GAB2,MAPK14,RASGRP1,SOS1,PIK3CD
Glycogen Degradation II	0.0912011	1.04	0.229087	0.64	PYGL
Heparan Sulfate Biosynthesis	0.0954993	1.02	0.231739	0.635	CHST15,SULT1B1
Eicosanoid Signaling	0.0954993	1.02	0.231739	0.635	PLBD1,ALOX5
Role of Macrophages, Fibroblasts and Endothelial Cells in Rheumatoid Arthritis	0.0954993	1.02	0.231739	0.635	MAPK14,IL6R,PIK3CD,STAT3,IL17RA
Insulin Receptor Signaling	0.0954993	1.02	0.233346	0.632	MTOR,SOS1,PIK3CD
Remodeling of Epithelial Adherens Junctions	0.0977237	1.01	0.233884	0.631	TUBB,ACTN1
Role of IL-17A in Psoriasis	0.0977237	1.01	0.233884	0.631	IL17RA
Leukotriene Biosynthesis	0.0977237	1.01	0.233884	0.631	ALOX5
Chemokine Signaling	0.101859	0.992	0.236048	0.627	MAPK14,LIMK2
Hereditary Breast Cancer Signaling	0.102565	0.989	0.236048	0.627	TP53,SMARCC2,PIK3CD
IL-10 Signaling	0.104472	0.981	0.236048	0.627	MAPK14,STAT3
T Helper Cell Differentiation	0.104472	0.981	0.236048	0.627	IL6R,STAT3
Role of JAK1 and JAK3 in γc Cytokine Signaling	0.104472	0.981	0.236048	0.627	PIK3CD,STAT3
Ovarian Cancer Signaling	0.105682	0.976	0.236048	0.627	TP53,MTOR,PIK3CD
Glycogen Degradation III	0.105682	0.976	0.236048	0.627	PYGL
TREM1 Signaling	0.106905	0.971	0.236048	0.627	STAT3,NLRC4
Role of MAPK Signaling in the Pathogenesis of Influenza	0.106905	0.971	0.236048	0.627	PLBD1,MAPK14
ErbB4 Signaling	0.106905	0.971	0.236048	0.627	SOS1,PIK3CD
STAT3 Pathway	0.11722	0.931	0.254683	0.594	MAPK14,STAT3
BMP signaling pathway	0.11722	0.931	0.254683	0.594	MAPK14,SOS1
Phospholipase C Signaling	0.118032	0.928	0.254683	0.594	LCK,SOS1,MYL12B,ITK
Parkinson's Signaling	0.11995	0.921	0.25704	0.59	MAPK14
GDNF Family Ligand-Receptor Interactions	0.122462	0.912	0.261216	0.583	SOS1,PIK3CD
VDR/RXR Activation	0.125026	0.903	0.261216	0.583	MED1,MXD1
Angiopoietin Signaling	0.125026	0.903	0.261216	0.583	SOS1,PIK3CD
Neurotrophin/TRK Signaling	0.125026	0.903	0.261216	0.583	SOS1,PIK3CD
D-myo-inositol-5-phosphate Metabolism	0.127938	0.893	0.265461	0.576	PIP4K2A,ALPL,SIRPA
FcγRIIB Signaling in B Lymphocytes	0.130617	0.884	0.266686	0.574	SOS1,PIK3CD
Cyclins and Cell Cycle Regulation	0.130617	0.884	0.266686	0.574	TP53,PPP2R1A
Role of BRCA1 in DNA Damage Response	0.133045	0.876	0.270396	0.568	TP53,SMARCC2
Erythropoietin Signaling	0.135831	0.867	0.27227	0.565	SOS1,PIK3CD
Renal Cell Carcinoma Signaling	0.135831	0.867	0.27227	0.565	SOS1,PIK3CD
GNRH Signaling	0.138676	0.858	0.276694	0.558	MAPK14,SOS1,MAP3K3
GADD45 Signaling	0.140929	0.851	0.277332	0.557	TP53
DNA damage-induced 14-3-3σ Signaling	0.140929	0.851	0.277332	0.557	TP53
Growth Hormone Signaling	0.146893	0.833	0.279898	0.553	PIK3CD,STAT3
Small Cell Lung Cancer Signaling	0.146893	0.833	0.279898	0.553	TP53,PIK3CD
Leptin Signaling in Obesity	0.146893	0.833	0.279898	0.553	PIK3CD,STAT3
Inflammasome pathway	0.147571	0.831	0.279898	0.553	NLRC4
Aldosterone Signaling in Epithelial Cells	0.147911	0.83	0.279898	0.553	SOS1,PIK3CD,PIP4K2A
Neuregulin Signaling	0.149624	0.825	0.279898	0.553	MTOR,SOS1
Regulation of Actin-based Motility by Rho	0.149624	0.825	0.279898	0.553	PIP4K2A,MYL12B
PPARα/RXRα Activation	0.149968	0.824	0.279898	0.553	MAPK14,MED1,SOS1
LPS-stimulated MAPK Signaling	0.152405	0.817	0.279898	0.553	MAPK14,PIK3CD
NF-κB Activation by Viruses	0.152405	0.817	0.279898	0.553	LCK,PIK3CD
TGF-β Signaling	0.152405	0.817	0.279898	0.553	MAPK14,SOS1
VEGF Family Ligand-Receptor Interactions	0.154882	0.81	0.283792	0.547	SOS1,PIK3CD
Ephrin Receptor Signaling	0.159221	0.798	0.289734	0.538	SOS1,LIMK2,STAT3
Polyamine Regulation in Colon Cancer	0.161065	0.793	0.291072	0.536	MXD1
RhoGDI Signaling	0.165196	0.782	0.295121	0.53	LIMK2,PIP4K2A,MYL12B
Reelin Signaling in Neurons	0.166341	0.779	0.295121	0.53	LCK,PIK3CD
PPAR Signaling	0.166341	0.779	0.295121	0.53	MED1,SOS1
NF-κB Signaling	0.169044	0.772	0.297167	0.527	LCK,PIK3CD,MAP3K3
Ceramide Signaling	0.169044	0.772	0.297167	0.527	PPP2R1A,PIK3CD
Th1 and Th2 Activation Pathway	0.172982	0.762	0.298538	0.525	IL6R,PIK3CD,STAT3
Lipid Antigen Presentation by CD1	0.174582	0.758	0.298538	0.525	AP2A1
Role of JAK1, JAK2 and TYK2 in Interferon Signaling	0.174582	0.758	0.298538	0.525	STAT3
TCA Cycle II (Eukaryotic)	0.174582	0.758	0.298538	0.525	CS
G-Protein Coupled Receptor Signaling	0.174582	0.758	0.298538	0.525	RASGRP1,SOS1,PIK3CD,STAT3
CDK5 Signaling	0.183231	0.737	0.308319	0.511	PPP2R1A,MAPK14
Melanocyte Development and Pigmentation Signaling	0.183231	0.737	0.308319	0.511	SOS1,PIK3CD
FAK Signaling	0.183231	0.737	0.308319	0.511	SOS1,PIK3CD
Regulation of the Epithelial-Mesenchymal Transition Pathway	0.186638	0.729	0.311889	0.506	SOS1,PIK3CD,STAT3
Cholecystokinin/Gastrin-mediated Signaling	0.191867	0.717	0.31842	0.497	MAPK14,SOS1
D-myo-inositol (1,4,5)-Trisphosphate Biosynthesis	0.194089	0.712	0.31842	0.497	PIP4K2A
Virus Entry via Endocytic Pathways	0.194536	0.711	0.31842	0.497	AP2A1,PIK3CD
Gap Junction Signaling	0.194536	0.711	0.31842	0.497	SOS1,PIK3CD,TUBB
Antioxidant Action of Vitamin C	0.200447	0.698	0.326588	0.486	PLBD1,MAPK14
mTOR Signaling	0.207014	0.684	0.334965	0.475	PPP2R1A,MTOR,PIK3CD
Dopamine Degradation	0.213304	0.671	0.343558	0.464	SULT1B1
Amyotrophic Lateral Sclerosis Signaling	0.217771	0.662	0.34914	0.457	TP53,PIK3CD
G Protein Signaling Mediated by Tubby	0.21928	0.659	0.349945	0.456	LCK
Osteoarthritis Pathway	0.225424	0.647	0.356451	0.448	MTOR,CASP4,ALPL
4-1BB Signaling in T Lymphocytes	0.225424	0.647	0.356451	0.448	MAPK14
DNA Methylation and Transcriptional Repression Signaling	0.237684	0.624	0.372392	0.429	MTA2
EIF2 Signaling	0.238232	0.623	0.372392	0.429	PTBP1,SOS1,PIK3CD
Thyroid Hormone Metabolism II (via Conjugation and/or Degradation)	0.243781	0.613	0.376704	0.424	SULT1B1
PTEN Signaling	0.244343	0.612	0.376704	0.424	SOS1,PIK3CD
Role of NFAT in Cardiac Hypertrophy	0.246604	0.608	0.376704	0.424	MAPK14,SOS1,PIK3CD
Gαi Signaling	0.247172	0.607	0.376704	0.424	SOS1,STAT3
p38 MAPK Signaling	0.247172	0.607	0.376704	0.424	TP53,MAPK14
Complement System	0.250035	0.602	0.379315	0.421	CR1
Cell Cycle Regulation by BTG Family Proteins	0.255859	0.592	0.384592	0.415	PPP2R1A
Notch Signaling	0.255859	0.592	0.384592	0.415	NUMB
Sphingosine-1-phosphate Signaling	0.258821	0.587	0.385478	0.414	CASP4,PIK3CD
Atherosclerosis Signaling	0.258821	0.587	0.385478	0.414	PLBD1,ALOX5
Thyroid Cancer Signaling	0.267917	0.572	0.394457	0.404	TP53
April Mediated Signaling	0.267917	0.572	0.394457	0.404	MAPK14
Estrogen Receptor Signaling	0.271019	0.567	0.397192	0.401	MED1,SOS1
Role of Osteoblasts, Osteoclasts and Chondrocytes in Rheumatoid Arthritis	0.27227	0.565	0.397192	0.401	MAPK14,PIK3CD,ALPL
14-3-3-mediated Signaling	0.276694	0.558	0.401791	0.396	PIK3CD,TUBB
B Cell Activating Factor Signaling	0.279254	0.554	0.401791	0.396	MAPK14
Role of Pattern Recognition Receptors in Recognition of Bacteria and Viruses	0.279898	0.553	0.401791	0.396	PIK3CD,NLRC4
Axonal Guidance Signaling	0.280543	0.552	0.401791	0.396	SOS1,PIK3CD,LIMK2,TUBB,MYL12B
Adipogenesis pathway	0.282488	0.549	0.402717	0.395	TP53,KAT6B
Role of RIG1-like Receptors in Antiviral Innate Immunity	0.285102	0.545	0.402717	0.395	TRIM25
Role of IL-17F in Allergic Inflammatory Airway Diseases	0.285102	0.545	0.402717	0.395	IL17RA
MIF Regulation of Innate Immunity	0.291072	0.536	0.404576	0.393	TP53
Pyrimidine Ribonucleotides Interconversion	0.291072	0.536	0.404576	0.393	ANXA1
Gα12/13 Signaling	0.291072	0.536	0.404576	0.393	PIK3CD,MYL12B
Opioid Signaling Pathway	0.291743	0.535	0.404576	0.393	AP2A1,LCK,SOS1
Aryl Hydrocarbon Receptor Signaling	0.294442	0.531	0.404576	0.393	TP53,MED1
Primary Immunodeficiency Signaling	0.296483	0.528	0.404576	0.393	LCK
iNOS Signaling	0.296483	0.528	0.404576	0.393	MAPK14
Triacylglycerol Biosynthesis	0.296483	0.528	0.404576	0.393	DGAT2
D-myo-inositol (1,4,5,6)-Tetrakisphosphate Biosynthesis	0.299916	0.523	0.404576	0.393	ALPL,SIRPA
D-myo-inositol (3,4,5,6)-tetrakisphosphate Biosynthesis	0.299916	0.523	0.404576	0.393	ALPL,SIRPA
Phagosome Maturation	0.299916	0.523	0.404576	0.393	TUBB,VPS11
Pyrimidine Ribonucleotides De Novo Biosynthesis	0.301995	0.52	0.404576	0.393	ANXA1
Epithelial Adherens Junction Signaling	0.314775	0.502	0.419759	0.377	TUBB,ACTN1
IL-12 Signaling and Production in Macrophages	0.317687	0.498	0.422669	0.374	MAPK14,PIK3CD
Cell Cycle: G2/M DNA Damage Checkpoint Regulation	0.32434	0.489	0.428549	0.368	TP53
Amyloid Processing	0.32961	0.482	0.43451	0.362	MAPK14
CD27 Signaling in Lymphocytes	0.340408	0.468	0.439542	0.357	MAP3K3
Docosahexaenoic Acid (DHA) Signaling	0.340408	0.468	0.439542	0.357	PIK3CD
Semaphorin Signaling in Neurons	0.340408	0.468	0.439542	0.357	LIMK2
Type II Diabetes Mellitus Signaling	0.341193	0.467	0.439542	0.357	MTOR,PIK3CD
3-phosphoinositide Degradation	0.341193	0.467	0.439542	0.357	ALPL,SIRPA
Nur77 Signaling in T Lymphocytes	0.345144	0.462	0.443609	0.353	MAP3K3
Transcriptional Regulatory Network in Embryonic Stem Cells	0.350752	0.455	0.448745	0.348	STAT3
Regulation of Cellular Mechanics by Calpain Protease	0.355631	0.449	0.452898	0.344	ACTN1
Actin Nucleation by ARP-WASP Complex	0.360579	0.443	0.456037	0.341	SOS1
Melatonin Degradation I	0.360579	0.443	0.456037	0.341	SULT1B1
Protein Kinase A Signaling	0.364754	0.438	0.459198	0.338	PTPRE,PYGL,SIRPA,MYL12B
CXCR4 Signaling	0.375837	0.425	0.468813	0.329	PIK3CD,MYL12B
Phospholipases	0.375837	0.425	0.468813	0.329	PLBD1
Calcium-induced T Lymphocyte Apoptosis	0.381066	0.419	0.468813	0.329	LCK
Induction of Apoptosis by HIV1	0.381066	0.419	0.468813	0.329	TP53
Ephrin A Signaling	0.381066	0.419	0.468813	0.329	PIK3CD
Tight Junction Signaling	0.381066	0.419	0.468813	0.329	EPB41,PPP2R1A
Superpathway of Melatonin Degradation	0.386367	0.413	0.472063	0.326	SULT1B1
Synaptic Long Term Depression	0.386367	0.413	0.472063	0.326	PLBD1,PPP2R1A
Wnt/β-catenin Signaling	0.389942	0.409	0.473151	0.325	TP53,PPP2R1A
Mitotic Roles of Polo-Like Kinase	0.395367	0.403	0.47863	0.32	PPP2R1A
Pyridoxal 5'-phosphate Salvage Pathway	0.400867	0.397	0.480839	0.318	LIMK2
Serotonin Degradation	0.400867	0.397	0.480839	0.318	SULT1B1
Cell Cycle: G1/S Checkpoint Regulation	0.405509	0.392	0.485289	0.314	TP53
ERK5 Signaling	0.410204	0.387	0.488652	0.311	MAP3K3
Lymphotoxin β Receptor Signaling	0.414954	0.382	0.49204	0.308	PIK3CD
Basal Cell Carcinoma Signaling	0.423643	0.373	0.501187	0.3	TP53
Glioma Invasiveness Signaling	0.428549	0.368	0.504661	0.297	PIK3CD
Neuroinflammation Signaling Pathway	0.429536	0.367	0.504661	0.297	MAPK14,IL6R,PIK3CD
Caveolar-mediated Endocytosis Signaling	0.433511	0.363	0.504661	0.297	FLOT2
Dendritic Cell Maturation	0.433511	0.363	0.504661	0.297	MAPK14,PIK3CD
MSP-RON Signaling Pathway	0.437522	0.359	0.508159	0.294	PIK3CD
Antiproliferative Role of Somatostatin Receptor 2	0.442588	0.354	0.509331	0.293	PIK3CD
Hypoxia Signaling in the Cardiovascular System	0.442588	0.354	0.509331	0.293	TP53
NRF2-mediated Oxidative Stress Response	0.446684	0.35	0.512861	0.29	MAPK14,PIK3CD
Toll-like Receptor Signaling	0.450817	0.346	0.515229	0.288	MAPK14
Role of PI3K/AKT Signaling in the Pathogenesis of Influenza	0.454988	0.342	0.516416	0.287	PIK3CD
Dopamine Receptor Signaling	0.454988	0.342	0.516416	0.287	PPP2R1A
Estrogen-Dependent Breast Cancer Signaling	0.468813	0.329	0.52723	0.278	PIK3CD
Regulation of IL-2 Expression in Activated and Anergic T Lymphocytes	0.468813	0.329	0.52723	0.278	SOS1
Macropinocytosis Signaling	0.476431	0.322	0.535797	0.271	PIK3CD
α-Adrenergic Signaling	0.493174	0.307	0.552077	0.258	PYGL
LPS/IL-1 Mediated Inhibition of RXR Function	0.496592	0.304	0.552077	0.258	CHST15,SULT1B1
HIPPO signaling	0.497737	0.303	0.552077	0.258	PPP2R1A
CREB Signaling in Neurons	0.498884	0.302	0.552077	0.258	SOS1,PIK3CD
Bladder Cancer Signaling	0.501187	0.3	0.55335	0.257	TP53
Factors Promoting Cardiogenesis in Vertebrates	0.509331	0.293	0.557186	0.254	MAPK14
Apoptosis Signaling	0.509331	0.293	0.557186	0.254	TP53
IL-1 Signaling	0.521195	0.283	0.568853	0.245	MAPK14
Fcγ Receptor-mediated Phagocytosis in Macrophages and Monocytes	0.524807	0.28	0.568853	0.245	GAB2
CCR5 Signaling in Macrophages	0.524807	0.28	0.568853	0.245	MAPK14
Salvage Pathways of Pyrimidine Ribonucleotides	0.528445	0.277	0.568853	0.245	LIMK2
GABA Receptor Signaling	0.528445	0.277	0.568853	0.245	AP2A1
Sumoylation Pathway	0.535797	0.271	0.57544	0.24	TP53
Type I Diabetes Mellitus Signaling	0.57544	0.24	0.615177	0.211	MAPK14
Nitric Oxide Signaling in the Cardiovascular System	0.578096	0.238	0.616595	0.21	PIK3CD
Neuropathic Pain Signaling In Dorsal Horn Neurons	0.598412	0.223	0.632412	0.199	PIK3CD
G Beta Gamma Signaling	0.598412	0.223	0.632412	0.199	SOS1
Sperm Motility	0.618016	0.209	0.651628	0.186	PLBD1
fMLP Signaling in Neutrophils	0.623735	0.205	0.654636	0.184	PIK3CD
Supplementary Table 5 (B): IPA on Hubs Genes from the GreenYellow Module
Pathway	p-Val	-log(p-Val)	B-H p-val	-log(B-H p-val)	Genes
Endothelin-1 Signaling	0.0025704	2.59	0.168655	0.773	PLBD1,MAPK14,CASP4
Eicosanoid Signaling	0.00416869	2.38	0.168655	0.773	PLBD1,ALOX5
Chemokine Signaling	0.00457088	2.34	0.168655	0.773	MAPK14,LIMK2
Role of MAPK Signaling in the Pathogenesis of Influenza	0.0047863	2.32	0.168655	0.773	PLBD1,MAPK14
Glycogen Biosynthesis II (from UDP-D-Glucose)	0.00891251	2.05	0.18239	0.739	GYG1
Antioxidant Action of Vitamin C	0.0102329	1.99	0.18239	0.739	PLBD1,MAPK14
Role of Tissue Factor in Cancer	0.0134896	1.87	0.18239	0.739	MAPK14,LIMK2
RhoA Signaling	0.0138038	1.86	0.18239	0.739	CDC42EP3,LIMK2
Phagosome Formation	0.0141254	1.85	0.18239	0.739	FCAR,CR1
Atherosclerosis Signaling	0.0144544	1.84	0.18239	0.739	PLBD1,ALOX5
CCR3 Signaling in Eosinophils	0.0147911	1.83	0.18239	0.739	MAPK14,LIMK2
Cdc42 Signaling	0.0154882	1.81	0.18239	0.739	MAPK14,LIMK2
Glycogen Degradation II	0.0177828	1.75	0.190985	0.719	PYGL
Leukotriene Biosynthesis	0.0190546	1.72	0.191867	0.717	ALOX5
Glycogen Degradation III	0.0204174	1.69	0.192752	0.715	PYGL
Parkinson's Signaling	0.0234423	1.63	0.206063	0.686	MAPK14
Germ Cell-Sertoli Cell Junction Signaling	0.025704	1.59	0.211349	0.675	MAPK14,LIMK2
Inflammasome pathway	0.0288403	1.54	0.211349	0.675	NLRC4
IL-22 Signaling	0.0346737	1.46	0.211349	0.675	MAPK14
IL-17A Signaling in Gastric Cells	0.0363078	1.44	0.211349	0.675	MAPK14
Role of JAK family kinases in IL-6-type Cytokine Signaling	0.0363078	1.44	0.211349	0.675	MAPK14
Osteoarthritis Pathway	0.0371535	1.43	0.211349	0.675	CASP4,ALPL
AMPK Signaling	0.0398107	1.4	0.211349	0.675	PFKFB3,MAPK14
Dopamine Degradation	0.0436516	1.36	0.211349	0.675	SULT1B1
Role of Osteoblasts, Osteoclasts and Chondrocytes in Rheumatoid Arthritis	0.0446684	1.35	0.211349	0.675	MAPK14,ALPL
4-1BB Signaling in T Lymphocytes	0.0467735	1.33	0.211349	0.675	MAPK14
Inhibition of Angiogenesis by TSP1	0.0467735	1.33	0.211349	0.675	MAPK14
IL-17A Signaling in Fibroblasts	0.0501187	1.3	0.211349	0.675	MAPK14
Thyroid Hormone Metabolism II (via Conjugation and/or Degradation)	0.0501187	1.3	0.211349	0.675	SULT1B1
Complement System	0.0524807	1.28	0.211349	0.675	CR1
Signaling by Rho Family GTPases	0.0524807	1.28	0.211349	0.675	CDC42EP3,LIMK2
Notch Signaling	0.0537032	1.27	0.211349	0.675	NUMB
April Mediated Signaling	0.0562341	1.25	0.211349	0.675	MAPK14
Role of PKR in Interferon Induction and Antiviral Response	0.0588844	1.23	0.211349	0.675	MAPK14
B Cell Activating Factor Signaling	0.0588844	1.23	0.211349	0.675	MAPK14
Role of RIG1-like Receptors in Antiviral Innate Immunity	0.060256	1.22	0.211349	0.675	TRIM25
Dermatan Sulfate Biosynthesis (Late Stages)	0.060256	1.22	0.211349	0.675	SULT1B1
Xenobiotic Metabolism Signaling	0.0616595	1.21	0.211349	0.675	MAPK14,SULT1B1
UVC-Induced MAPK Signaling	0.0616595	1.21	0.211349	0.675	MAPK14
iNOS Signaling	0.0630957	1.2	0.211349	0.675	MAPK14
Triacylglycerol Biosynthesis	0.0630957	1.2	0.211349	0.675	DGAT2
Role of Oct4 in Mammalian Embryonic Stem Cell Pluripotency	0.0645654	1.19	0.211349	0.675	ETS2
Chondroitin Sulfate Biosynthesis (Late Stages)	0.0645654	1.19	0.211349	0.675	SULT1B1
Amyloid Processing	0.0707946	1.15	0.22856	0.641	MAPK14
Semaphorin Signaling in Neurons	0.074131	1.13	0.229087	0.64	LIMK2
Chondroitin Sulfate Biosynthesis	0.0758578	1.12	0.229087	0.64	SULT1B1
autophagy	0.0776247	1.11	0.229087	0.64	WDFY3
Dermatan Sulfate Biosynthesis	0.0776247	1.11	0.229087	0.64	SULT1B1
Melatonin Degradation I	0.0794328	1.1	0.229087	0.64	SULT1B1
Heparan Sulfate Biosynthesis (Late Stages)	0.0831764	1.08	0.229615	0.639	SULT1B1
Phospholipases	0.0831764	1.08	0.229615	0.639	PLBD1
Superpathway of Melatonin Degradation	0.0870964	1.06	0.229615	0.639	SULT1B1
Pyridoxal 5'-phosphate Salvage Pathway	0.0912011	1.04	0.229615	0.639	LIMK2
Serotonin Degradation	0.0912011	1.04	0.229615	0.639	SULT1B1
Heparan Sulfate Biosynthesis	0.0912011	1.04	0.229615	0.639	SULT1B1
UVB-Induced MAPK Signaling	0.0933254	1.03	0.229615	0.639	MAPK14
EGF Signaling	0.0954993	1.02	0.229615	0.639	MAPK14
IL-10 Signaling	0.0977237	1.01	0.229615	0.639	MAPK14
Role of IL-17A in Arthritis	0.0977237	1.01	0.229615	0.639	MAPK14
TREM1 Signaling	0.0977237	1.01	0.229615	0.639	NLRC4
Caveolar-mediated Endocytosis Signaling	0.1	1	0.229615	0.639	FLOT2
STAT3 Pathway	0.103753	0.984	0.229615	0.639	MAPK14
BMP signaling pathway	0.103753	0.984	0.229615	0.639	MAPK14
Toll-like Receptor Signaling	0.105196	0.978	0.229615	0.639	MAPK14
IL-15 Signaling	0.106414	0.973	0.229615	0.639	MAPK14
CD40 Signaling	0.109144	0.962	0.229615	0.639	MAPK14
IL-17A Signaling in Airway Cells	0.109144	0.962	0.229615	0.639	MAPK14
FLT3 Signaling in Hematopoietic Progenitor Cells	0.115878	0.936	0.230675	0.637	MAPK14
α-Adrenergic Signaling	0.118304	0.927	0.230675	0.637	PYGL
IL-17 Signaling	0.118304	0.927	0.230675	0.637	MAPK14
IL-7 Signaling Pathway	0.119674	0.922	0.230675	0.637	MAPK14
LPS-stimulated MAPK Signaling	0.12106	0.917	0.230675	0.637	MAPK14
PEDF Signaling	0.12106	0.917	0.230675	0.637	MAPK14
TGF-β Signaling	0.12106	0.917	0.230675	0.637	MAPK14
Factors Promoting Cardiogenesis in Vertebrates	0.123595	0.908	0.230675	0.637	MAPK14
FGF Signaling	0.126183	0.899	0.230675	0.637	MAPK14
IL-1 Signaling	0.12735	0.895	0.230675	0.637	MAPK14
CCR5 Signaling in Macrophages	0.128825	0.89	0.230675	0.637	MAPK14
Salvage Pathways of Pyrimidine Ribonucleotides	0.130017	0.886	0.230675	0.637	LIMK2
ATM Signaling	0.133968	0.873	0.230675	0.637	MAPK14
ErbB Signaling	0.133968	0.873	0.230675	0.637	MAPK14
CDK5 Signaling	0.135207	0.869	0.230675	0.637	MAPK14
PAK Signaling	0.137721	0.861	0.230675	0.637	LIMK2
RANK Signaling in Osteoclasts	0.137721	0.861	0.230675	0.637	MAPK14
Cholecystokinin/Gastrin-mediated Signaling	0.138995	0.857	0.230675	0.637	MAPK14
Mouse Embryonic Stem Cell Pluripotency	0.144212	0.841	0.233884	0.631	MAPK14
UVA-Induced MAPK Signaling	0.144212	0.841	0.233884	0.631	MAPK14
Type I Diabetes Mellitus Signaling	0.146893	0.833	0.234423	0.63	MAPK14
Telomerase Signaling	0.147911	0.83	0.234423	0.63	ETS2
Paxillin Signaling	0.150661	0.822	0.234963	0.629	MAPK14
p53 Signaling	0.151705	0.819	0.234963	0.629	MAPK14
HGF Signaling	0.155597	0.808	0.236592	0.626	ETS2
HIF1α Signaling	0.158125	0.801	0.236592	0.626	MAPK14
Rac Signaling	0.158125	0.801	0.236592	0.626	LIMK2
Fc Epsilon RI Signaling	0.161808	0.791	0.236592	0.626	MAPK14
Sperm Motility	0.16293	0.788	0.236592	0.626	PLBD1
p38 MAPK Signaling	0.16293	0.788	0.236592	0.626	MAPK14
Renin-Angiotensin Signaling	0.164437	0.784	0.236592	0.626	MAPK14
Sphingosine-1-phosphate Signaling	0.16788	0.775	0.239332	0.621	CASP4
IL-6 Signaling	0.172982	0.762	0.243781	0.613	MAPK14
Role of Pattern Recognition Receptors in Recognition of Bacteria and Viruses	0.176604	0.753	0.244343	0.612	NLRC4
HMGB1 Signaling	0.176604	0.753	0.244343	0.612	MAPK14
Corticotropin Releasing Hormone Signaling	0.181552	0.741	0.248313	0.605	MAPK14
D-myo-inositol (1,4,5,6)-Tetrakisphosphate Biosynthesis	0.185353	0.732	0.248886	0.604	ALPL
D-myo-inositol (3,4,5,6)-tetrakisphosphate Biosynthesis	0.185353	0.732	0.248886	0.604	ALPL
IL-12 Signaling and Production in Macrophages	0.192309	0.716	0.255859	0.592	MAPK14
3-phosphoinositide Degradation	0.201837	0.695	0.266073	0.575	ALPL
Regulation of eIF4 and p70S6K Signaling	0.204174	0.69	0.266686	0.574	MAPK14
D-myo-inositol-5-phosphate Metabolism	0.206538	0.685	0.267301	0.573	ALPL
GNRH Signaling	0.213796	0.67	0.274157	0.562	MAPK14
Synaptic Long Term Depression	0.2208	0.656	0.276694	0.558	PLBD1
PPARα/RXRα Activation	0.2208	0.656	0.276694	0.558	MAPK14
Acute Phase Response Signaling	0.22182	0.654	0.276694	0.558	MAPK14
Sertoli Cell-Sertoli Cell Junction Signaling	0.226464	0.645	0.277971	0.556	MAPK14
Ephrin Receptor Signaling	0.226464	0.645	0.277971	0.556	LIMK2
RhoGDI Signaling	0.230144	0.638	0.279898	0.553	LIMK2
Dendritic Cell Maturation	0.240436	0.619	0.289068	0.539	MAPK14
RAR Activation	0.242661	0.615	0.289068	0.539	MAPK14
B Cell Receptor Signaling	0.243781	0.613	0.289068	0.539	MAPK14
NRF2-mediated Oxidative Stress Response	0.246037	0.609	0.289068	0.539	MAPK14
Production of Nitric Oxide and Reactive Oxygen Species in Macrophages	0.249459	0.603	0.289068	0.539	MAPK14
3-phosphoinositide Biosynthesis	0.250611	0.601	0.289068	0.539	ALPL
IL-8 Signaling	0.25293	0.597	0.289068	0.539	LIMK2
Clathrin-mediated Endocytosis Signaling	0.254683	0.594	0.289068	0.539	NUMB
ERK/MAPK Signaling	0.255859	0.592	0.289068	0.539	ETS2
Thrombin Signaling	0.258226	0.588	0.289068	0.539	MAPK14
Breast Cancer Regulation by Stathmin1	0.261818	0.582	0.290402	0.537	LIMK2
Leukocyte Extravasation Signaling	0.263633	0.579	0.290402	0.537	MAPK14
LPS/IL-1 Mediated Inhibition of RXR Function	0.267301	0.573	0.291743	0.535	SULT1B1
Role of NFAT in Cardiac Hypertrophy	0.274789	0.561	0.297852	0.526	MAPK14
Actin Cytoskeleton Signaling	0.279898	0.553	0.301301	0.521	LIMK2
Superpathway of Inositol Phosphate Compounds	0.28774	0.541	0.30761	0.512	ALPL
Cardiac Hypertrophy Signaling	0.293089	0.533	0.310456	0.508	MAPK14
Huntington's Disease Signaling	0.30761	0.512	0.323594	0.49	CASP4
Sirtuin Signaling Pathway	0.34435	0.463	0.358922	0.445	PFKFB3
Neuroinflammation Signaling Pathway	0.36141	0.442	0.374111	0.427	MAPK14
Role of Macrophages, Fibroblasts and Endothelial Cells in Rheumatoid Arthritis	0.363078	0.44	0.374111	0.427	MAPK14
Glucocorticoid Receptor Signaling	0.394457	0.404	0.402717	0.395	MAPK14
Protein Kinase A Signaling	0.436516	0.36	0.442588	0.354	PYGL
Molecular Mechanisms of Cancer	0.439542	0.357	0.442588	0.354	MAPK14
Axonal Guidance Signaling	0.486407	0.313	0.486407	0.313	LIMK2
Supplementary Table 5 (C): IPA on Hubs Genes fron the DarkOliveGreen Module
Pathway	p-Val	-log(p-Val)	B-H p-val	-log(B-H p-val)	Genes
Pyrimidine Ribonucleotides Interconversion	0.0131826	1.88	0.0912011	1.04	ANXA1
Pyrimidine Ribonucleotides De Novo Biosynthesis	0.0138038	1.86	0.0912011	1.04	ANXA1
autophagy	0.0162181	1.79	0.0912011	1.04	ATG3
Regulation of Actin-based Motility by Rho	0.0263027	1.58	0.0912011	1.04	MYL12B
PAK Signaling	0.0301995	1.52	0.0912011	1.04	MYL12B
RhoA Signaling	0.0371535	1.43	0.0912011	1.04	MYL12B
Cellular Effects of Sildenafil (Viagra)	0.0380189	1.42	0.0912011	1.04	MYL12B
Cdc42 Signaling	0.0389045	1.41	0.0912011	1.04	MYL12B
Gα12/13 Signaling	0.040738	1.39	0.0912011	1.04	MYL12B
CXCR4 Signaling	0.0489779	1.31	0.0912011	1.04	MYL12B
RhoGDI Signaling	0.0524807	1.28	0.0912011	1.04	MYL12B
IL-8 Signaling	0.0588844	1.23	0.0912011	1.04	MYL12B
Thrombin Signaling	0.060256	1.22	0.0912011	1.04	MYL12B
Integrin Signaling	0.0630957	1.2	0.0912011	1.04	MYL12B
Actin Cytoskeleton Signaling	0.0660693	1.18	0.0912011	1.04	MYL12B
Cardiac Hypertrophy Signaling	0.0691831	1.16	0.0912011	1.04	MYL12B
Phospholipase C Signaling	0.0691831	1.16	0.0912011	1.04	MYL12B
Signaling by Rho Family GTPases	0.074131	1.13	0.0912011	1.04	MYL12B
Sirtuin Signaling Pathway	0.0831764	1.08	0.0977237	1.01	ATG3
Glucocorticoid Receptor Signaling	0.0977237	1.01	0.108393	0.965	ANXA1
Protein Kinase A Signaling	0.111944	0.951	0.11722	0.931	MYL12B
Axonal Guidance Signaling	0.128529	0.891	0.128529	0.891	MYL12B
Supplementary Table 5 (D): IPA on Hubs Genes fron the Magenta Module
Pathway	p-Val	-log(p-Val)	B-H p-val	-log(B-H p-val)	Genes
T Cell Receptor Signaling	0.000933254	3.03	0.0323594	1.49	LCK,RASGRP1,ITK
tRNA Charging	0.0020893	2.68	0.0363078	1.44	IARS,EPRS
Inosine-5'-phosphate Biosynthesis II	0.00537032	2.27	0.0616595	1.21	ATIC
iCOS-iCOSL Signaling in T Helper Cells	0.0186209	1.73	0.125603	0.901	LCK,ITK
Purine Nucleotides De Novo Biosynthesis II	0.0194984	1.71	0.125603	0.901	ATIC
CD28 Signaling in T Helper Cells	0.0213796	1.67	0.125603	0.901	LCK,ITK
Tec Kinase Signaling	0.0363078	1.44	0.180302	0.744	LCK,ITK
Role of NFAT in Regulation of the Immune Response	0.0416869	1.38	0.180717	0.743	LCK,ITK
Leukocyte Extravasation Signaling	0.0524807	1.28	0.188799	0.724	RASGRP1,ITK
G Protein Signaling Mediated by Tubby	0.0537032	1.27	0.188799	0.724	LCK
Phospholipase C Signaling	0.0660693	1.18	0.20893	0.68	LCK,ITK
Primary Immunodeficiency Signaling	0.0758578	1.12	0.2208	0.656	LCK
Calcium-induced T Lymphocyte Apoptosis	0.101625	0.993	0.270396	0.568	LCK
IL-2 Signaling	0.108143	0.966	0.270396	0.568	LCK
IL-15 Signaling	0.127057	0.896	0.283792	0.547	LCK
NF-κB Activation by Viruses	0.144212	0.841	0.283792	0.547	LCK
Reelin Signaling in Neurons	0.151705	0.819	0.283792	0.547	LCK
ATM Signaling	0.159221	0.798	0.283792	0.547	TDP1
CTLA4 Signaling in Cytotoxic T Lymphocytes	0.160694	0.794	0.283792	0.547	LCK
SAPK/JNK Signaling	0.168267	0.774	0.283792	0.547	LCK
Natural Killer Cell Signaling	0.193197	0.714	0.283792	0.547	LCK
Role of Tissue Factor in Cancer	0.193197	0.714	0.283792	0.547	LCK
RhoA Signaling	0.196336	0.707	0.283792	0.547	SEPT1
Cdc42 Signaling	0.206538	0.685	0.283792	0.547	ITK
HMGB1 Signaling	0.20893	0.68	0.283792	0.547	KAT6B
Adipogenesis pathway	0.210378	0.677	0.283792	0.547	KAT6B
PKCθ Signaling in T Lymphocytes	0.240991	0.618	0.312608	0.505	LCK
NF-κB Signaling	0.273527	0.563	0.341979	0.466	LCK
3-phosphoinositide Biosynthesis	0.293765	0.532	0.354813	0.45	LCK
Systemic Lupus Erythematosus Signaling	0.322849	0.491	0.376704	0.424	LCK
Superpathway of Inositol Phosphate Compounds	0.335738	0.474	0.379315	0.421	LCK
Opioid Signaling Pathway	0.346737	0.46	0.379315	0.421	LCK
Signaling by Rho Family GTPases	0.363078	0.44	0.384592	0.415	SEPT1
G-Protein Coupled Receptor Signaling	0.389045	0.41	0.400867	0.397	RASGRP1
Molecular Mechanisms of Cancer	0.503501	0.298	0.503501	0.298	RASGRP1
Supplementary Table 5 (E): IPA on Hubs Genes fron the Sienna3 Module
Pathway	p-Val	-log(p-Val)	B-H p-val	-log(B-H p-val)	Genes
Lipid Antigen Presentation by CD1	0.00851138	2.07	0.057544	1.24	AP2A1
GABA Receptor Signaling	0.0331131	1.48	0.057544	1.24	AP2A1
CTLA4 Signaling in Cytotoxic T Lymphocytes	0.0346737	1.46	0.057544	1.24	AP2A1
Virus Entry via Endocytic Pathways	0.0354813	1.45	0.057544	1.24	AP2A1
Rac Signaling	0.040738	1.39	0.057544	1.24	ANK1
Clathrin-mediated Endocytosis Signaling	0.0691831	1.16	0.0794328	1.1	AP2A1
Opioid Signaling Pathway	0.0812831	1.09	0.0812831	1.09	AP2A1
Supplementary Table 5 (F): IPA on Hubs Genes fron the Cyan Module
Pathway	p-Val	-log(p-Val)	B-H p-val	-log(B-H p-val)	Genes
D-myo-inositol (1,4,5)-Trisphosphate Biosynthesis	0.0151356	1.82	0.130617	0.884	PIP4K2A
Regulation of Actin-based Motility by Rho	0.0467735	1.33	0.130617	0.884	PIP4K2A
Rac Signaling	0.0630957	1.2	0.130617	0.884	PIP4K2A
RhoA Signaling	0.0660693	1.18	0.130617	0.884	PIP4K2A
D-myo-inositol-5-phosphate Metabolism	0.0831764	1.08	0.130617	0.884	PIP4K2A
Tight Junction Signaling	0.0891251	1.05	0.130617	0.884	EPB41
Aldosterone Signaling in Epithelial Cells	0.0891251	1.05	0.130617	0.884	PIP4K2A
Sertoli Cell-Sertoli Cell Junction Signaling	0.0933254	1.03	0.130617	0.884	EPB41
RhoGDI Signaling	0.0933254	1.03	0.130617	0.884	PIP4K2A
3-phosphoinositide Biosynthesis	0.103514	0.985	0.130617	0.884	PIP4K2A
Actin Cytoskeleton Signaling	0.11722	0.931	0.130617	0.884	PIP4K2A
Superpathway of Inositol Phosphate Compounds	0.120781	0.918	0.130617	0.884	PIP4K2A
Signaling by Rho Family GTPases	0.13213	0.879	0.13213	0.879	PIP4K2A
Supplementary Table 5 (G): IPA on Hubs Genes fron the Red Module
Pathway	p-Val	-log(p-Val)	B-H p-val	-log(B-H p-val)	Genes
PI3K/AKT Signaling	0.000123027	3.91	0.020893	1.68	TP53,PPP2R1A,MTOR,SOS1
Breast Cancer Regulation by Stathmin1	0.000851138	3.07	0.0562341	1.25	TP53,PPP2R1A,SOS1,TUBB
Prostate Cancer Signaling	0.00102329	2.99	0.0562341	1.25	TP53,MTOR,SOS1
Telomerase Signaling	0.00147911	2.83	0.0562341	1.25	TP53,PPP2R1A,SOS1
Glioma Signaling	0.00169824	2.77	0.0562341	1.25	TP53,MTOR,SOS1
p70S6K Signaling	0.0025704	2.59	0.0707946	1.15	PPP2R1A,MTOR,SOS1
Regulation of eIF4 and p70S6K Signaling	0.0040738	2.39	0.0933254	1.03	PPP2R1A,MTOR,SOS1
Glioblastoma Multiforme Signaling	0.00457088	2.34	0.0933254	1.03	TP53,MTOR,SOS1
autophagy	0.0057544	2.24	0.0933254	1.03	MTOR,VPS11
Role of CHK Proteins in Cell Cycle Checkpoint Control	0.00630957	2.2	0.0933254	1.03	TP53,PPP2R1A
CNTF Signaling	0.00691831	2.16	0.0933254	1.03	MTOR,SOS1
Endometrial Cancer Signaling	0.00794328	2.1	0.0933254	1.03	TP53,SOS1
UVB-Induced MAPK Signaling	0.00831764	2.08	0.0933254	1.03	TP53,MTOR
EGF Signaling	0.00891251	2.05	0.0933254	1.03	MTOR,SOS1
Myc Mediated Apoptosis Signaling	0.00933254	2.03	0.0933254	1.03	TP53,SOS1
AMPK Signaling	0.0102329	1.99	0.0933254	1.03	PPP2R1A,MTOR,SMARCC2
Systemic Lupus Erythematosus Signaling	0.0104713	1.98	0.0933254	1.03	MTOR,SOS1,SNRNP200
Non-Small Cell Lung Cancer Signaling	0.0112202	1.95	0.0933254	1.03	TP53,SOS1
Cyclins and Cell Cycle Regulation	0.011749	1.93	0.0933254	1.03	TP53,PPP2R1A
Role of BRCA1 in DNA Damage Response	0.0120226	1.92	0.0933254	1.03	TP53,SMARCC2
FLT3 Signaling in Hematopoietic Progenitor Cells	0.0128825	1.89	0.0933254	1.03	MTOR,SOS1
JAK/Stat Signaling	0.0128825	1.89	0.0933254	1.03	MTOR,SOS1
Neuregulin Signaling	0.0138038	1.86	0.0933254	1.03	MTOR,SOS1
IL-4 Signaling	0.0138038	1.86	0.0933254	1.03	MTOR,SOS1
HER-2 Signaling in Breast Cancer	0.0144544	1.84	0.0933254	1.03	TP53,SOS1
Huntington's Disease Signaling	0.0147911	1.83	0.0933254	1.03	TP53,MTOR,SOS1
Acute Myeloid Leukemia Signaling	0.0158489	1.8	0.0933254	1.03	MTOR,SOS1
PPAR Signaling	0.0158489	1.8	0.0933254	1.03	MED1,SOS1
ATM Signaling	0.017378	1.76	0.0954993	1.02	TP53,PPP2R1A
ErbB Signaling	0.017378	1.76	0.0954993	1.02	MTOR,SOS1
TR/RXR Activation	0.0177828	1.75	0.0954993	1.02	MTOR,MED1
SAPK/JNK Signaling	0.0194984	1.71	0.0954993	1.02	TP53,SOS1
Chronic Myeloid Leukemia Signaling	0.0204174	1.69	0.0954993	1.02	TP53,SOS1
Mouse Embryonic Stem Cell Pluripotency	0.0204174	1.69	0.0954993	1.02	TP53,SOS1
UVA-Induced MAPK Signaling	0.0204174	1.69	0.0954993	1.02	TP53,MTOR
p53 Signaling	0.0223872	1.65	0.103992	0.983	TP53,MED1
Role of NANOG in Mammalian Embryonic Stem Cell Pluripotency	0.0263027	1.58	0.110917	0.955	TP53,SOS1
Role of Tissue Factor in Cancer	0.0263027	1.58	0.110917	0.955	TP53,MTOR
NGF Signaling	0.0263027	1.58	0.110917	0.955	TP53,SOS1
Estrogen Receptor Signaling	0.0295121	1.53	0.121619	0.915	MED1,SOS1
Aryl Hydrocarbon Receptor Signaling	0.0331131	1.48	0.127057	0.896	TP53,MED1
Glucocorticoid Receptor Signaling	0.0331131	1.48	0.127057	0.896	MED1,SOS1,SMARCC2
Insulin Receptor Signaling	0.0331131	1.48	0.127057	0.896	MTOR,SOS1
Phagosome Maturation	0.0338844	1.47	0.127057	0.896	TUBB,VPS11
Hereditary Breast Cancer Signaling	0.0346737	1.46	0.129122	0.889	TP53,SMARCC2
Ovarian Cancer Signaling	0.0363078	1.44	0.129718	0.887	TP53,MTOR
GADD45 Signaling	0.0389045	1.41	0.134896	0.87	TP53
DNA damage-induced 14-3-3σ Signaling	0.0389045	1.41	0.134896	0.87	TP53
PPARα/RXRα Activation	0.047863	1.32	0.156315	0.806	MED1,SOS1
Acute Phase Response Signaling	0.0489779	1.31	0.156315	0.806	MTOR,SOS1
Wnt/β-catenin Signaling	0.0489779	1.31	0.156315	0.806	TP53,PPP2R1A
TCA Cycle II (Eukaryotic)	0.0489779	1.31	0.156315	0.806	CS
RAR Activation	0.057544	1.24	0.180302	0.744	MED1,SMARCC2
B Cell Receptor Signaling	0.0588844	1.23	0.180302	0.744	MTOR,SOS1
Gap Junction Signaling	0.060256	1.22	0.18197	0.74	SOS1,TUBB
ILK Signaling	0.0616595	1.21	0.18239	0.739	PPP2R1A,MTOR
mTOR Signaling	0.0630957	1.2	0.18239	0.739	PPP2R1A,MTOR
Inhibition of Angiogenesis by TSP1	0.0645654	1.19	0.18239	0.739	TP53
ERK/MAPK Signaling	0.0645654	1.19	0.18239	0.739	PPP2R1A,SOS1
Oncostatin M Signaling	0.0691831	1.16	0.187068	0.728	SOS1
DNA Methylation and Transcriptional Repression Signaling	0.0691831	1.16	0.187068	0.728	MTA2
EIF2 Signaling	0.0724436	1.14	0.193642	0.713	PTBP1,SOS1
Cell Cycle Regulation by BTG Family Proteins	0.074131	1.13	0.196336	0.707	PPP2R1A
Actin Cytoskeleton Signaling	0.0776247	1.11	0.200447	0.698	CYFIP2,SOS1
Thyroid Cancer Signaling	0.0776247	1.11	0.200447	0.698	TP53
Role of PKR in Interferon Induction and Antiviral Response	0.0831764	1.08	0.204174	0.69	TP53
Role of p14/p19ARF in Tumor Suppression	0.0851138	1.07	0.204174	0.69	TP53
Cardiac Hypertrophy Signaling	0.0851138	1.07	0.204174	0.69	MTOR,SOS1
MIF Regulation of Innate Immunity	0.0870964	1.06	0.204174	0.69	TP53
UVC-Induced MAPK Signaling	0.0870964	1.06	0.204174	0.69	TP53
Role of Oct4 in Mammalian Embryonic Stem Cell Pluripotency	0.0891251	1.05	0.210378	0.677	TP53
Colorectal Cancer Metastasis Signaling	0.0912011	1.04	0.210863	0.676	TP53,SOS1
Cell Cycle: G2/M DNA Damage Checkpoint Regulation	0.0977237	1.01	0.218776	0.66	TP53
Cancer Drug Resistance By Drug Efflux	0.0977237	1.01	0.218776	0.66	TP53
Melanoma Signaling	0.108893	0.963	0.239332	0.621	TP53
Actin Nucleation by ARP-WASP Complex	0.110662	0.956	0.239332	0.621	SOS1
Xenobiotic Metabolism Signaling	0.111173	0.954	0.239332	0.621	PPP2R1A,MED1
Sirtuin Signaling Pathway	0.118032	0.928	0.248313	0.605	TP53,MTOR
Induction of Apoptosis by HIV1	0.118032	0.928	0.248313	0.605	TP53
Mitotic Roles of Polo-Like Kinase	0.123595	0.908	0.254683	0.594	PPP2R1A
IL-2 Signaling	0.125603	0.901	0.254683	0.594	SOS1
Thrombopoietin Signaling	0.12735	0.895	0.254683	0.594	SOS1
Cell Cycle: G1/S Checkpoint Regulation	0.12735	0.895	0.254683	0.594	TP53
Remodeling of Epithelial Adherens Junctions	0.129122	0.889	0.25527	0.593	TUBB
ErbB2-ErbB3 Signaling	0.132739	0.877	0.258821	0.587	SOS1
Basal Cell Carcinoma Signaling	0.134586	0.871	0.258821	0.587	TP53
ErbB4 Signaling	0.136458	0.865	0.258821	0.587	SOS1
Hypoxia Signaling in the Cardiovascular System	0.141906	0.848	0.258821	0.587	TP53
GM-CSF Signaling	0.141906	0.848	0.258821	0.587	SOS1
BMP signaling pathway	0.143549	0.843	0.258821	0.587	SOS1
GDNF Family Ligand-Receptor Interactions	0.147231	0.832	0.258821	0.587	SOS1
Dopamine Receptor Signaling	0.147231	0.832	0.258821	0.587	PPP2R1A
VDR/RXR Activation	0.148936	0.827	0.258821	0.587	MED1
Angiopoietin Signaling	0.148936	0.827	0.258821	0.587	SOS1
Neurotrophin/TRK Signaling	0.148936	0.827	0.258821	0.587	SOS1
FcγRIIB Signaling in B Lymphocytes	0.152757	0.816	0.258821	0.587	SOS1
Regulation of IL-2 Expression in Activated and Anergic T Lymphocytes	0.152757	0.816	0.258821	0.587	SOS1
Erythropoietin Signaling	0.156315	0.806	0.258821	0.587	SOS1
Renal Cell Carcinoma Signaling	0.156315	0.806	0.258821	0.587	SOS1
IL-3 Signaling	0.159588	0.797	0.258821	0.587	SOS1
Prolactin Signaling	0.159588	0.797	0.258821	0.587	SOS1
Small Cell Lung Cancer Signaling	0.163305	0.787	0.258821	0.587	TP53
HIPPO signaling	0.164816	0.783	0.258821	0.587	PPP2R1A
IL-7 Signaling Pathway	0.164816	0.783	0.258821	0.587	SOS1
Bladder Cancer Signaling	0.166725	0.778	0.258821	0.587	TP53
PEDF Signaling	0.166725	0.778	0.258821	0.587	TP53
TGF-β Signaling	0.166725	0.778	0.258821	0.587	SOS1
VEGF Family Ligand-Receptor Interactions	0.168267	0.774	0.258821	0.587	SOS1
Apoptosis Signaling	0.170216	0.769	0.259418	0.586	TP53
PDGF Signaling	0.171791	0.765	0.259418	0.586	SOS1
FGF Signaling	0.17378	0.76	0.260016	0.585	SOS1
Ceramide Signaling	0.177011	0.752	0.262422	0.581	PPP2R1A
Sumoylation Pathway	0.18239	0.739	0.263633	0.579	TP53
CTLA4 Signaling in Cytotoxic T Lymphocytes	0.18578	0.731	0.263633	0.579	PPP2R1A
CDK5 Signaling	0.18578	0.731	0.263633	0.579	PPP2R1A
Melanocyte Development and Pigmentation Signaling	0.18578	0.731	0.263633	0.579	SOS1
FAK Signaling	0.18578	0.731	0.263633	0.579	SOS1
PAK Signaling	0.189234	0.723	0.263633	0.579	SOS1
VEGF Signaling	0.189234	0.723	0.263633	0.579	SOS1
Cholecystokinin/Gastrin-mediated Signaling	0.190985	0.719	0.264241	0.578	SOS1
Molecular Mechanisms of Cancer	0.194089	0.712	0.266686	0.574	TP53,SOS1
IGF-1 Signaling	0.199526	0.7	0.271019	0.567	SOS1
T Cell Receptor Signaling	0.202768	0.693	0.273527	0.563	SOS1
Amyotrophic Lateral Sclerosis Signaling	0.206063	0.686	0.273527	0.563	TP53
Paxillin Signaling	0.206063	0.686	0.273527	0.563	SOS1
HGF Signaling	0.212814	0.672	0.273527	0.563	SOS1
G Beta Gamma Signaling	0.212814	0.672	0.273527	0.563	SOS1
HIF1α Signaling	0.215774	0.666	0.273527	0.563	TP53
Rac Signaling	0.215774	0.666	0.273527	0.563	CYFIP2
Fc Epsilon RI Signaling	0.2208	0.656	0.273527	0.563	SOS1
PTEN Signaling	0.2208	0.656	0.273527	0.563	SOS1
Natural Killer Cell Signaling	0.222331	0.653	0.273527	0.563	SOS1
Pancreatic Adenocarcinoma Signaling	0.222331	0.653	0.273527	0.563	TP53
Gαi Signaling	0.222331	0.653	0.273527	0.563	SOS1
p38 MAPK Signaling	0.222331	0.653	0.273527	0.563	TP53
Renin-Angiotensin Signaling	0.224388	0.649	0.273527	0.563	SOS1
IL-6 Signaling	0.235505	0.628	0.285102	0.545	SOS1
Axonal Guidance Signaling	0.238232	0.623	0.285102	0.545	SOS1,TUBB
14-3-3-mediated Signaling	0.238781	0.622	0.285102	0.545	TUBB
Adipogenesis pathway	0.242103	0.616	0.287078	0.542	TP53
Cardiac β-adrenergic Signaling	0.25293	0.597	0.297852	0.526	PPP2R1A
Epithelial Adherens Junction Signaling	0.259418	0.586	0.303389	0.518	TUBB
Type II Diabetes Mellitus Signaling	0.273527	0.563	0.316957	0.499	MTOR
PKCθ Signaling in T Lymphocytes	0.276058	0.559	0.31842	0.497	SOS1
Dopamine-DARPP32 Feedback in cAMP Signaling	0.285102	0.545	0.326588	0.486	PPP2R1A
GNRH Signaling	0.288403	0.54	0.328095	0.484	SOS1
Tight Junction Signaling	0.294442	0.531	0.33037	0.481	PPP2R1A
Aldosterone Signaling in Epithelial Cells	0.295801	0.529	0.33037	0.481	SOS1
Synaptic Long Term Depression	0.297167	0.527	0.33037	0.481	PPP2R1A
Germ Cell-Sertoli Cell Junction Signaling	0.298538	0.525	0.33037	0.481	TUBB
Sertoli Cell-Sertoli Cell Junction Signaling	0.304789	0.516	0.33266	0.478	TUBB
Ephrin Receptor Signaling	0.304789	0.516	0.33266	0.478	SOS1
Role of NFAT in Regulation of the Immune Response	0.316228	0.5	0.343558	0.464	SOS1
Endothelin-1 Signaling	0.323594	0.49	0.348337	0.458	SOS1
Regulation of the Epithelial-Mesenchymal Transition Pathway	0.325087	0.488	0.348337	0.458	SOS1
Production of Nitric Oxide and Reactive Oxygen Species in Macrophages	0.333426	0.477	0.354813	0.45	PPP2R1A
IL-8 Signaling	0.338065	0.471	0.357273	0.447	MTOR
Clathrin-mediated Endocytosis Signaling	0.340408	0.468	0.358096	0.446	AAK1
Thrombin Signaling	0.34435	0.463	0.359749	0.444	SOS1
Osteoarthritis Pathway	0.35156	0.454	0.364754	0.438	MTOR
CREB Signaling in Neurons	0.357273	0.447	0.368129	0.434	SOS1
Integrin Signaling	0.359749	0.444	0.368978	0.433	SOS1
Role of NFAT in Cardiac Hypertrophy	0.364754	0.438	0.371535	0.43	SOS1
Phospholipase C Signaling	0.389942	0.409	0.394457	0.404	SOS1
Opioid Signaling Pathway	0.392645	0.406	0.395367	0.403	SOS1
G-Protein Coupled Receptor Signaling	0.438531	0.358	0.438531	0.358	SOS1
Supplementary Table 5 (H): IPA on Hubs Genes fron the Tan Module
Pathway	p-Val	-log(p-Val)	B-H p-val	-log(B-H p-val)	Genes
Thrombopoietin Signaling	9.54993e-05	4.02	0.0102329	1.99	GAB2,PIK3CD,STAT3
IL-17A Signaling in Airway Cells	0.000165959	3.78	0.0102329	1.99	PIK3CD,STAT3,IL17RA
IL-3 Signaling	0.000199526	3.7	0.0102329	1.99	GAB2,PIK3CD,STAT3
FLT3 Signaling in Hematopoietic Progenitor Cells	0.000199526	3.7	0.0102329	1.99	GAB2,PIK3CD,STAT3
Acute Myeloid Leukemia Signaling	0.000269153	3.57	0.0112202	1.95	CSF3R,PIK3CD,STAT3
HGF Signaling	0.000501187	3.3	0.0154882	1.81	PIK3CD,STAT3,MAP3K3
Role of JAK family kinases in IL-6-type Cytokine Signaling	0.000537032	3.27	0.0154882	1.81	IL6R,STAT3
IL-6 Signaling	0.000707946	3.15	0.0154882	1.81	IL6R,PIK3CD,STAT3
Role of Macrophages, Fibroblasts and Endothelial Cells in Rheumatoid Arthritis	0.00074131	3.13	0.0154882	1.81	IL6R,PIK3CD,STAT3,IL17RA
Th1 Pathway	0.00074131	3.13	0.0154882	1.81	IL6R,PIK3CD,STAT3
Role of JAK2 in Hormone-like Cytokine Signaling	0.000891251	3.05	0.0165959	1.78	STAT3,SIRPA
Acute Phase Response Signaling	0.00158489	2.8	0.0251189	1.6	IL6R,PIK3CD,STAT3
Germ Cell-Sertoli Cell Junction Signaling	0.00158489	2.8	0.0251189	1.6	PIK3CD,MAP3K3,ACTN1
IL-9 Signaling	0.0017378	2.76	0.025704	1.59	PIK3CD,STAT3
Th1 and Th2 Activation Pathway	0.00190546	2.72	0.0263027	1.58	IL6R,PIK3CD,STAT3
B Cell Receptor Signaling	0.00213796	2.67	0.0275423	1.56	GAB2,PIK3CD,MAP3K3
Production of Nitric Oxide and Reactive Oxygen Species in Macrophages	0.00229087	2.64	0.0281838	1.55	PIK3CD,MAP3K3,SIRPA
CNTF Signaling	0.0030903	2.51	0.0346737	1.46	PIK3CD,STAT3
Cardiac Hypertrophy Signaling	0.00389045	2.41	0.0346737	1.46	IL6R,PIK3CD,MAP3K3
ErbB2-ErbB3 Signaling	0.00389045	2.41	0.0346737	1.46	PIK3CD,STAT3
EGF Signaling	0.00389045	2.41	0.0346737	1.46	PIK3CD,STAT3
T Helper Cell Differentiation	0.0040738	2.39	0.0346737	1.46	IL6R,STAT3
Role of IL-17A in Arthritis	0.0040738	2.39	0.0346737	1.46	PIK3CD,IL17RA
Role of JAK1 and JAK3 in γc Cytokine Signaling	0.0040738	2.39	0.0346737	1.46	PIK3CD,STAT3
Colorectal Cancer Metastasis Signaling	0.00436516	2.36	0.0363078	1.44	IL6R,PIK3CD,STAT3
GM-CSF Signaling	0.00446684	2.35	0.0363078	1.44	PIK3CD,STAT3
IL-15 Signaling	0.00489779	2.31	0.0371535	1.43	PIK3CD,STAT3
CD40 Signaling	0.00512861	2.29	0.0371535	1.43	PIK3CD,STAT3
Prolactin Signaling	0.0057544	2.24	0.0371535	1.43	PIK3CD,STAT3
JAK/Stat Signaling	0.0057544	2.24	0.0371535	1.43	PIK3CD,STAT3
IL-17 Signaling	0.0060256	2.22	0.0371535	1.43	PIK3CD,IL17RA
Growth Hormone Signaling	0.0060256	2.22	0.0371535	1.43	PIK3CD,STAT3
Leptin Signaling in Obesity	0.0060256	2.22	0.0371535	1.43	PIK3CD,STAT3
Xenobiotic Metabolism Signaling	0.0060256	2.22	0.0371535	1.43	PIK3CD,MAP3K3,CHST15
PDGF Signaling	0.00676083	2.17	0.0398107	1.4	PIK3CD,STAT3
FGF Signaling	0.00691831	2.16	0.0398107	1.4	PIK3CD,STAT3
RANK Signaling in Osteoclasts	0.00831764	2.08	0.0457088	1.34	PIK3CD,MAP3K3
VEGF Signaling	0.00831764	2.08	0.0457088	1.34	PIK3CD,ACTN1
SAPK/JNK Signaling	0.00870964	2.06	0.0457088	1.34	PIK3CD,MAP3K3
Chronic Myeloid Leukemia Signaling	0.00912011	2.04	0.0457088	1.34	GAB2,PIK3CD
Mouse Embryonic Stem Cell Pluripotency	0.00912011	2.04	0.0457088	1.34	PIK3CD,STAT3
IGF-1 Signaling	0.00933254	2.03	0.0457088	1.34	PIK3CD,STAT3
Paxillin Signaling	0.01	2	0.047863	1.32	PIK3CD,ACTN1
iCOS-iCOSL Signaling in T Helper Cells	0.0114815	1.94	0.0512861	1.29	GAB2,PIK3CD
Role of NANOG in Mammalian Embryonic Stem Cell Pluripotency	0.011749	1.93	0.0512861	1.29	PIK3CD,STAT3
Pancreatic Adenocarcinoma Signaling	0.011749	1.93	0.0512861	1.29	PIK3CD,STAT3
NGF Signaling	0.011749	1.93	0.0512861	1.29	PIK3CD,MAP3K3
Renin-Angiotensin Signaling	0.0120226	1.92	0.0512861	1.29	PIK3CD,STAT3
PI3K/AKT Signaling	0.0123027	1.91	0.0524807	1.28	GAB2,PIK3CD
Role of IL-17A in Psoriasis	0.0177828	1.75	0.074131	1.13	IL17RA
PKCθ Signaling in T Lymphocytes	0.0190546	1.72	0.0758578	1.12	PIK3CD,MAP3K3
Tec Kinase Signaling	0.0223872	1.65	0.0891251	1.05	PIK3CD,STAT3
Sertoli Cell-Sertoli Cell Junction Signaling	0.0234423	1.63	0.0912011	1.04	MAP3K3,ACTN1
NF-κB Signaling	0.0245471	1.61	0.0954993	1.02	PIK3CD,MAP3K3
Regulation of the Epithelial-Mesenchymal Transition Pathway	0.0269153	1.57	0.102094	0.991	PIK3CD,STAT3
ILK Signaling	0.0288403	1.54	0.105439	0.977	PIK3CD,ACTN1
3-phosphoinositide Biosynthesis	0.0288403	1.54	0.105439	0.977	PIK3CD,SIRPA
Polyamine Regulation in Colon Cancer	0.0301995	1.52	0.10666	0.972	MXD1
ERK/MAPK Signaling	0.0301995	1.52	0.10666	0.972	PIK3CD,STAT3
Leukocyte Extravasation Signaling	0.0323594	1.49	0.108643	0.964	PIK3CD,ACTN1
IL-22 Signaling	0.0323594	1.49	0.108643	0.964	STAT3
Role of JAK1, JAK2 and TYK2 in Interferon Signaling	0.0323594	1.49	0.108643	0.964	STAT3
IL-17A Signaling in Gastric Cells	0.0338844	1.47	0.110408	0.957	IL17RA
Integrin Signaling	0.0338844	1.47	0.110408	0.957	PIK3CD,ACTN1
Systemic Lupus Erythematosus Signaling	0.0354813	1.45	0.113501	0.945	IL6R,PIK3CD
Actin Cytoskeleton Signaling	0.0371535	1.43	0.115611	0.937	PIK3CD,ACTN1
Superpathway of Inositol Phosphate Compounds	0.0389045	1.41	0.120504	0.919	PIK3CD,SIRPA
Oncostatin M Signaling	0.0457088	1.34	0.139316	0.856	STAT3
IL-17A Signaling in Fibroblasts	0.0467735	1.33	0.141254	0.85	IL17RA
G-Protein Coupled Receptor Signaling	0.0537032	1.27	0.159588	0.797	PIK3CD,STAT3
Role of IL-17F in Allergic Inflammatory Airway Diseases	0.0562341	1.25	0.159588	0.797	IL17RA
Dermatan Sulfate Biosynthesis (Late Stages)	0.0562341	1.25	0.159588	0.797	CHST15
Role of p14/p19ARF in Tumor Suppression	0.0562341	1.25	0.159588	0.797	PIK3CD
Chondroitin Sulfate Biosynthesis (Late Stages)	0.060256	1.22	0.168267	0.774	CHST15
Neuroinflammation Signaling Pathway	0.0645654	1.19	0.176604	0.753	IL6R,PIK3CD
Cancer Drug Resistance By Drug Efflux	0.0660693	1.18	0.177828	0.75	PIK3CD
CD27 Signaling in Lymphocytes	0.0691831	1.16	0.179887	0.745	MAP3K3
Docosahexaenoic Acid (DHA) Signaling	0.0691831	1.16	0.179887	0.745	PIK3CD
Nur77 Signaling in T Lymphocytes	0.0707946	1.15	0.179887	0.745	MAP3K3
Chondroitin Sulfate Biosynthesis	0.0707946	1.15	0.179887	0.745	CHST15
Transcriptional Regulatory Network in Embryonic Stem Cells	0.0724436	1.14	0.179887	0.745	STAT3
Melanoma Signaling	0.0724436	1.14	0.179887	0.745	PIK3CD
Dermatan Sulfate Biosynthesis	0.0724436	1.14	0.179887	0.745	CHST15
Regulation of Cellular Mechanics by Calpain Protease	0.0724436	1.14	0.179887	0.745	ACTN1
Heparan Sulfate Biosynthesis (Late Stages)	0.0776247	1.11	0.186638	0.729	CHST15
Glucocorticoid Receptor Signaling	0.0776247	1.11	0.186638	0.729	PIK3CD,STAT3
Ephrin A Signaling	0.0794328	1.1	0.188799	0.724	PIK3CD
Endometrial Cancer Signaling	0.0851138	1.07	0.189671	0.722	PIK3CD
IL-2 Signaling	0.0851138	1.07	0.189671	0.722	PIK3CD
Heparan Sulfate Biosynthesis	0.0851138	1.07	0.189671	0.722	CHST15
ERK5 Signaling	0.0870964	1.06	0.189671	0.722	MAP3K3
Remodeling of Epithelial Adherens Junctions	0.0870964	1.06	0.189671	0.722	ACTN1
UVB-Induced MAPK Signaling	0.0870964	1.06	0.189671	0.722	PIK3CD
Lymphotoxin β Receptor Signaling	0.0891251	1.05	0.189671	0.722	PIK3CD
IL-10 Signaling	0.0912011	1.04	0.189671	0.722	STAT3
TREM1 Signaling	0.0912011	1.04	0.189671	0.722	STAT3
Myc Mediated Apoptosis Signaling	0.0912011	1.04	0.189671	0.722	PIK3CD
Glioma Invasiveness Signaling	0.0912011	1.04	0.189671	0.722	PIK3CD
ErbB4 Signaling	0.0912011	1.04	0.189671	0.722	PIK3CD
MSP-RON Signaling Pathway	0.0954993	1.02	0.189671	0.722	PIK3CD
Antiproliferative Role of Somatostatin Receptor 2	0.0954993	1.02	0.189671	0.722	PIK3CD
STAT3 Pathway	0.0977237	1.01	0.189671	0.722	STAT3
Protein Kinase A Signaling	0.0977237	1.01	0.189671	0.722	PTPRE,SIRPA
Molecular Mechanisms of Cancer	0.1	1	0.189671	0.722	GAB2,PIK3CD
Role of PI3K/AKT Signaling in the Pathogenesis of Influenza	0.1	1	0.189671	0.722	PIK3CD
GDNF Family Ligand-Receptor Interactions	0.1	1	0.189671	0.722	PIK3CD
VDR/RXR Activation	0.100693	0.997	0.189671	0.722	MXD1
Angiopoietin Signaling	0.100693	0.997	0.189671	0.722	PIK3CD
Non-Small Cell Lung Cancer Signaling	0.100693	0.997	0.189671	0.722	PIK3CD
Neurotrophin/TRK Signaling	0.100693	0.997	0.189671	0.722	PIK3CD
FcγRIIB Signaling in B Lymphocytes	0.103276	0.986	0.190546	0.72	PIK3CD
Estrogen-Dependent Breast Cancer Signaling	0.103276	0.986	0.190546	0.72	PIK3CD
Erythropoietin Signaling	0.105682	0.976	0.190546	0.72	PIK3CD
Renal Cell Carcinoma Signaling	0.105682	0.976	0.190546	0.72	PIK3CD
Macropinocytosis Signaling	0.105682	0.976	0.190546	0.72	PIK3CD
Small Cell Lung Cancer Signaling	0.110662	0.956	0.192309	0.716	PIK3CD
IL-4 Signaling	0.111944	0.951	0.192309	0.716	PIK3CD
IL-7 Signaling Pathway	0.111944	0.951	0.192309	0.716	PIK3CD
LPS-stimulated MAPK Signaling	0.11324	0.946	0.192309	0.716	PIK3CD
NF-κB Activation by Viruses	0.11324	0.946	0.192309	0.716	PIK3CD
PEDF Signaling	0.11324	0.946	0.192309	0.716	PIK3CD
HER-2 Signaling in Breast Cancer	0.114288	0.942	0.192309	0.716	PIK3CD
VEGF Family Ligand-Receptor Interactions	0.114288	0.942	0.192309	0.716	PIK3CD
Reelin Signaling in Neurons	0.119124	0.924	0.197697	0.704	PIK3CD
Ceramide Signaling	0.120504	0.919	0.197697	0.704	PIK3CD
Fcγ Receptor-mediated Phagocytosis in Macrophages and Monocytes	0.120504	0.919	0.197697	0.704	GAB2
Prostate Cancer Signaling	0.123027	0.91	0.198609	0.702	PIK3CD
ErbB Signaling	0.125314	0.902	0.198609	0.702	PIK3CD
TR/RXR Activation	0.126474	0.898	0.198609	0.702	PIK3CD
CTLA4 Signaling in Cytotoxic T Lymphocytes	0.126474	0.898	0.198609	0.702	PIK3CD
Melanocyte Development and Pigmentation Signaling	0.126474	0.898	0.198609	0.702	PIK3CD
FAK Signaling	0.126474	0.898	0.198609	0.702	PIK3CD
PAK Signaling	0.128825	0.89	0.200909	0.697	PIK3CD
Virus Entry via Endocytic Pathways	0.13122	0.882	0.202768	0.693	PIK3CD
UVA-Induced MAPK Signaling	0.134896	0.87	0.207014	0.684	PIK3CD
Telomerase Signaling	0.138676	0.858	0.20797	0.682	PIK3CD
Nitric Oxide Signaling in the Cardiovascular System	0.138676	0.858	0.20797	0.682	PIK3CD
T Cell Receptor Signaling	0.138676	0.858	0.20797	0.682	PIK3CD
Amyotrophic Lateral Sclerosis Signaling	0.140929	0.851	0.209894	0.678	PIK3CD
p53 Signaling	0.142233	0.847	0.209894	0.678	PIK3CD
Glioma Signaling	0.144544	0.84	0.212324	0.673	PIK3CD
Neuropathic Pain Signaling In Dorsal Horn Neurons	0.145546	0.837	0.212324	0.673	PIK3CD
HIF1α Signaling	0.147911	0.83	0.212324	0.673	PIK3CD
Rac Signaling	0.147911	0.83	0.212324	0.673	PIK3CD
Fc Epsilon RI Signaling	0.151705	0.819	0.212324	0.673	PIK3CD
PTEN Signaling	0.151705	0.819	0.212324	0.673	PIK3CD
Natural Killer Cell Signaling	0.152757	0.816	0.212324	0.673	PIK3CD
Role of Tissue Factor in Cancer	0.152757	0.816	0.212324	0.673	PIK3CD
Gαi Signaling	0.152757	0.816	0.212324	0.673	STAT3
fMLP Signaling in Neutrophils	0.155239	0.809	0.213796	0.67	PIK3CD
Phagosome Formation	0.156315	0.806	0.214289	0.669	PIK3CD
Sphingosine-1-phosphate Signaling	0.157398	0.803	0.214289	0.669	PIK3CD
CCR3 Signaling in Eosinophils	0.159588	0.797	0.214289	0.669	PIK3CD
PI3K Signaling in B Lymphocytes	0.159588	0.797	0.214289	0.669	PIK3CD
CD28 Signaling in T Helper Cells	0.161065	0.793	0.214289	0.669	PIK3CD
14-3-3-mediated Signaling	0.164437	0.784	0.214289	0.669	PIK3CD
Role of Pattern Recognition Receptors in Recognition of Bacteria and Viruses	0.165577	0.781	0.214289	0.669	PIK3CD
HMGB1 Signaling	0.165577	0.781	0.214289	0.669	PIK3CD
p70S6K Signaling	0.165577	0.781	0.214289	0.669	PIK3CD
GP6 Signaling Pathway	0.165577	0.781	0.214289	0.669	PIK3CD
P2Y Purigenic Receptor Signaling Pathway	0.16788	0.775	0.215774	0.666	PIK3CD
Gα12/13 Signaling	0.170216	0.769	0.21727	0.663	PIK3CD
Insulin Receptor Signaling	0.172584	0.763	0.217771	0.662	PIK3CD
D-myo-inositol (1,4,5,6)-Tetrakisphosphate Biosynthesis	0.17378	0.76	0.217771	0.662	SIRPA
D-myo-inositol (3,4,5,6)-tetrakisphosphate Biosynthesis	0.17378	0.76	0.217771	0.662	SIRPA
Human Embryonic Stem Cell Pluripotency	0.175792	0.755	0.21928	0.659	PIK3CD
Hereditary Breast Cancer Signaling	0.177011	0.752	0.21928	0.659	PIK3CD
Ovarian Cancer Signaling	0.179473	0.746	0.219786	0.658	PIK3CD
Epithelial Adherens Junction Signaling	0.179473	0.746	0.219786	0.658	ACTN1
IL-12 Signaling and Production in Macrophages	0.180302	0.744	0.219786	0.658	PIK3CD
Th2 Pathway	0.18281	0.738	0.221309	0.655	PIK3CD
Type II Diabetes Mellitus Signaling	0.189671	0.722	0.226986	0.644	PIK3CD
3-phosphoinositide Degradation	0.189671	0.722	0.226986	0.644	SIRPA
Relaxin Signaling	0.191867	0.717	0.226986	0.644	PIK3CD
Regulation of eIF4 and p70S6K Signaling	0.191867	0.717	0.226986	0.644	PIK3CD
D-myo-inositol-5-phosphate Metabolism	0.194089	0.712	0.228034	0.642	SIRPA
Gαq Signaling	0.197242	0.705	0.230675	0.637	PIK3CD
Glioblastoma Multiforme Signaling	0.199526	0.7	0.232274	0.634	PIK3CD
GNRH Signaling	0.200447	0.698	0.232274	0.634	MAP3K3
CXCR4 Signaling	0.202768	0.693	0.233346	0.632	PIK3CD
eNOS Signaling	0.204174	0.69	0.233346	0.632	PIK3CD
Granulocyte Adhesion and Diapedesis	0.205116	0.688	0.233346	0.632	CSF3R
Aldosterone Signaling in Epithelial Cells	0.206063	0.686	0.233346	0.632	PIK3CD
Ephrin Receptor Signaling	0.212814	0.672	0.239332	0.621	STAT3
Role of NFAT in Regulation of the Immune Response	0.221309	0.655	0.247742	0.606	PIK3CD
Hepatic Fibrosis / Hepatic Stellate Cell Activation	0.223872	0.65	0.248886	0.604	IL6R
Dendritic Cell Maturation	0.225944	0.646	0.249459	0.603	PIK3CD
Endothelin-1 Signaling	0.226986	0.644	0.249459	0.603	PIK3CD
RAR Activation	0.228034	0.642	0.249459	0.603	PIK3CD
NRF2-mediated Oxidative Stress Response	0.231206	0.636	0.251768	0.599	PIK3CD
Gap Junction Signaling	0.232274	0.634	0.251768	0.599	PIK3CD
IL-8 Signaling	0.237684	0.624	0.255859	0.592	PIK3CD
mTOR Signaling	0.238781	0.622	0.255859	0.592	PIK3CD
Clathrin-mediated Endocytosis Signaling	0.239883	0.62	0.255859	0.592	PIK3CD
Thrombin Signaling	0.242661	0.615	0.257632	0.589	PIK3CD
Breast Cancer Regulation by Stathmin1	0.246037	0.609	0.260016	0.585	PIK3CD
LPS/IL-1 Mediated Inhibition of RXR Function	0.251189	0.6	0.263633	0.579	CHST15
CREB Signaling in Neurons	0.252348	0.598	0.263633	0.579	PIK3CD
EIF2 Signaling	0.254097	0.595	0.26485	0.577	PIK3CD
AMPK Signaling	0.257632	0.589	0.266073	0.575	PIK3CD
Role of NFAT in Cardiac Hypertrophy	0.258226	0.588	0.266073	0.575	PIK3CD
cAMP-mediated signaling	0.266686	0.574	0.273527	0.563	STAT3
Role of Osteoblasts, Osteoclasts and Chondrocytes in Rheumatoid Arthritis	0.271019	0.567	0.276058	0.559	PIK3CD
Huntington's Disease Signaling	0.289734	0.538	0.293765	0.532	PIK3CD
Signaling by Rho Family GTPases	0.293765	0.532	0.296483	0.528	PIK3CD
Sirtuin Signaling Pathway	0.32434	0.489	0.326588	0.486	STAT3
Axonal Guidance Signaling	0.462381	0.335	0.462381	0.335	PIK3CD

## Sheet: ST6. Module p(Dx) & p(Time)
Supplementary Table 6A: Module Significance With Respect To Diagnosis
Module	MeanCTRL	MeanICH	SD_CTRL	SD_ICH	PvalDx
greenyellow	-0.0485618	0.0485618	0.0533247	0.153436	0.00140441
darkolivegreen	-0.0443835	0.0443835	0.0898252	0.13827	0.00311581
magenta	0.0401225	-0.0401225	0.0984258	0.135063	0.00774102
sienna3	0.0396931	-0.0396931	0.118925	0.117717	0.00827534
cyan	0.0343824	-0.0343824	0.116584	0.12337	0.0231397
red	0.0341793	-0.0341793	0.0940047	0.141434	0.0244837
tan	-0.030598	0.030598	0.0982369	0.140244	0.0446395
darkorange	-0.0267525	0.0267525	0.0971887	0.142577	0.0802457
brown	0.019236	-0.019236	0.0950459	0.146469	0.21095
darkturquoise	-0.0174175	0.0174175	0.0231506	0.17346	0.261021
lightcyan	-0.01705	0.01705	0.0318946	0.172143	0.270979
skyblue3	0.0168479	-0.0168479	0.172395	0.0307316	0.276746
plum1	-0.0167574	0.0167574	0.035759	0.171441	0.279172
orangered4	-0.015879	0.015879	0.0333234	0.172103	0.30527
violet	-0.0158389	0.0158389	0.0338121	0.172015	0.30648
royalblue	-0.0153806	0.0153806	0.0223432	0.173962	0.321004
darkgrey	-0.0151109	0.0151109	0.0317922	0.172535	0.329337
yellow	-0.0148934	0.0148934	0.109735	0.136933	0.333347
paleturquoise	0.014723	-0.014723	0.111881	0.135224	0.338899
lightgreen	0.0148084	-0.0148084	0.171763	0.0359865	0.338999
lightyellow	-0.0147767	0.0147767	0.0271452	0.173386	0.340278
midnightblue	-0.0147533	0.0147533	0.0214519	0.174186	0.341168
lightsteelblue1	0.0147046	-0.0147046	0.172166	0.0341019	0.342456
saddlebrown	0.0146659	-0.0146659	0.173425	0.0270208	0.343917
yellowgreen	0.0142524	-0.0142524	0.172091	0.0348687	0.3575
purple	-0.0141605	0.0141605	0.101232	0.143487	0.35807
steelblue	0.0141852	-0.0141852	0.171392	0.0382078	0.359675
darkmagenta	-0.0139817	0.0139817	0.0271619	0.17352	0.366914
orange	-0.0139514	0.0139514	0.031948	0.172707	0.367837
grey60	0.0139326	-0.0139326	0.172598	0.0325493	0.368468
white	0.0136535	-0.0136535	0.171883	0.0363568	0.378042
darkgreen	0.0131264	-0.0131264	0.170795	0.0415155	0.396602
skyblue	0.0129208	-0.0129208	0.172174	0.0355192	0.404216
blue	-0.0117523	0.0117523	0.113955	0.134087	0.445791
turquoise	-0.0102439	0.0102439	0.113814	0.134462	0.506541
grey	0.00859701	-0.00859701	0.1222	0.127141	0.577365
green	0.00590506	-0.00590506	0.113162	0.135545	0.702125
black	-0.00472536	0.00472536	0.0873425	0.153542	0.759843
pink	-0.00388128	0.00388128	0.124159	0.125712	0.801557
diumpurple3	-0.0029623	0.0029623	0.110626	0.137818	0.847924
salmon	0.00191239	-0.00191239	0.129119	0.120709	0.901464
darkred	-0.000812073	0.000812073	0.128316	0.121588	0.958072
Supplementary Table 6B: Module Significance With Respect To Time Since Event
Module	CorrTime	PvalTime
MEdarkolivegreen	0.375892	0.00186875
MEdarkmagenta	0.331528	0.00654292
MEdarkorange	0.284039	0.0208173
MEroyalblue	0.2433	0.0490104
MEblack	0.229088	0.0642772
MEviolet	0.225187	0.0690792
MEmidnightblue	0.202069	0.10372
MEsienna3	-0.178048	0.152633
MEmediumpurple3	-0.177941	0.152884
MEorange	0.167271	0.179457
MElightyellow	0.159921	0.199613
MEmagenta	-0.13569	0.277337
MEgreenyellow	0.132766	0.287919
MEdarkgrey	0.12746	0.307789
MEcyan	-0.11695	0.349703
MEskyblue3	-0.107149	0.391822
MElightgreen	-0.105797	0.397857
MEplum1	0.10174	0.416298
MEyellowgreen	-0.0990523	0.428782
MEgrey60	-0.0954249	0.445962
MEdarkgreen	-0.0953953	0.446103
MEdarkred	-0.0948169	0.448878
MEsteelblue	-0.094681	0.449531
MEwhite	-0.0946433	0.449713
MEskyblue	-0.0939481	0.453064
MElightsteelblue1	-0.0929106	0.458091
MEsaddlebrown	-0.0913047	0.465931
MEorangered4	0.0900251	0.47223
MEsalmon	-0.0898606	0.473044
MEred	-0.087995	0.482317
MEgreen	-0.0873264	0.485664
MEpink	0.0851573	0.496606
MEgrey	-0.0576554	0.645639
MEturquoise	0.0497675	0.69149
MEbrown	0.0456275	0.716017
MEyellow	0.0278047	0.824615
MEtan	0.0277693	0.824835
MEpurple	-0.0268176	0.830748
MElightcyan	-0.0200615	0.872974
MEdarkturquoise	0.0174889	0.889152
MEpaleturquoise	0.00838617	0.946718
MEblue	-0.000185978	0.998818

## Sheet: ST7. IPA on Modules
Supplementary Table 6: Canonical Pathways on p(Dx)<0.05 Modules
Pathways with this color are significant with Benjamini-Hochberg adjusted p-value
Pathways with this color are significant with Fisher's p-value
Supplementary Table 6 (A): GreenYellow (p(Dx)=0.0014)
Pathway	p-Val	-log(p-Val)	B-H p-val	-log(B-H p-val)	Genes
IL-10 Signaling	4.89779e-09	8.31	1.99526e-06	5.7	MAP2K6,CCR1,IL4R,FCGR2A,IL18RAP,IL1R2,MAPK14,NFKBIA,IL1RN,IL10RB,IL1B,CD14,IL1RAP
Toll-like Receptor Signaling	1.07152e-06	5.97	0.000169824	3.77	MAP2K6,LY96,NFKBIA,MAPK14,TLR5,IL1RN,TLR8,CD14,IL1B,IRAK3,IRAK4
IL-1 Signaling	1.25893e-06	5.9	0.000169824	3.77	MAP2K6,GNAI3,NFKBIA,MAPK14,PRKAR2A,GNAQ,GNAT2,IRAK3,GNA13,IL1RAP,IRAK4,GNG10
p38 MAPK Signaling	3.89045e-06	5.41	0.000288403	3.54	MAP2K6,MEF2A,RPS6KA3,IRAK3,IL18RAP,IL1R2,PLA2G4A,MAPK14,IL1RN,MKNK1,IL1B,IL1RAP,IRAK4
Inflammasome pathway	4.16869e-06	5.38	0.000288403	3.54	NAIP,NOD2,NLRP3,IL1B,NLRC4,CASP5
LXR/RXR Activation	4.2658e-06	5.37	0.000288403	3.54	CD36,IL18RAP,IL1R2,HPR,LY96,IL1RN,MYLIP,IL1B,CD14,S100A8,SERPINA1,IL1RAP,MMP9
iNOS Signaling	6.16595e-06	5.21	0.000354813	3.45	LY96,NFKBIA,MAPK14,IFNGR2,CD14,IFNGR1,IRAK3,IRAK4
TREM1 Signaling	3.01995e-05	4.52	0.00154882	2.81	NOD2,NLRP3,TLR5,LAT2,TLR8,IL1B,STAT5B,NLRC4,CASP5
Fcγ Receptor-mediated Phagocytosis in Macrophages and Monocytes	5.37032e-05	4.27	0.00239883	2.62	FCGR2A,VAV3,ARPC5,LYN,VAMP3,HCK,ARPC3,FYB1,FCGR1A,VASP
Role of Macrophages, Fibroblasts and Endothelial Cells in Rheumatoid Arthritis	7.94328e-05	4.1	0.00323594	2.49	MAP2K6,CEBPD,TLR8,GNAQ,CEBPB,IRAK3,FCGR1A,IL18R1,IL18RAP,ROCK1,IL1R2,MAPK14,NFKBIA,TLR5,IL1RN,IL1B,IL1RAP,TNFSF13B,IRAK4
Granulocyte Adhesion and Diapedesis	0.000123027	3.91	0.00446684	2.35	HRH2,SELL,FPR2,CKLF,IL18RAP,IL1R2,GNAI3,CXCL16,ITGAM,IL1RN,IL1B,IL1RAP,MMP9
Atherosclerosis Signaling	0.000134896	3.87	0.00457088	2.34	PLBD1,PLA2G4A,IL1RN,PLB1,CD36,IL1B,SERPINA1,S100A8,CCR2,ALOX5,MMP9
IL-6 Signaling	0.000177828	3.75	0.00562341	2.25	MAP2K6,IL1R2,NFKBIA,MAPK14,TNFAIP6,IL1RN,CD14,IL1B,CEBPB,IL1RAP,IL18RAP
Ephrin B Signaling	0.000263027	3.58	0.00758578	2.12	ROCK1,GNAI3,VAV3,GNAQ,CAP1,GNAT2,GNA13,GNG10
Osteoarthritis Pathway	0.000301995	3.52	0.00812831	2.09	CTNNA1,CASP4,CEBPB,IL18RAP,IL1R2,S100A9,SIRT1,IL1B,S100A8,RBPJ,ALPL,IL1RAP,MMP9,CASP5
PPARα/RXRα Activation	0.000512861	3.29	0.0125893	1.9	MAP2K6,IL1R2,NFKBIA,MAPK14,GK,CD36,PRKAR2A,GNAQ,IL1B,STAT5B,IL1RAP,IL18RAP
Cholecystokinin/Gastrin-mediated Signaling	0.000524807	3.28	0.0125893	1.9	MAP2K6,ROCK1,MAPK14,RHOT1,IL1RN,MEF2A,GNAQ,IL1B,GNA13
Antioxidant Action of Vitamin C	0.000645654	3.19	0.0147911	1.83	PLBD1,PLA2G4A,NFKBIA,MAPK14,PLB1,SLC2A14,TXN,STAT5B,SLC2A3
Remodeling of Epithelial Adherens Junctions	0.000776247	3.11	0.0158489	1.8	RAB5A,TUBA1A,ARPC5,CTNNA1,ARPC3,IQGAP1,CLIP1
RhoGDI Signaling	0.000776247	3.11	0.0158489	1.8	ROCK1,GNAI3,PPP1R12A,RHOT1,ARPC5,CD44,GNAQ,GNAT2,ARPC3,LIMK2,GNA13,GNG10
Th1 and Th2 Activation Pathway	0.000954993	3.02	0.018197	1.74	MAP2K6,CCR1,NFIL3,IL4R,IFNGR2,IL10RB,APH1B,IFNGR1,STAT5B,SPI1,IFNAR1,IL18R1
Hepatic Cholestasis	0.00107152	2.97	0.0190546	1.72	IL1R2,LY96,NFKBIA,IL1RN,PRKAR2A,CD14,IL1B,IRAK3,IL1RAP,IRAK4,IL18RAP
Hepatic Fibrosis / Hepatic Stellate Cell Activation	0.00109648	2.96	0.0190546	1.72	IL1R2,IL4R,LY96,IFNGR2,CD14,IL1B,IFNGR1,IFNAR2,IL1RAP,IFNAR1,MMP9,IL18RAP
IL-17A Signaling in Fibroblasts	0.00114815	2.94	0.0190546	1.72	NFKBIA,MAPK14,CEBPD,CEBPB,NFKBIZ
PPAR Signaling	0.00125893	2.9	0.0199526	1.7	IL1R2,SRA1,NFKBIA,IL1RN,IL1B,STAT5B,IL1RAP,IL18RAP
Unfolded protein response	0.00144544	2.84	0.0223872	1.65	HSPA6,CEBPD,CD82,ATF6,CEBPB,NFE2L2
Actin Nucleation by ARP-WASP Complex	0.0017378	2.76	0.0251189	1.6	ROCK1,PPP1R12A,RHOT1,ARPC5,ARPC3,VASP
Tec Kinase Signaling	0.00177828	2.75	0.0251189	1.6	GNAI3,RHOT1,VAV3,LYN,HCK,GNAQ,GNAT2,BMX,GNA13,STAT5B,GNG10
Role of Tissue Factor in Cancer	0.00177828	2.75	0.0251189	1.6	MAPK14,LYN,RPS6KA3,HCK,GNAQ,IL1B,LIMK2,GNA13,STAT5B
IL-8 Signaling	0.00194984	2.71	0.0263027	1.58	ROCK1,GNAI3,ITGAM,RHOT1,LIMK2,IRAK3,GNA13,IQGAP1,IRAK4,VASP,MMP9,GNG10
Role of JAK1, JAK2 and TYK2 in Interferon Signaling	0.00199526	2.7	0.0263027	1.58	IFNGR2,IFNGR1,IFNAR2,IFNAR1
Signaling by Rho Family GTPases	0.00204174	2.69	0.0263027	1.58	ARPC5,GNAQ,CDC42EP3,LIMK2,IQGAP1,CLIP1,GNG10,ROCK1,GNAI3,PPP1R12A,RHOT1,ARPC3,GNAT2,GNA13
Phagosome Formation	0.00213796	2.67	0.0263027	1.58	FCAR,MARCKS,CR1,ITGAM,TLR5,FCGR2A,RHOT1,TLR8,FCGR1A
Phosphatidylglycerol Biosynthesis II (Non-plastidic)	0.00275423	2.56	0.0323594	1.49	LPCAT2,AGPAT2,PGS1,GPAT3
NF-κB Signaling	0.00275423	2.56	0.0323594	1.49	MAP2K6,IL1R2,TANK,NFKBIA,TLR5,IL1RN,TLR8,IL1B,IRAK3,IRAK4,TNFSF13B
Fatty Acid Activation	0.00288403	2.54	0.0323594	1.49	ACSL3,ACSL4,ACSL1
Adipogenesis pathway	0.00346737	2.46	0.0371535	1.43	ARNTL,TXNIP,KAT6A,AGPAT2,SIRT1,CEBPD,FBXW7,CEBPB,STAT5B
Glycogen Degradation III	0.00363078	2.44	0.0389045	1.41	PYGL,AGL,MGAM
Eicosanoid Signaling	0.00371535	2.43	0.0389045	1.41	PLBD1,PLA2G4A,LTA4H,PLB1,FPR2,ALOX5
Fatty Acid β-oxidation I	0.00467735	2.33	0.0467735	1.33	ACSL3,AUH,ACSL4,ACSL1
T Helper Cell Differentiation	0.00501187	2.3	0.0489779	1.31	IL4R,IFNGR2,IL10RB,IFNGR1,BCL6,IL18R1
γ-linolenate Biosynthesis II (Animals)	0.00645654	2.19	0.060256	1.22	ACSL3,ACSL4,ACSL1
Mitochondrial L-carnitine Shuttle Pathway	0.00645654	2.19	0.060256	1.22	ACSL3,ACSL4,ACSL1
Chondroitin and Dermatan Biosynthesis	0.0074131	2.13	0.0676083	1.17	CSGALNACT2,CHSY1
Cardiac Hypertrophy Signaling	0.00776247	2.11	0.0691831	1.16	MAP2K6,ROCK1,GNAI3,MAPK14,RHOT1,PRKAR2A,MEF2A,GNAQ,GNAT2,ATF6,GNA13,GNG10
MIF-mediated Glucocorticoid Regulation	0.00812831	2.09	0.0707946	1.15	PLA2G4A,LY96,NFKBIA,CD14
Phospholipase C Signaling	0.00831764	2.08	0.0707946	1.15	MARCKS,PLA2G4A,PPP1R12A,FCGR2A,RHOT1,RALB,LYN,MEF2A,RPS6KA3,GNAQ,GNA13,GNG10
Interferon Signaling	0.00891251	2.05	0.0724436	1.14	IFNGR2,IFNGR1,IFNAR2,IFNAR1
Complement System	0.00891251	2.05	0.0724436	1.14	CR1,CD55,CD59,ITGAM
LPS/IL-1 Mediated Inhibition of RXR Function	0.00912011	2.04	0.0724436	1.14	IL1R2,ACSL3,LY96,IL1RN,CD14,IL1B,ACSL4,IL1RAP,SULT1B1,ACSL1,IL18RAP
Role of NFAT in Regulation of the Immune Response	0.00912011	2.04	0.0724436	1.14	GNAI3,NFKBIA,FCGR2A,LYN,MEF2A,GNAQ,GNAT2,GNA13,FCGR1A,GNG10
Relaxin Signaling	0.00933254	2.03	0.0724436	1.14	SMPDL3A,GNAI3,NFKBIA,PRKAR2A,GNAQ,GNAT2,GNA13,MMP9,GNG10
Cdc42 Signaling	0.00977237	2.01	0.0758578	1.12	MAPK14,PPP1R12A,ARPC5,ARPC3,LIMK2,EXOC6,IQGAP1,CLIP1
Th1 Pathway	0.0102329	1.99	0.0776247	1.11	MAP2K6,NFIL3,IFNGR2,IL10RB,APH1B,IFNGR1,IFNAR1,IL18R1
Endothelin-1 Signaling	0.0109648	1.96	0.0812831	1.09	PLBD1,GNAI3,PLA2G4A,MAPK14,PLB1,GNAQ,GNAT2,CASP4,GNA13,CASP5
Type I Diabetes Mellitus Signaling	0.011749	1.93	0.0831764	1.08	MAP2K6,NFKBIA,MAPK14,IFNGR2,IL1B,IFNGR1,IL1RAP
B Cell Receptor Signaling	0.011749	1.93	0.0831764	1.08	MAP2K6,NFKBIA,MAPK14,APBB1IP,FCGR2A,VAV3,LYN,PIK3AP1,BCL2A1,BCL6
Salvage Pathways of Pyrimidine Deoxyribonucleotides	0.0134896	1.87	0.0933254	1.03	APOBEC3B,APOBEC3A
Role of PKR in Interferon Induction and Antiviral Response	0.0141254	1.85	0.0977237	1.01	MAP2K6,NFKBIA,MAPK14,FCGR1A
Acute Phase Response Signaling	0.0162181	1.79	0.107399	0.969	MAP2K6,NFKBIA,RBP7,MAPK14,IL1RN,IL1B,SERPINA1,CEBPB,IL1RAP
Role of Osteoblasts, Osteoclasts and Chondrocytes in Rheumatoid Arthritis	0.0165959	1.78	0.107399	0.969	MAP2K6,IL1R2,NAIP,NFKBIA,MAPK14,IL1RN,IL1B,IL1RAP,ALPL,IL18R1,IL18RAP
MIF Regulation of Innate Immunity	0.0165959	1.78	0.107399	0.969	PLA2G4A,LY96,NFKBIA,CD14
IL-22 Signaling	0.0169824	1.77	0.107399	0.969	MAPK14,IL10RB,STAT5B
CDP-diacylglycerol Biosynthesis I	0.0169824	1.77	0.107399	0.969	LPCAT2,AGPAT2,GPAT3
Molecular Mechanisms of Cancer	0.0177828	1.75	0.110408	0.957	MAP2K6,NAIP,RALB,PRKAR2A,CTNNA1,GNAQ,E2F3,GNAI3,CDKN2D,MAPK14,NFKBIA,RHOT1,APH1B,GNAT2,RBPJ,GNA13
Triacylglycerol Biosynthesis	0.0177828	1.75	0.110408	0.957	LPCAT2,AGPAT2,DGAT2,GPAT3
Ephrin Receptor Signaling	0.0186209	1.73	0.11246	0.949	ROCK1,GNAI3,ARPC5,GNAQ,GNAT2,ARPC3,LIMK2,GNA13,GNG10
Breast Cancer Regulation by Stathmin1	0.0194984	1.71	0.116413	0.934	ROCK1,GNAI3,TUBA1A,PPP1R12A,PRKAR2A,GNAQ,LIMK2,GNA13,E2F3,GNG10
Chemokine Signaling	0.0199526	1.7	0.116413	0.934	GNAI3,MAPK14,PPP1R12A,GNAQ,LIMK2
Gαi Signaling	0.020893	1.68	0.119124	0.924	GNAI3,P2RY13,RALB,PRKAR2A,FPR2,HCAR2,GNG10
Leukocyte Extravasation Signaling	0.020893	1.68	0.119124	0.924	ROCK1,GNAI3,MAPK14,ITGAM,VAV3,CD44,CTNNA1,BMX,VASP,MMP9
Neuroinflammation Signaling Pathway	0.0223872	1.65	0.122744	0.911	PLA2G4A,NLRP3,MAPK14,TLR5,TLR8,IFNGR2,IL1B,APH1B,IFNGR1,IRAK3,NFE2L2,IRAK4,MMP9
Role of MAPK Signaling in the Pathogenesis of Influenza	0.0223872	1.65	0.122744	0.911	MAP2K6,PLBD1,PLA2G4A,MAPK14,PLB1
RhoA Signaling	0.0223872	1.65	0.122744	0.911	ROCK1,PPP1R12A,ARPC5,CDC42EP3,ARPC3,LIMK2,GNA13
Caveolar-mediated Endocytosis Signaling	0.0234423	1.63	0.126765	0.897	CD55,RAB5A,FLOT2,ITGAM,FLOT1
CCR3 Signaling in Eosinophils	0.0263027	1.58	0.139637	0.855	ROCK1,GNAI3,PLA2G4A,MAPK14,PPP1R12A,LIMK2,GNG10
TNFR2 Signaling	0.0281838	1.55	0.148252	0.829	TANK,NAIP,NFKBIA
Axonal Guidance Signaling	0.0288403	1.54	0.148594	0.828	PLXNC1,ARPC5,PRKAR2A,GNAQ,LIMK2,GNG10,ROCK1,GNAI3,TUBA1A,MKNK1,RTN4,ARPC3,GNAT2,GNA13,ADAM9,MMP9,VASP
Glycogen Degradation II	0.0295121	1.53	0.152405	0.817	PYGL,AGL
HMGB1 Signaling	0.0316228	1.5	0.157761	0.802	MAP2K6,MAPK14,RHOT1,KAT6A,IFNGR2,IL1B,IFNGR1
Actin Cytoskeleton Signaling	0.0316228	1.5	0.157761	0.802	ROCK1,PPP1R12A,VAV3,ARPC5,CD14,ARPC3,LIMK2,GNA13,IQGAP1,ARHGAP24
VDR/RXR Activation	0.0316228	1.5	0.157761	0.802	SERPINB1,GADD45A,CD14,VDR,CEBPB
Production of Nitric Oxide and Reactive Oxygen Species in Macrophages	0.0346737	1.46	0.165196	0.782	NFKBIA,MAPK14,PPP1R12A,RHOT1,IFNGR2,SERPINA1,S100A8,IFNGR1,SPI1
Role of IL-17A in Psoriasis	0.0346737	1.46	0.165196	0.782	S100A9,S100A8
Leukotriene Biosynthesis	0.0346737	1.46	0.165196	0.782	LTA4H,ALOX5
CXCR4 Signaling	0.0354813	1.45	0.167494	0.776	ROCK1,GNAI3,RHOT1,LYN,GNAQ,GNAT2,GNA13,GNG10
4-1BB Signaling in T Lymphocytes	0.0363078	1.44	0.167494	0.776	TNFRSF9,NFKBIA,MAPK14
Inhibition of Angiogenesis by TSP1	0.0363078	1.44	0.167494	0.776	MAPK14,CD36,MMP9
Gαs Signaling	0.0398107	1.4	0.180302	0.744	HCAR3,HRH2,PRKAR2A,HCK,HCAR2,GNG10
Synaptic Long Term Depression	0.0398107	1.4	0.181134	0.742	PLBD1,GNAI3,PLA2G4A,PLB1,LYN,GNAQ,GNAT2,GNA13
Altered T Cell and B Cell Signaling in Rheumatoid Arthritis	0.0416869	1.38	0.187068	0.728	TLR5,IL1RN,TLR8,IL1B,TNFSF13B
Thrombin Signaling	0.042658	1.37	0.187932	0.726	ROCK1,GNAI3,MAPK14,PPP1R12A,RHOT1,GNAQ,GNAT2,GNA13,GNG10
Vitamin-C Transport	0.0457088	1.34	0.193197	0.714	TXN,SLC2A3
All-trans-decaprenyl Diphosphate Biosynthesis	0.0457088	1.34	0.193197	0.714	PDSS1
Cardiolipin Biosynthesis II	0.0457088	1.34	0.193197	0.714	PGS1
α-Adrenergic Signaling	0.0457088	1.34	0.193197	0.714	GNAI3,PRKAR2A,GNAQ,PYGL,GNG10
Retinoic acid Mediated Apoptosis Signaling	0.0467735	1.33	0.193197	0.714	TIPARP,TNFRSF10C,TNFRSF10D,IFNAR1
Glucocorticoid Receptor Signaling	0.0467735	1.33	0.193197	0.714	IL1R2,SRA1,NFKBIA,MAPK14,IL1RN,HSPA6,SLPI,IL1B,CEBPB,STAT5B,CD163,FKBP5,FCGR1A
G Beta Gamma Signaling	0.047863	1.32	0.193197	0.714	GNAI3,PRKAR2A,GNAQ,GNAT2,GNA13,GNG10
Regulation of Actin-based Motility by Rho	0.047863	1.32	0.193197	0.714	ROCK1,PPP1R12A,RHOT1,ARPC5,ARPC3
Communication between Innate and Adaptive Immune Cells	0.0501187	1.3	0.199526	0.7	TLR5,IL1RN,TLR8,IL1B,TNFSF13B
Notch Signaling	0.0524807	1.28	0.20797	0.682	NUMB,APH1B,RBPJ
Protein Kinase A Signaling	0.060256	1.22	0.235505	0.628	SMPDL3A,PRKAR2A,GNAQ,PYGL,PTPN12,GNG10,ROCK1,GNAI3,NFKBIA,PPP1R12A,PTPRJ,GNA13,VASP,MTMR3
Death Receptor Signaling	0.060256	1.22	0.235505	0.628	ROCK1,TANK,NAIP,NFKBIA,TIPARP
fMLP Signaling in Neutrophils	0.0616595	1.21	0.239332	0.621	GNAI3,NFKBIA,ARPC5,FPR2,ARPC3,GNG10
Dendritic Cell Maturation	0.0630957	1.2	0.240991	0.618	NFKBIA,MAPK14,FCGR2A,IL1RN,CD58,IL1B,FCGR1A,IFNAR1
ERK5 Signaling	0.0645654	1.19	0.240991	0.618	MEF2A,RPS6KA3,GNAQ,GNA13
Salvage Pathways of Pyrimidine Ribonucleotides	0.0645654	1.19	0.240991	0.618	MAP2K6,APOBEC3B,UPP1,LIMK2,APOBEC3A
Sphingosine-1-phosphate Signaling	0.0660693	1.18	0.240991	0.618	GNAI3,RHOT1,GNAQ,CASP4,GNA13,CASP5
1,25-dihydroxyvitamin D3 Biosynthesis	0.0676083	1.17	0.240991	0.618	POR
B Cell Activating Factor Signaling	0.0676083	1.17	0.240991	0.618	NFKBIA,MAPK14,TNFSF13B
Mechanisms of Viral Exit from Host Cells	0.0676083	1.17	0.240991	0.618	CHMP2B,SH3GLB1,LMNB1
Role of Hypercytokinemia/hyperchemokinemia in the Pathogenesis of Influenza	0.0676083	1.17	0.240991	0.618	CCR1,IL1RN,IL1B
PI3K Signaling in B Lymphocytes	0.0707946	1.15	0.249459	0.603	IL4R,NFKBIA,VAV3,LYN,ATF6,PIK3AP1
Role of RIG1-like Receptors in Antiviral Innate Immunity	0.0707946	1.15	0.251189	0.6	TANK,NFKBIA,TRIM25
Stearate Biosynthesis I (Animals)	0.0758578	1.12	0.263027	0.58	ACSL3,ACSL4,ACSL1
Melatonin Signaling	0.0776247	1.11	0.266073	0.575	MAP2K6,GNAI3,PRKAR2A,GNAQ
Role of Pattern Recognition Receptors in Recognition of Bacteria and Viruses	0.0812831	1.09	0.274157	0.562	NOD2,NLRP3,TLR5,TLR8,IL1B,NLRC4
Role of Oct4 in Mammalian Embryonic Stem Cell Pluripotency	0.0831764	1.08	0.274157	0.562	ETS2,MEF2A,SH3GLB1
Chondroitin Sulfate Biosynthesis (Late Stages)	0.0831764	1.08	0.274157	0.562	CSGALNACT2,CHSY1,SULT1B1
Clathrin-mediated Endocytosis Signaling	0.0870964	1.06	0.274157	0.562	RAB5A,CLTC,ARPC5,NUMB,SH3GLB1,ARPC3,SERPINA1,S100A8
Hypoxia Signaling in the Cardiovascular System	0.0870964	1.06	0.274157	0.562	NFKBIA,UBE2J1,UBE2R2,UBE2D1
GM-CSF Signaling	0.0870964	1.06	0.274157	0.562	LYN,HCK,STAT5B,BCL2A1
Uracil Degradation II (Reductive)	0.0891251	1.05	0.274157	0.562	DPYD
Retinoate Biosynthesis II	0.0891251	1.05	0.274157	0.562	RBP7
Pentose Phosphate Pathway (Oxidative Branch)	0.0891251	1.05	0.274157	0.562	PGD
Spermine and Spermidine Degradation I	0.0891251	1.05	0.274157	0.562	SAT1
Thymine Degradation	0.0891251	1.05	0.274157	0.562	DPYD
Arginine Degradation I (Arginase Pathway)	0.0891251	1.05	0.274157	0.562	ARG1
Trans, trans-farnesyl Diphosphate Biosynthesis	0.0891251	1.05	0.274157	0.562	IDI1
Acetate Conversion to Acetyl-CoA	0.0891251	1.05	0.274157	0.562	ACSL1
Corticotropin Releasing Hormone Signaling	0.0912011	1.04	0.278612	0.555	GNAI3,MAPK14,ARPC5,PRKAR2A,MEF2A,GNAQ
Androgen Signaling	0.0933254	1.03	0.283792	0.547	GNAI3,PRKAR2A,GNAQ,GNAT2,GNA13,GNG10
Germ Cell-Sertoli Cell Junction Signaling	0.0954993	1.02	0.286418	0.543	MAP2K6,MAPK14,TUBA1A,RHOT1,CTNNA1,LIMK2,IQGAP1
TNFR1 Signaling	0.0977237	1.01	0.292415	0.534	TANK,NAIP,NFKBIA
G-Protein Coupled Receptor Signaling	0.100925	0.996	0.300608	0.522	SMPDL3A,GNAI3,P2RY13,HCAR3,HRH2,NFKBIA,PRKAR2A,FPR2,GNAQ,HCAR2
Bupropion Degradation	0.103992	0.983	0.306196	0.514	POR,CYP1B1
CD40 Signaling	0.104232	0.982	0.306196	0.514	MAP2K6,TANK,NFKBIA,MAPK14
Amyloid Processing	0.106905	0.971	0.311172	0.507	MAPK14,PRKAR2A,APH1B
Trehalose Degradation II (Trehalase)	0.109648	0.96	0.311172	0.507	HK3
Protein Citrullination	0.109648	0.96	0.311172	0.507	PADI4
Glycerol Degradation I	0.109648	0.96	0.311172	0.507	GK
Agranulocyte Adhesion and Diapedesis	0.111173	0.954	0.311172	0.507	GNAI3,CXCL16,SELL,IL1RN,CKLF,IL1B,MMP9
Role of JAK family kinases in IL-6-type Cytokine Signaling	0.111429	0.953	0.311172	0.507	MAPK14,STAT5B
Epithelial Adherens Junction Signaling	0.111429	0.953	0.311172	0.507	TUBA1A,ARPC5,CTNNA1,ARPC3,IQGAP1,CLIP1
GPCR-Mediated Nutrient Sensing in Enteroendocrine Cells	0.112202	0.95	0.311172	0.507	GNAI3,PRKAR2A,GNAQ,GNG10,FFAR2
IL-12 Signaling and Production in Macrophages	0.114288	0.942	0.314775	0.502	MAPK14,SERPINA1,S100A8,IFNGR1,CEBPB,SPI1
Integrin Signaling	0.115611	0.937	0.316957	0.499	ROCK1,ITGAM,PPP1R12A,RHOT1,ARPC5,RALB,ARPC3,VASP
Semaphorin Signaling in Neurons	0.116681	0.933	0.316957	0.499	ROCK1,RHOT1,LIMK2
Chondroitin Sulfate Biosynthesis	0.121619	0.915	0.328095	0.484	CSGALNACT2,CHSY1,SULT1B1
Rac Signaling	0.128233	0.892	0.339625	0.469	ARPC5,CD44,ARPC3,LIMK2,IQGAP1
Proline Biosynthesis II (from Arginine)	0.130017	0.886	0.339625	0.469	PADI4
Urea Cycle	0.130017	0.886	0.339625	0.469	ARG1
Arginine Degradation VI (Arginase 2 Pathway)	0.130017	0.886	0.339625	0.469	ARG1
Glycogen Biosynthesis II (from UDP-D-Glucose)	0.130017	0.886	0.339625	0.469	GYG1
Dermatan Sulfate Biosynthesis	0.131826	0.88	0.342768	0.465	CSGALNACT2,CHSY1,SULT1B1
IL-7 Signaling Pathway	0.135207	0.869	0.34914	0.457	MAPK14,LYN,STAT5B,BCL6
Melatonin Degradation I	0.137088	0.863	0.349945	0.456	POR,CYP1B1,SULT1B1
Type II Diabetes Mellitus Signaling	0.137404	0.862	0.349945	0.456	ACSL3,NFKBIA,CD36,ACSL4,CEBPB,ACSL1
Fc Epsilon RI Signaling	0.138676	0.858	0.350752	0.455	MAP2K6,PLA2G4A,MAPK14,VAV3,LYN
LPS-stimulated MAPK Signaling	0.139637	0.855	0.350752	0.455	MAP2K6,NFKBIA,MAPK14,CD14
Acetone Degradation I (to Methylglyoxal)	0.142233	0.847	0.355631	0.449	POR,CYP1B1
cAMP-mediated signaling	0.144544	0.84	0.358922	0.445	SMPDL3A,GNAI3,P2RY13,HCAR3,HRH2,PRKAR2A,FPR2,HCAR2
NRF2-mediated Oxidative Stress Response	0.147911	0.83	0.36141	0.442	MAP2K6,MAPK14,NQO2,JUNB,TXN,FKBP5,NFE2L2
Apoptosis Signaling	0.147911	0.83	0.36141	0.442	ROCK1,NAIP,NFKBIA,BCL2A1
Ceramide Biosynthesis	0.149968	0.824	0.36141	0.442	SPTLC2
Thioredoxin Pathway	0.149968	0.824	0.36141	0.442	TXN
Phosphatidylcholine Biosynthesis I	0.149968	0.824	0.36141	0.442	PCYT1A
Phospholipases	0.153109	0.815	0.367282	0.435	PLBD1,PLA2G4A,PLB1
G Protein Signaling Mediated by Tubby	0.158489	0.8	0.377572	0.423	GNAQ,GNG10
Acute Myeloid Leukemia Signaling	0.160694	0.794	0.381066	0.419	MAP2K6,STAT5B,SPI1,IDH1
Activation of IRF by Cytosolic Pattern Recognition Receptors	0.164437	0.784	0.384592	0.415	TANK,NFKBIA,IFNAR1
Superpathway of Melatonin Degradation	0.164437	0.784	0.384592	0.415	POR,CYP1B1,SULT1B1
Ethanol Degradation II	0.166341	0.779	0.387258	0.412	PECR,ACSL1
Airway Pathology in Chronic Obstructive Pulmonary Disease	0.169434	0.771	0.391742	0.407	MMP9
Xenobiotic Metabolism Signaling	0.177011	0.752	0.40738	0.39	MAP2K6,SRA1,CES1,MAPK14,NQO2,IL1B,NFE2L2,CYP1B1,SULT1B1
Opioid Signaling Pathway	0.179061	0.747	0.410204	0.387	MAP2K6,GNAI3,NFKBIA,CLTC,PRKAR2A,LYN,RPS6KA3,HCK
Tight Junction Signaling	0.18281	0.738	0.414	0.383	VAPA,PRKAR2A,VAMP3,CTNNA1,NAPB,VASP
TWEAK Signaling	0.18281	0.738	0.414	0.383	NAIP,NFKBIA
Pathogenesis of Multiple Sclerosis	0.188365	0.725	0.414954	0.382	CCR1
Citrulline Biosynthesis	0.188365	0.725	0.414954	0.382	ARG1
Leucine Degradation I	0.188365	0.725	0.414954	0.382	AUH
GDP-glucose Biosynthesis	0.188365	0.725	0.414954	0.382	HK3
Folate Transformations I	0.188365	0.725	0.414954	0.382	MTHFS
Coagulation System	0.191426	0.718	0.418794	0.378	F5,SERPINA1
Gα12/13 Signaling	0.198609	0.702	0.432514	0.364	ROCK1,NFKBIA,VAV3,MEF2A,GNA13
Aryl Hydrocarbon Receptor Signaling	0.202768	0.693	0.439542	0.357	NQO2,POLA1,IL1B,NFE2L2,CYP1B1
Glucose and Glucose-1-phosphate Degradation	0.207014	0.684	0.445656	0.351	HK3
Huntington's Disease Signaling	0.20797	0.682	0.445656	0.351	CLTC,HSPA6,VAMP3,GNAQ,CASP4,CASP5,NAPB,GNG10
Role of IL-17A in Arthritis	0.210863	0.676	0.446684	0.35	MAP2K6,NFKBIA,MAPK14
Phagosome Maturation	0.210863	0.676	0.446684	0.35	RAB5A,TUBA1A,ATP6V1C1,VAMP3,NAPB
Retinol Biosynthesis	0.216272	0.665	0.454988	0.342	CES1,RBP7
Glioma Invasiveness Signaling	0.21677	0.664	0.454988	0.342	RHOT1,CD44,MMP9
April Mediated Signaling	0.224905	0.648	0.458142	0.339	NFKBIA,MAPK14
Estrogen Biosynthesis	0.224905	0.648	0.458142	0.339	POR,CYP1B1
AMPK Signaling	0.224905	0.648	0.458142	0.339	PFKFB3,CAB39,RAB1A,MAPK14,PFKFB4,SIRT1,PRKAR2A
Pentose Phosphate Pathway	0.225424	0.647	0.458142	0.339	PGD
Purine Nucleotides De Novo Biosynthesis II	0.225424	0.647	0.458142	0.339	IMPDH1
UDP-N-acetyl-D-galactosamine Biosynthesis II	0.225424	0.647	0.458142	0.339	HK3
Role of NFAT in Cardiac Hypertrophy	0.22856	0.641	0.461318	0.336	MAP2K6,GNAI3,MAPK14,PRKAR2A,MEF2A,GNAQ,GNG10
GPCR-Mediated Integration of Enteroendocrine Signaling Exemplified by an L Cell	0.22856	0.641	0.461318	0.336	GNAI3,PRKAR2A,GNAQ
Mevalonate Pathway I	0.24322	0.614	0.487528	0.312	IDI1
Th2 Pathway	0.244343	0.612	0.487528	0.312	CCR1,IL4R,APH1B,STAT5B,SPI1
Role of IL-17F in Allergic Inflammatory Airway Diseases	0.250611	0.601	0.497737	0.303	RPS6KA3,IL1B
Role of PI3K/AKT Signaling in the Pathogenesis of Influenza	0.25293	0.597	0.500035	0.301	GNAI3,NFKBIA,IFNAR1
Pyrimidine Ribonucleotides Interconversion	0.258821	0.587	0.506991	0.295	DDX3X,ENTPD7
Choline Biosynthesis III	0.260615	0.584	0.506991	0.295	PCYT1A
Urate Biosynthesis/Inosine 5'-phosphate Degradation	0.260615	0.584	0.506991	0.295	IMPDH1
Gustation Pathway	0.261818	0.582	0.506991	0.295	GNAT3,SMPDL3A,P2RY13,PRKAR2A,TAS2R43
Graft-versus-Host Disease Signaling	0.267301	0.573	0.516416	0.287	IL1RN,IL1B
3-phosphoinositide Degradation	0.270396	0.568	0.5188	0.285	PTPRJ,PPP1R12A,PTPN12,ALPL,MTMR3
HIF1α Signaling	0.276058	0.559	0.519996	0.284	MAPK14,SLC2A14,SLC2A3,MMP9
Pyrimidine Ribonucleotides De Novo Biosynthesis	0.276058	0.559	0.519996	0.284	DDX3X,ENTPD7
DNA Double-Strand Break Repair by Homologous Recombination	0.277332	0.557	0.519996	0.284	POLA1
Chondroitin Sulfate Degradation (Metazoa)	0.277332	0.557	0.519996	0.284	TMEM2
Isoleucine Degradation I	0.277332	0.557	0.519996	0.284	AUH
Nicotine Degradation III	0.293089	0.533	0.539511	0.268	POR,CYP1B1
Superpathway of Citrulline Metabolism	0.293765	0.532	0.539511	0.268	ARG1
Dermatan Sulfate Degradation (Metazoa)	0.293765	0.532	0.539511	0.268	TMEM2
Sperm Motility	0.296483	0.528	0.539511	0.268	PLBD1,PLA2G4A,PLB1,PRKAR2A
FLT3 Signaling in Hematopoietic Progenitor Cells	0.297167	0.527	0.539511	0.268	MAPK14,RPS6KA3,STAT5B
Prolactin Signaling	0.297167	0.527	0.539511	0.268	NMI,CEBPB,STAT5B
JAK/Stat Signaling	0.297167	0.527	0.539511	0.268	GNAQ,CEBPB,STAT5B
Gαq Signaling	0.301301	0.521	0.544503	0.264	ROCK1,NFKBIA,RHOT1,GNAQ,GNG10
Dopamine-DARPP32 Feedback in cAMP Signaling	0.305492	0.515	0.545758	0.263	GNAI3,PPP1R12A,KCNJ2,PRKAR2A,GNAQ
IL-17 Signaling	0.309742	0.509	0.545758	0.263	MAP2K6,MAPK14,CEBPB
Granzyme B Signaling	0.310456	0.508	0.545758	0.263	LMNB1
Extrinsic Prothrombin Activation Pathway	0.310456	0.508	0.545758	0.263	F5
Superpathway of Geranylgeranyldiphosphate Biosynthesis I (via Mevalonate)	0.310456	0.508	0.545758	0.263	IDI1
Parkinson's Signaling	0.310456	0.508	0.545758	0.263	MAPK14
GNRH Signaling	0.314775	0.502	0.550808	0.259	MAP2K6,GNAI3,MAPK14,PRKAR2A,GNAQ
HIPPO signaling	0.3155	0.501	0.550808	0.259	PPP1R12A,CD44,STK3
PEDF Signaling	0.322107	0.492	0.555904	0.255	ROCK1,NFKBIA,MAPK14
TGF-β Signaling	0.322107	0.492	0.555904	0.255	MAP2K6,MAPK14,VDR
FXR/RXR Activation	0.322107	0.492	0.555904	0.255	HPR,IL1RN,IL1B,SERPINA1
Colorectal Cancer Metastasis Signaling	0.32434	0.489	0.555904	0.255	TLR5,RHOT1,PRKAR2A,TLR8,IFNGR1,MMP9,GNG10
Oxidative Ethanol Degradation III	0.325837	0.487	0.557186	0.254	ACSL1
Phototransduction Pathway	0.327341	0.485	0.557186	0.254	PRKAR2A,GNAT2
CD27 Signaling in Lymphocytes	0.335738	0.474	0.563638	0.249	MAP2K6,NFKBIA
Role of Cytokines in Mediating Communication between Immune Cells	0.335738	0.474	0.563638	0.249	IL1RN,IL1B
Docosahexaenoic Acid (DHA) Signaling	0.335738	0.474	0.563638	0.249	IL1B,BCL2A1
Differential Regulation of Cytokine Production in Macrophages and T Helper Cells by IL-17A and IL-17F	0.341193	0.467	0.566239	0.247	IL1B
Valine Degradation I	0.341193	0.467	0.566239	0.247	AUH
Purine Nucleotides Degradation II (Aerobic)	0.341193	0.467	0.566239	0.247	IMPDH1
Nicotine Degradation II	0.343558	0.464	0.568853	0.245	POR,CYP1B1
CREB Signaling in Neurons	0.35156	0.454	0.578096	0.238	GNAI3,PRKAR2A,GNAQ,GNAT2,GNA13,GNG10
p70S6K Signaling	0.353997	0.451	0.578096	0.238	GNAI3,IL4R,LYN,GNAQ
GADD45 Signaling	0.356451	0.448	0.578096	0.238	GADD45A
The Visual Cycle	0.356451	0.448	0.578096	0.238	RBP7
Putrescine Degradation III	0.356451	0.448	0.578096	0.238	SAT1
CCR5 Signaling in Macrophages	0.359749	0.444	0.580764	0.236	GNAI3,MAPK14,GNG10
P2Y Purigenic Receptor Signaling Pathway	0.363915	0.439	0.58479	0.233	GNAI3,PRKAR2A,GNAQ,GNG10
Role of Lipids/Lipid Rafts in the Pathogenesis of Influenza	0.371535	0.43	0.591562	0.228	IFNAR1
Methionine Degradation I (to Homocysteine)	0.371535	0.43	0.591562	0.228	PRMT5
Sumoylation Pathway	0.378443	0.422	0.601174	0.221	NFKBIA,RHOT1,SIRT1
Systemic Lupus Erythematosus Signaling	0.380189	0.42	0.601174	0.221	FCGR2A,IL1RN,LYN,IL1B,FCGR1A,TNFSF13B
ATM Signaling	0.384592	0.415	0.601174	0.221	NFKBIA,MAPK14,GADD45A
Heparan Sulfate Biosynthesis (Late Stages)	0.385478	0.414	0.601174	0.221	EXT1,SULT1B1
Ethanol Degradation IV	0.385478	0.414	0.601174	0.221	ACSL1
Endoplasmic Reticulum Stress Pathway	0.385478	0.414	0.601174	0.221	ATF6
D-myo-inositol (1,4,5,6)-Tetrakisphosphate Biosynthesis	0.389942	0.409	0.60256	0.22	PTPRJ,PPP1R12A,PTPN12,ALPL
D-myo-inositol (3,4,5,6)-tetrakisphosphate Biosynthesis	0.389942	0.409	0.60256	0.22	PTPRJ,PPP1R12A,PTPN12,ALPL
CDK5 Signaling	0.390841	0.408	0.60256	0.22	MAPK14,PPP1R12A,PRKAR2A
Cardiac β-adrenergic Signaling	0.395367	0.403	0.603949	0.219	SMPDL3A,PPP1R12A,PRKAR2A,GNG10
Polyamine Regulation in Colon Cancer	0.399945	0.398	0.603949	0.219	SAT1
Cysteine Biosynthesis III (mammalia)	0.399945	0.398	0.603949	0.219	PRMT5
Induction of Apoptosis by HIV1	0.401791	0.396	0.603949	0.219	NAIP,NFKBIA
Ephrin A Signaling	0.401791	0.396	0.603949	0.219	ROCK1,VAV3
PCP pathway	0.401791	0.396	0.603949	0.219	ROCK1,JUNB
RANK Signaling in Osteoclasts	0.403645	0.394	0.605341	0.218	MAP2K6,NFKBIA,MAPK14
Differential Regulation of Cytokine Production in Intestinal Epithelial Cells by IL-17A and IL-17F	0.414	0.383	0.618016	0.209	IL1B
Glycolysis I	0.427563	0.369	0.635331	0.197	PGK1
RAR Activation	0.428549	0.368	0.635331	0.197	SRA1,RBP7,MAPK14,PRKAR2A,STAT5B
Pyridoxal 5'-phosphate Salvage Pathway	0.433511	0.363	0.636796	0.196	MAP2K6,LIMK2
Serotonin Degradation	0.433511	0.363	0.636796	0.196	PECR,SULT1B1
UVA-Induced MAPK Signaling	0.433511	0.363	0.636796	0.196	MAPK14,TIPARP,RPS6KA3
IL-17A Signaling in Gastric Cells	0.440555	0.356	0.638263	0.195	MAPK14
Gluconeogenesis I	0.440555	0.356	0.638263	0.195	PGK1
Heparan Sulfate Biosynthesis	0.44157	0.355	0.638263	0.195	EXT1,SULT1B1
Cell Cycle: G1/S Checkpoint Regulation	0.44157	0.355	0.638263	0.195	CDKN2D,E2F3
UVB-Induced MAPK Signaling	0.448745	0.348	0.647143	0.189	MAPK14,RPS6KA3
T Cell Receptor Signaling	0.451856	0.345	0.648634	0.188	NFKBIA,VAV3,BMX
Estrogen-mediated S-phase Entry	0.452898	0.344	0.648634	0.188	E2F3
3-phosphoinositide Biosynthesis	0.459198	0.338	0.656145	0.183	PTPRJ,PPP1R12A,PIK3AP1,PTPN12,ALPL
Paxillin Signaling	0.463447	0.334	0.659174	0.181	MAPK14,ITGAM,PTPN12
Superpathway of Cholesterol Biosynthesis	0.465586	0.332	0.659174	0.181	IDI1
p53 Signaling	0.469894	0.328	0.663743	0.178	MAPK14,GADD45A,SIRT1
Role of JAK1 and JAK3 in γc Cytokine Signaling	0.472063	0.326	0.663743	0.178	IL4R,STAT5B
Sirtuin Signaling Pathway	0.473151	0.325	0.663743	0.178	PGK1,PFKFB3,ARNTL,TUBA1A,GADD45A,SIRT1,NFE2L2
Calcium Signaling	0.477529	0.321	0.666807	0.176	MICU1,PRKAR2A,MEF2A,MCU,ASPH
Glioma Signaling	0.481948	0.317	0.666807	0.176	CDKN2D,E2F3,IDH1
ERK/MAPK Signaling	0.481948	0.317	0.666807	0.176	PLA2G4A,PPP1R12A,ETS2,MKNK1,PRKAR2A
D-myo-inositol-5-phosphate Metabolism	0.481948	0.317	0.666807	0.176	PTPRJ,PPP1R12A,PTPN12,ALPL
Sonic Hedgehog Signaling	0.489779	0.31	0.674528	0.171	PRKAR2A
MSP-RON Signaling Pathway	0.494311	0.306	0.679204	0.168	ITGAM,CCR2
Dopamine Degradation	0.501187	0.3	0.687068	0.163	SULT1B1
BMP signaling pathway	0.509331	0.293	0.693426	0.159	MAPK14,PRKAR2A
Retinoate Biosynthesis I	0.512861	0.29	0.696627	0.157	RBP7
Synaptic Long Term Potentiation	0.516416	0.287	0.698232	0.156	PPP1R12A,PRKAR2A,GNAQ
IL-15 Signaling	0.5236	0.281	0.703072	0.153	MAPK14,STAT5B
Dopamine Receptor Signaling	0.5236	0.281	0.703072	0.153	PPP1R12A,PRKAR2A
Role of JAK2 in Hormone-like Cytokine Signaling	0.524807	0.28	0.703072	0.153	STAT5B
eNOS Signaling	0.526017	0.279	0.703072	0.153	AQP9,PRKAR2A,HSPA6,GNAQ
Renin-Angiotensin Signaling	0.52723	0.278	0.703072	0.153	MAPK14,PRKAR2A,GNAQ
Angiopoietin Signaling	0.529663	0.276	0.703072	0.153	NFKBIA,STAT5B
IL-17A Signaling in Airway Cells	0.537032	0.27	0.709578	0.149	NFKBIA,MAPK14
Regulation of IL-2 Expression in Activated and Anergic T Lymphocytes	0.544503	0.264	0.709578	0.149	NFKBIA,VAV3
Cyclins and Cell Cycle Regulation	0.544503	0.264	0.709578	0.149	CDKN2D,E2F3
Circadian Rhythm Signaling	0.545758	0.263	0.709578	0.149	ARNTL
Oncostatin M Signaling	0.545758	0.263	0.709578	0.149	STAT5B
DNA Methylation and Transcriptional Repression Signaling	0.545758	0.263	0.709578	0.149	MBD2
Role of BRCA1 in DNA Damage Response	0.550808	0.259	0.709578	0.149	GADD45A,E2F3
Thyroid Hormone Metabolism II (via Conjugation and/or Degradation)	0.555904	0.255	0.709578	0.149	SULT1B1
Noradrenaline and Adrenaline Degradation	0.555904	0.255	0.709578	0.149	PECR
Superpathway of Methionine Degradation	0.555904	0.255	0.709578	0.149	PRMT5
Nucleotide Excision Repair Pathway	0.555904	0.255	0.709578	0.149	RAD23B
Erythropoietin Signaling	0.557186	0.254	0.709578	0.149	NFKBIA,STAT5B
Macropinocytosis Signaling	0.557186	0.254	0.709578	0.149	RAB5A,CD14
CD28 Signaling in T Helper Cells	0.559758	0.252	0.711214	0.148	NFKBIA,ARPC5,ARPC3
Sertoli Cell-Sertoli Cell Junction Signaling	0.563638	0.249	0.712853	0.147	MAPK14,TUBA1A,PRKAR2A,CTNNA1
Cell Cycle Regulation by BTG Family Proteins	0.576766	0.239	0.72778	0.138	E2F3
Growth Hormone Signaling	0.583445	0.234	0.734514	0.134	RPS6KA3,STAT5B
Inhibition of Matrix Metalloproteases	0.586138	0.232	0.734514	0.134	MMP9
Triacylglycerol Degradation	0.605341	0.218	0.756833	0.121	CES1
Intrinsic Prothrombin Activation Pathway	0.613762	0.212	0.762079	0.118	F5
tRNA Splicing	0.613762	0.212	0.762079	0.118	SMPDL3A
Dermatan Sulfate Biosynthesis (Late Stages)	0.6223	0.206	0.770903	0.113	SULT1B1
UVC-Induced MAPK Signaling	0.630957	0.2	0.77983	0.108	MAPK14
Supplementary Table 6 (B): DarkOliveGreen (p(Dx)=0.0031)
Pathway	p-Val	-log(p-Val)	B-H p-val	-log(B-H p-val)	Genes
HIPPO signaling	0.00933254	2.03	0.587489	0.231	YWHAE,PPP2CA,MOB1A
Protein Kinase A Signaling	0.0131826	1.88	0.587489	0.231	CALM1 (includes others),YWHAE,PTPN2,MYL6,RAP1A,MYL12B
Ascorbate Recycling (Cytosolic)	0.0151356	1.82	0.587489	0.231	GLRX
Glutathione Redox Reactions II	0.0199526	1.7	0.587489	0.231	GLRX
Cellular Effects of Sildenafil (Viagra)	0.025704	1.59	0.587489	0.231	CALM1 (includes others),MYL6,MYL12B
Glycogen Biosynthesis II (from UDP-D-Glucose)	0.0301995	1.52	0.587489	0.231	UGP2
Phospholipase C Signaling	0.030903	1.51	0.587489	0.231	CALM1 (includes others),MYL6,RAP1A,MYL12B
Phagosome Maturation	0.0331131	1.48	0.587489	0.231	ATP6V1D,DYNLT1,ATP6V0E1
Tryptophan Degradation to 2-amino-3-carboxymuconate Semialdehyde	0.0346737	1.46	0.587489	0.231	KYNU
Acyl-CoA Hydrolysis	0.0537032	1.27	0.587489	0.231	ACOT9
NAD biosynthesis II (from tryptophan)	0.0630957	1.2	0.587489	0.231	KYNU
Colanic Acid Building Blocks Biosynthesis	0.0676083	1.17	0.587489	0.231	UGP2
Regulation of Actin-based Motility by Rho	0.0707946	1.15	0.587489	0.231	MYL6,MYL12B
Vitamin-C Transport	0.0724436	1.14	0.587489	0.231	GLRX
Calcium Signaling	0.0794328	1.1	0.587489	0.231	CALM1 (includes others),MYL6,RAP1A
Death Receptor Signaling	0.0794328	1.1	0.587489	0.231	TNFSF10,TBK1
Granzyme A Signaling	0.0831764	1.08	0.587489	0.231	HMGB2
PAK Signaling	0.0912011	1.04	0.587489	0.231	MYL6,MYL12B
AMPK Signaling	0.0954993	1.02	0.587489	0.231	PPP2CA,RAB2A,RAB11A
Inflammasome pathway	0.0954993	1.02	0.587489	0.231	CASP1
Antioxidant Action of Vitamin C	0.0977237	1.01	0.587489	0.231	PNPLA8,GLRX
Cardiac Hypertrophy Signaling	0.113763	0.944	0.587489	0.231	CALM1 (includes others),MYL6,MYL12B
Role of JAK1, JAK2 and TYK2 in Interferon Signaling	0.114288	0.942	0.587489	0.231	PTPN2
Tryptophan Degradation III (Eukaryotic)	0.114288	0.942	0.587489	0.231	KYNU
Synaptic Long Term Potentiation	0.121339	0.916	0.587489	0.231	CALM1 (includes others),RAP1A
Sperm Motility	0.123027	0.91	0.587489	0.231	PNPLA8,CALM1 (includes others)
RhoA Signaling	0.126183	0.899	0.587489	0.231	MYL6,MYL12B
PI3K/AKT Signaling	0.127938	0.893	0.587489	0.231	YWHAE,PPP2CA
TNFR2 Signaling	0.136458	0.865	0.587489	0.231	TBK1
Cdc42 Signaling	0.138357	0.859	0.587489	0.231	MYL6,MYL12B
p70S6K Signaling	0.141579	0.849	0.587489	0.231	YWHAE,PPP2CA
Corticotropin Releasing Hormone Signaling	0.148594	0.828	0.587489	0.231	CALM1 (includes others),RAP1A
Gα12/13 Signaling	0.148594	0.828	0.587489	0.231	MYL6,MYL12B
Epithelial Adherens Junction Signaling	0.162555	0.789	0.587489	0.231	MYL6,RAP1A
Interferon Signaling	0.166725	0.778	0.587489	0.231	PTPN2
Cell Cycle Regulation by BTG Family Proteins	0.171002	0.767	0.587489	0.231	PPP2CA
Sirtuin Signaling Pathway	0.171791	0.765	0.587489	0.231	PPID,ATG3,NDUFB6
nNOS Signaling in Skeletal Muscle Cells	0.183231	0.737	0.587489	0.231	CALM1 (includes others)
Role of RIG1-like Receptors in Antiviral Innate Immunity	0.191426	0.718	0.587489	0.231	TBK1
Dopamine-DARPP32 Feedback in cAMP Signaling	0.193197	0.714	0.587489	0.231	CALM1 (includes others),PPP2CA
Pyrimidine Ribonucleotides Interconversion	0.195884	0.708	0.587489	0.231	ANXA1
Stearate Biosynthesis I (Animals)	0.195884	0.708	0.587489	0.231	ACOT9
iNOS Signaling	0.199526	0.7	0.587489	0.231	CALM1 (includes others)
CXCR4 Signaling	0.200447	0.698	0.587489	0.231	MYL6,MYL12B
Mitochondrial Dysfunction	0.202302	0.694	0.587489	0.231	PRDX3,NDUFB6
Pyrimidine Ribonucleotides De Novo Biosynthesis	0.203704	0.691	0.587489	0.231	ANXA1
Tight Junction Signaling	0.204174	0.69	0.587489	0.231	MYL6,PPP2CA
nNOS Signaling in Neurons	0.20797	0.682	0.587489	0.231	CALM1 (includes others)
Synaptic Long Term Depression	0.20797	0.682	0.587489	0.231	PNPLA8,PPP2CA
Cell Cycle: G2/M DNA Damage Checkpoint Regulation	0.219786	0.658	0.587489	0.231	YWHAE
RhoGDI Signaling	0.222844	0.652	0.587489	0.231	MYL6,MYL12B
Assembly of RNA Polymerase II Complex	0.223872	0.65	0.587489	0.231	DR1
NF-κB Signaling	0.226464	0.645	0.587489	0.231	AZI2,TBK1
Nur77 Signaling in T Lymphocytes	0.235505	0.628	0.587489	0.231	CALM1 (includes others)
autophagy	0.239332	0.621	0.587489	0.231	ATG3
Endothelin-1 Signaling	0.241546	0.617	0.587489	0.231	PNPLA8,CASP1
B Cell Receptor Signaling	0.244906	0.611	0.587489	0.231	CALM1 (includes others),RAP1A
Glutamate Receptor Signaling	0.247172	0.607	0.587489	0.231	CALM1 (includes others)
Role of CHK Proteins in Cell Cycle Checkpoint Control	0.250611	0.601	0.587489	0.231	PPP2CA
Production of Nitric Oxide and Reactive Oxygen Species in Macrophages	0.254683	0.594	0.587489	0.231	PPP2CA,RAP1A
ILK Signaling	0.254683	0.594	0.587489	0.231	MYL6,PPP2CA
Retinoic acid Mediated Apoptosis Signaling	0.258226	0.588	0.587489	0.231	TNFSF10
Phospholipases	0.258226	0.588	0.587489	0.231	PNPLA8
Calcium-induced T Lymphocyte Apoptosis	0.261818	0.582	0.587489	0.231	CALM1 (includes others)
ERK/MAPK Signaling	0.265461	0.576	0.587489	0.231	PPP2CA,RAP1A
Activation of IRF by Cytosolic Pattern Recognition Receptors	0.266073	0.575	0.587489	0.231	TBK1
Thrombin Signaling	0.269153	0.57	0.587489	0.231	MYL6,MYL12B
Mitotic Roles of Polo-Like Kinase	0.273527	0.563	0.587489	0.231	PPP2CA
Breast Cancer Regulation by Stathmin1	0.274789	0.561	0.587489	0.231	CALM1 (includes others),PPP2CA
Leukocyte Extravasation Signaling	0.278612	0.555	0.587489	0.231	MYL6,RAP1A
Eicosanoid Signaling	0.280543	0.552	0.587489	0.231	PNPLA8
ERK5 Signaling	0.284446	0.546	0.587489	0.231	YWHAE
Integrin Signaling	0.289734	0.538	0.587489	0.231	RAP1A,MYL12B
Chemokine Signaling	0.291743	0.535	0.587489	0.231	CALM1 (includes others)
TREM1 Signaling	0.298538	0.525	0.587489	0.231	CASP1
Melatonin Signaling	0.298538	0.525	0.587489	0.231	CALM1 (includes others)
Myc Mediated Apoptosis Signaling	0.298538	0.525	0.587489	0.231	YWHAE
Role of MAPK Signaling in the Pathogenesis of Influenza	0.298538	0.525	0.587489	0.231	PNPLA8
Caveolar-mediated Endocytosis Signaling	0.301995	0.52	0.587489	0.231	COPB1
Actin Cytoskeleton Signaling	0.306902	0.513	0.587489	0.231	MYL6,MYL12B
cAMP-mediated signaling	0.312608	0.505	0.587489	0.231	CALM1 (includes others),RAP1A
STAT3 Pathway	0.312608	0.505	0.587489	0.231	PTPN2
Dopamine Receptor Signaling	0.31989	0.495	0.592925	0.227	PPP2CA
Regulation of IL-2 Expression in Activated and Anergic T Lymphocytes	0.32961	0.482	0.595662	0.225	CALM1 (includes others)
Cyclins and Cell Cycle Regulation	0.32961	0.482	0.595662	0.225	PPP2CA
Opioid Signaling Pathway	0.336512	0.473	0.595662	0.225	CALM1 (includes others),RAP1A
Renal Cell Carcinoma Signaling	0.336512	0.473	0.595662	0.225	RAP1A
α-Adrenergic Signaling	0.349945	0.456	0.61235	0.213	CALM1 (includes others)
Signaling by Rho Family GTPases	0.362243	0.441	0.61235	0.213	MYL6,MYL12B
Crosstalk between Dendritic Cells and Natural Killer Cells	0.363078	0.44	0.61235	0.213	TNFSF10
Ceramide Signaling	0.375837	0.425	0.61235	0.213	PPP2CA
Fcγ Receptor-mediated Phagocytosis in Macrophages and Monocytes	0.375837	0.425	0.61235	0.213	RAB11A
CCR5 Signaling in Macrophages	0.375837	0.425	0.61235	0.213	CALM1 (includes others)
ATM Signaling	0.38815	0.411	0.61235	0.213	PPP2CA
Axonal Guidance Signaling	0.389942	0.409	0.61235	0.213	MYL6,RAP1A,MYL12B
CTLA4 Signaling in Cytotoxic T Lymphocytes	0.391742	0.407	0.61235	0.213	PPP2CA
CDK5 Signaling	0.391742	0.407	0.61235	0.213	PPP2CA
RANK Signaling in Osteoclasts	0.398107	0.4	0.61235	0.213	CALM1 (includes others)
VEGF Signaling	0.398107	0.4	0.61235	0.213	YWHAE
Oxidative Phosphorylation	0.410204	0.387	0.61235	0.213	NDUFB6
IGF-1 Signaling	0.415911	0.381	0.61235	0.213	YWHAE
Telomerase Signaling	0.421697	0.375	0.61235	0.213	PPP2CA
Nitric Oxide Signaling in the Cardiovascular System	0.421697	0.375	0.61235	0.213	CALM1 (includes others)
T Cell Receptor Signaling	0.421697	0.375	0.61235	0.213	CALM1 (includes others)
Gαs Signaling	0.42462	0.372	0.61235	0.213	RAP1A
Amyotrophic Lateral Sclerosis Signaling	0.427563	0.369	0.61235	0.213	CASP1
Neuroprotective Role of THOP1 in Alzheimer's Disease	0.433511	0.363	0.61235	0.213	YWHAE
Glioma Signaling	0.436516	0.36	0.61235	0.213	CALM1 (includes others)
HGF Signaling	0.439542	0.357	0.61235	0.213	RAP1A
Neuroinflammation Signaling Pathway	0.44978	0.347	0.61235	0.213	CASP1,TBK1
iCOS-iCOSL Signaling in T Helper Cells	0.450817	0.346	0.61235	0.213	CALM1 (includes others)
NGF Signaling	0.456037	0.341	0.61235	0.213	RAP1A
Gαi Signaling	0.456037	0.341	0.61235	0.213	RAP1A
fMLP Signaling in Neutrophils	0.461318	0.336	0.61235	0.213	CALM1 (includes others)
Sphingosine-1-phosphate Signaling	0.466659	0.331	0.61235	0.213	CASP1
Atherosclerosis Signaling	0.466659	0.331	0.61235	0.213	PNPLA8
CCR3 Signaling in Eosinophils	0.472063	0.326	0.61235	0.213	CALM1 (includes others)
PI3K Signaling in B Lymphocytes	0.472063	0.326	0.61235	0.213	CALM1 (includes others)
CD28 Signaling in T Helper Cells	0.475335	0.323	0.61235	0.213	CALM1 (includes others)
14-3-3-mediated Signaling	0.483059	0.316	0.61235	0.213	YWHAE
Role of Pattern Recognition Receptors in Recognition of Bacteria and Viruses	0.485289	0.314	0.61235	0.213	CASP1
GP6 Signaling Pathway	0.485289	0.314	0.61235	0.213	CALM1 (includes others)
Androgen Signaling	0.498884	0.302	0.618016	0.209	CALM1 (includes others)
D-myo-inositol (1,4,5,6)-Tetrakisphosphate Biosynthesis	0.503501	0.298	0.618016	0.209	PTPN2
D-myo-inositol (3,4,5,6)-tetrakisphosphate Biosynthesis	0.503501	0.298	0.618016	0.209	PTPN2
Cardiac β-adrenergic Signaling	0.505825	0.296	0.618016	0.209	PPP2CA
3-phosphoinositide Degradation	0.53827	0.269	0.647143	0.189	PTPN2
Relaxin Signaling	0.542001	0.266	0.647143	0.189	RAP1A
Regulation of eIF4 and p70S6K Signaling	0.542001	0.266	0.647143	0.189	PPP2CA
D-myo-inositol-5-phosphate Metabolism	0.547016	0.262	0.648634	0.188	PTPN2
Gαq Signaling	0.554626	0.256	0.651628	0.186	CALM1 (includes others)
GNRH Signaling	0.561048	0.251	0.654636	0.184	CALM1 (includes others)
eNOS Signaling	0.567545	0.246	0.657658	0.182	CALM1 (includes others)
Tec Kinase Signaling	0.574116	0.241	0.657658	0.182	TNFSF10
Wnt/β-catenin Signaling	0.576766	0.239	0.657658	0.182	PPP2CA
Ephrin Receptor Signaling	0.58479	0.233	0.662217	0.179	RAP1A
Agranulocyte Adhesion and Diapedesis	0.591562	0.228	0.663743	0.178	MYL6
Role of NFAT in Regulation of the Immune Response	0.601174	0.221	0.671429	0.173	CALM1 (includes others)
Hepatic Fibrosis / Hepatic Stellate Cell Activation	0.605341	0.218	0.671429	0.173	MYL6
3-phosphoinositide Biosynthesis	0.626614	0.203	0.683912	0.165	PTPN2
IL-8 Signaling	0.630957	0.2	0.683912	0.165	MYL12B
mTOR Signaling	0.632412	0.199	0.683912	0.165	PPP2CA
Clathrin-mediated Endocytosis Signaling	0.63387	0.198	0.683912	0.165	RAB11A
Supplementary Table 6 (C): Magenta (p(Dx)=0.0077)
Pathway	p-Val	-log(p-Val)	B-H p-val	-log(B-H p-val)	Genes
T Cell Receptor Signaling	3.63078e-10	9.44	1.41254e-07	6.85	CD247,FYN,PRKCQ,CAMK4,CD3E,PIK3R1,PLCG1,MALT1,CD3G,CD28,LCK,TXK,CARD11,RASGRP1,ZAP70,LAT,NFATC2,ITK,ATM
CD28 Signaling in T Helper Cells	6.16595e-09	8.21	1.20226e-06	5.92	CD247,FYN,PRKCQ,CAMK4,CD3E,PIK3R1,PLCG1,ITPR1,MALT1,CD3G,CD28,LCK,CARD11,ZAP70,LAT,AKT3,NFATC2,ITK,ATM
iCOS-iCOSL Signaling in T Helper Cells	1.12202e-08	7.95	1.44544e-06	5.84	CD247,PRKCQ,CAMK4,CD3E,PIK3R1,PLCG1,ITPR1,PTEN,CD3G,CD28,LCK,CAMK2D,ZAP70,LAT,AKT3,NFATC2,ITK,ATM
Calcium-induced T Lymphocyte Apoptosis	1.62181e-08	7.79	1.58489e-06	5.8	CD247,PRKCQ,CAMK4,CD3E,HDAC1,PLCG1,ITPR1,CABIN1,CD3G,LCK,ZAP70,NFATC2,PRKCH
tRNA Charging	1.04713e-07	6.98	8.12831e-06	5.09	LARS,FARS2,YARS,TARSL2,AARS,SARS,IARS,FARSA,QARS,EPRS
Role of NFAT in Regulation of the Immune Response	4.2658e-07	6.37	2.75423e-05	4.56	CD247,FYN,PRKCQ,CAMK4,CD3E,PIK3R1,PLCG1,ITPR1,CABIN1,CD3G,CD28,LCK,ZAP70,LAT,AKT3,NFATC2,RCAN3,ELP1,ITK,ATM
Regulation of IL-2 Expression in Activated and Anergic T Lymphocytes	5.01187e-07	6.3	2.75423e-05	4.56	CD247,FYN,CAMK4,CD3E,SMAD3,PLCG1,MALT1,CD3G,CD28,CARD11,ZAP70,LAT,NFATC2
PKCθ Signaling in T Lymphocytes	1.34896e-05	4.87	0.000645654	3.19	CD247,FYN,PRKCQ,CD3E,PIK3R1,PLCG1,MALT1,CD3G,CD28,LCK,CAMK2D,CARD11,ZAP70,LAT,NFATC2,ATM
Cell Cycle: G1/S Checkpoint Regulation	1.90546e-05	4.72	0.000831764	3.08	MYC,CCND2,SMAD3,HDAC1,CUL1,ABL1,ATR,RBL1,ATM,SKP2
Nur77 Signaling in T Lymphocytes	2.23872e-05	4.65	0.000870964	3.06	CD247,CD3G,CD28,CAMK4,CD3E,HDAC1,MAP2K5,BCL2,CABIN1
CTLA4 Signaling in Cytotoxic T Lymphocytes	3.16228e-05	4.5	0.00109648	2.96	CD247,CD3G,FYN,CD28,LCK,CD3E,PIK3R1,ZAP70,LAT,PLCG1,AKT3,ATM
DNA Double-Strand Break Repair by Non-Homologous End Joining	3.54813e-05	4.45	0.00114815	2.94	DCLRE1C,XRCC6,RAD50,ATM,PARP1
Glioma Signaling	0.000128825	3.89	0.00380189	2.42	CAMK4,CAMK2D,PRKCQ,PIK3R1,ABL1,PLCG1,AKT3,IDH2,PRKCH,RBL1,ATM,PTEN
Small Cell Lung Cancer Signaling	0.000199526	3.7	0.00549541	2.26	MYC,TRAF3,PIK3R1,ABL1,AKT3,TRAF5,ATM,BCL2,SKP2,PTEN
Purine Nucleotides De Novo Biosynthesis II	0.00020893	3.68	0.00549541	2.26	GMPS,IMPDH2,ATIC,GART
Th1 Pathway	0.00047863	3.32	0.0114815	1.94	CD247,STAT4,RUNX3,CD3G,CD28,PRKCQ,CD3E,PIK3R1,IL10RA,NFATC2,GATA3,ATM
Cell Cycle: G2/M DNA Damage Checkpoint Regulation	0.000549541	3.26	0.0125893	1.9	TOP2B,CDC25B,CUL1,ABL1,ATR,ATM,SKP2
DNA Double-Strand Break Repair by Homologous Recombination	0.000588844	3.23	0.0128825	1.89	ABL1,RPA1,RAD50,ATM
Phospholipase C Signaling	0.000645654	3.19	0.0131826	1.88	CD247,FYN,PRKCQ,CAMK4,CD3E,HDAC1,PLCG1,ITPR1,CD3G,LCK,ZAP70,LAT,NFATC2,PRKCH,ARHGEF3,ITK,ITGA4
Natural Killer Cell Signaling	0.000851138	3.07	0.0158489	1.8	CD247,FYN,LCK,PRKCQ,PIK3R1,ZAP70,LAT,PLCG1,AKT3,PRKCH,ATM
Virus Entry via Endocytic Pathways	0.000870964	3.06	0.0158489	1.8	FYN,PRKCQ,PIK3R1,ITGA6,ABL1,PLCG1,PRKCH,ITGB7,ITGA4,ATM
Neuregulin Signaling	0.000977237	3.01	0.0158489	1.8	MYC,PRKCQ,HSP90AB1,PIK3R1,PLCG1,AKT3,PRKCH,ITGA4,PTEN
Hereditary Breast Cancer Signaling	0.000977237	3.01	0.0158489	1.8	PMS2,PIK3R1,HDAC1,AKT3,RPA1,ATR,RFC1,MLH1,RAD50,PHF10,ATM,PTEN
Mismatch Repair in Eukaryotes	0.00102329	2.99	0.0158489	1.8	PMS2,RPA1,RFC1,MLH1
Melatonin Signaling	0.00102329	2.99	0.0158489	1.8	PRKACB,CAMK4,CAMK2D,PRKCQ,RORA,PLCG1,PRKCH,MAP2K5
NF-κB Activation by Viruses	0.00104713	2.98	0.0158489	1.8	LCK,PRKCQ,PIK3R1,ITGA6,AKT3,PRKCH,ELP1,ITGA4,ATM
PI3K Signaling in B Lymphocytes	0.00128825	2.89	0.0186209	1.73	FYN,CAMK4,CAMK2D,PIK3R1,ABL1,PLCG1,NFATC2,AKT3,ITPR1,MALT1,PTEN
Th2 Pathway	0.00131826	2.88	0.0186209	1.73	CD247,STAT4,RUNX3,CD3G,CD28,PRKCQ,CD3E,PIK3R1,S1PR1,NFATC2,GATA3,ATM
Tec Kinase Signaling	0.00147911	2.83	0.0199526	1.7	STAT4,FYN,LCK,TXK,PRKCQ,GTF2I,PIK3R1,TNFRSF25,PLCG1,PRKCH,ITGA4,ITK,ATM
Cytotoxic T Lymphocyte-mediated Apoptosis of Target Cells	0.00199526	2.7	0.025704	1.59	CD247,CD3G,PRF1,CD3E,BCL2
Role of BRCA1 in DNA Damage Response	0.00245471	2.61	0.0295121	1.53	RPA1,ATR,RFC1,RBL1,MLH1,RAD50,PHF10,ATM
NF-κB Signaling	0.00245471	2.61	0.0295121	1.53	SIGIRR,PRKACB,TRAF3,PRKCQ,PIK3R1,HDAC1,MALT1,LCK,CARD11,ZAP70,AKT3,TRAF5,ATM
Mitotic Roles of Polo-Like Kinase	0.00251189	2.6	0.0295121	1.53	CDC25B,HSP90AB1,ANAPC5,CDC23,CDC16,ANAPC1,SMC1A
Th1 and Th2 Activation Pathway	0.00269153	2.57	0.0301995	1.52	CD247,RUNX3,PRKCQ,CD3E,PIK3R1,STAT4,CD3G,CD28,S1PR1,IL10RA,NFATC2,GATA3,ATM
Endometrial Cancer Signaling	0.00275423	2.56	0.0301995	1.52	MYC,PIK3R1,AKT3,LEF1,MLH1,ATM,PTEN
Prolactin Signaling	0.0030903	2.51	0.0338844	1.47	MYC,FYN,PRKCQ,PIK3R1,PLCG1,PRKCH,TCF7,ATM
eNOS Signaling	0.00371535	2.43	0.0389045	1.41	PRKACB,AQP3,CAMK4,PRKCQ,HSP90AB1,PIK3R1,HSPA9,PLCG1,AKT3,PRKCH,ITPR1,ATM
Nitric Oxide Signaling in the Cardiovascular System	0.00467735	2.33	0.047863	1.32	PRKACB,CAMK4,PRKCQ,HSP90AB1,PIK3R1,AKT3,PRKCH,ITPR1,ATM
Role of NFAT in Cardiac Hypertrophy	0.00501187	2.3	0.0501187	1.3	IL6ST,PRKACB,CAMK4,CAMK2D,PRKCQ,PIK3R1,HDAC1,PLCG1,RCAN3,AKT3,PRKCH,ITPR1,CABIN1,ATM
Systemic Lupus Erythematosus Signaling	0.00524807	2.28	0.0512861	1.29	CD247,CD28,SNRPN,CD3G,LCK,PRPF19,CAMK4,CD3E,PIK3R1,LAT,PLCG1,NFATC2,AKT3,ATM
Adipogenesis pathway	0.0057544	2.24	0.0512861	1.29	NR1D2,KAT6B,LPIN1,KDM1A,SMAD3,HDAC1,CLOCK,RBBP7,TCF7,RBBP4
Reelin Signaling in Neurons	0.0057544	2.24	0.0512861	1.29	FYN,LCK,PIK3R1,ITGA6,MAP4K1,ARHGEF3,ITGA4,ATM
Acute Myeloid Leukemia Signaling	0.0057544	2.24	0.0512861	1.29	MYC,FLT3LG,PIK3R1,AKT3,IDH2,LEF1,MAP2K5,ATM
Molecular Mechanisms of Cancer	0.00588844	2.23	0.0512861	1.29	PRKACB,FYN,PRKCQ,SMAD3,PIK3R1,ABL1,RBL1,BCL2,CDC25B,MYC,RASGRF2,CCND2,CAMK2D,RASGRP1,AKT3,PRKCH,ATR,LEF1,ARHGEF3,ITGA4,ATM
OX40 Signaling Pathway	0.0060256	2.22	0.0512861	1.29	CD247,CD3G,TRAF3,CD3E,TRAF5,BCL2
Fcγ Receptor-mediated Phagocytosis in Macrophages and Monocytes	0.00616595	2.21	0.0524807	1.28	FYN,PRKCQ,PIK3R1,EZR,PLCG1,AKT3,PRKCH,PTEN
Neuropathic Pain Signaling In Dorsal Horn Neurons	0.00660693	2.18	0.0537032	1.27	PRKACB,CAMK4,CAMK2D,PRKCQ,PIK3R1,PLCG1,PRKCH,ITPR1,ATM
Antiproliferative Role of TOB in T Cell Signaling	0.00676083	2.17	0.0537032	1.27	PABPC4,SMAD3,CUL1,SKP2
Prostate Cancer Signaling	0.00707946	2.15	0.0562341	1.25	HSP90AB1,PIK3R1,ABL1,AKT3,LEF1,ATM,BCL2,PTEN
Leukocyte Extravasation Signaling	0.00831764	2.08	0.0645654	1.19	PRKCQ,PIK3R1,ITGA6,ABL1,PLCG1,TXK,EZR,RASGRP1,ARHGAP12,PRKCH,ATM,ITK,ITGA4
Cyclins and Cell Cycle Regulation	0.00870964	2.06	0.0660693	1.18	CCND2,HDAC1,CUL1,ABL1,ATR,ATM,SKP2
Telomere Extension by Telomerase	0.00891251	2.05	0.0660693	1.18	HNRNPA1,XRCC6,RAD50
Primary Immunodeficiency Signaling	0.00933254	2.03	0.0676083	1.17	IL7R,LCK,DCLRE1C,CD3E,ZAP70
Ovarian Cancer Signaling	0.01	2	0.0724436	1.14	PRKACB,PMS2,PIK3R1,ABL1,AKT3,LEF1,MLH1,ATM,BCL2,PTEN
Protein Kinase A Signaling	0.0104713	1.98	0.074131	1.13	PRKACB,PRKCQ,CAMK4,PDE7A,SMAD3,AKAP9,PLCG1,CDC23,ITPR1,ANAPC1,PTEN,CDC25B,PTPN4,CAMK2D,ANAPC5,NFATC2,DUSP11,PRKCH,LEF1,CDC16
Protein Ubiquitination Pathway	0.0120226	1.92	0.0831764	1.08	USP24,USP36,USP11,CUL1,HSPA9,CDC23,ANAPC1,DNAJC11,SKP2,HSP90AB1,PSMB2,USP47,UBR1,ANAPC5,DNAJC16
Thrombopoietin Signaling	0.0123027	1.91	0.0831764	1.08	MYC,PRKCQ,PIK3R1,PLCG1,PRKCH,ATM
Chronic Myeloid Leukemia Signaling	0.0125893	1.9	0.0831764	1.08	MYC,PIK3R1,SMAD3,HDAC1,ABL1,AKT3,RBL1,ATM
IL-7 Signaling Pathway	0.0134896	1.87	0.0891251	1.05	IL7R,MYC,FYN,PIK3R1,AKT3,ATM,BCL2
Lymphotoxin β Receptor Signaling	0.0141254	1.85	0.0912011	1.04	TRAF3,PIK3R1,AKT3,ELP1,TRAF5,ATM
Telomerase Signaling	0.0147911	1.83	0.0933254	1.03	ETS1,MYC,HSP90AB1,PIK3R1,HDAC1,ABL1,AKT3,ATM
HER-2 Signaling in Breast Cancer	0.0151356	1.82	0.0954993	1.02	PRKCQ,PIK3R1,PLCG1,AKT3,PRKCH,ITGB7,ATM
GP6 Signaling Pathway	0.0158489	1.8	0.0977237	1.01	FYN,CAMK4,PRKCQ,PIK3R1,LAT,AKT3,PRKCH,ITPR1,ATM
p53 Signaling	0.0169824	1.77	0.101158	0.995	CCND2,PIK3R1,HDAC1,AKT3,ATR,ATM,BCL2,PTEN
DNA Methylation and Transcriptional Repression Signaling	0.017378	1.76	0.101158	0.995	CHD3,HDAC1,RBBP7,RBBP4
GADD45 Signaling	0.017378	1.76	0.101158	0.995	CCND2,ATR,ATM
DNA damage-induced 14-3-3σ Signaling	0.017378	1.76	0.101158	0.995	AKT3,ATR,ATM
HGF Signaling	0.0194984	1.71	0.111429	0.953	ETS1,PRKCQ,PIK3R1,PLCG1,AKT3,PRKCH,ITGA4,ATM
Gαq Signaling	0.0199526	1.7	0.111429	0.953	RGS2,CAMK4,PRKCQ,PIK3R1,PLCG1,NFATC2,AKT3,PRKCH,ITPR1,ATM
CCR5 Signaling in Macrophages	0.0199526	1.7	0.111686	0.952	CD247,CD3G,CAMK4,PRKCQ,CD3E,PLCG1,PRKCH
B Cell Receptor Signaling	0.0239883	1.62	0.131826	0.88	ETS1,CAMK4,CAMK2D,PRKCQ,PIK3R1,ABL1,NFATC2,AKT3,MALT1,ATM,PTEN
Fc Epsilon RI Signaling	0.0245471	1.61	0.133968	0.873	FYN,PRKCQ,PIK3R1,LAT,PLCG1,AKT3,PRKCH,ATM
FAK Signaling	0.025704	1.59	0.135519	0.868	FYN,PIK3R1,PLCG1,AKT3,ITGA4,ATM,PTEN
Non-Small Cell Lung Cancer Signaling	0.0263027	1.58	0.135519	0.868	PIK3R1,ABL1,PLCG1,AKT3,ITPR1,ATM
Role of CHK Proteins in Cell Cycle Checkpoint Control	0.0263027	1.58	0.135519	0.868	RPA1,ATR,RFC1,RAD50,ATM
Aldosterone Signaling in Epithelial Cells	0.0269153	1.57	0.136458	0.865	PRKCQ,HSP90AB1,PIK3R1,HSPA9,PLCG1,PRKCH,ITPR1,DNAJC16,ATM,DNAJC11
CD40 Signaling	0.0275423	1.56	0.139637	0.855	TRAF3,PIK3R1,ELP1,TRAF5,MAP2K5,ATM
3-phosphoinositide Biosynthesis	0.0295121	1.53	0.146555	0.834	CDC25B,WBP11,FYN,CD28,LCK,PPP1R16B,PIK3R1,DUSP11,STYX,ATM,PTEN
B Cell Activating Factor Signaling	0.0323594	1.49	0.155955	0.807	TRAF3,NFATC2,ELP1,TRAF5
Erythropoietin Signaling	0.0323594	1.49	0.155955	0.807	PRKCQ,PIK3R1,PLCG1,AKT3,PRKCH,ATM
Macropinocytosis Signaling	0.0323594	1.49	0.155955	0.807	PRKCQ,PIK3R1,PLCG1,PRKCH,ITGB7,ATM
Role of Macrophages, Fibroblasts and Endothelial Cells in Rheumatoid Arthritis	0.0363078	1.44	0.171002	0.767	IL6ST,TRAF3,PRKCQ,CAMK4,IL32,PIK3R1,PLCG1,MYC,CAMK2D,AKT3,NFATC2,PRKCH,LEF1,TRAF5,ATM
Thrombin Signaling	0.0363078	1.44	0.171791	0.765	CAMK4,CAMK2D,PRKCQ,PIK3R1,PLCG1,AKT3,PRKCH,ITPR1,ARHGEF3,GATA3,ATM
Superpathway of Inositol Phosphate Compounds	0.0389045	1.41	0.179061	0.747	CDC25B,WBP11,FYN,CD28,LCK,PPP1R16B,PIK3R1,PLCG1,DUSP11,STYX,ATM,PTEN
α-Adrenergic Signaling	0.0398107	1.4	0.179473	0.746	PRKACB,CAMK4,PRKCQ,PLCG1,PRKCH,ITPR1
Dolichyl-diphosphooligosaccharide Biosynthesis	0.0398107	1.4	0.179473	0.746	ALG13,ALG8
Estrogen-mediated S-phase Entry	0.0398107	1.4	0.179473	0.746	MYC,RBL1,SKP2
P2Y Purigenic Receptor Signaling Pathway	0.0436516	1.36	0.190985	0.719	PRKACB,MYC,PRKCQ,PIK3R1,PLCG1,AKT3,PRKCH,ATM
PEDF Signaling	0.0436516	1.36	0.190985	0.719	PIK3R1,AKT3,TCF7,ATM,BCL2,TCF12
VEGF Family Ligand-Receptor Interactions	0.0457088	1.34	0.197697	0.704	PRKCQ,PIK3R1,PLCG1,AKT3,PRKCH,ATM
Cleavage and Polyadenylation of Pre-mRNA	0.0467735	1.33	0.201837	0.695	CSTF3,WDR33
EGF Signaling	0.0501187	1.3	0.212324	0.673	PIK3R1,PLCG1,AKT3,ITPR1,ATM
T Helper Cell Differentiation	0.0524807	1.28	0.221309	0.655	IL6ST,STAT4,CD28,IL10RA,GATA3
Myc Mediated Apoptosis Signaling	0.0562341	1.25	0.22751	0.643	MYC,PIK3R1,AKT3,ATM,BCL2
ErbB4 Signaling	0.0562341	1.25	0.22751	0.643	PRKCQ,PIK3R1,PLCG1,PRKCH,ATM
Tight Junction Signaling	0.057544	1.24	0.22751	0.643	PRKACB,AKT3,SYMPK,SPTAN1,GOSR1,CASK,PATJ,CSTF3,PTEN
Anandamide Degradation	0.057544	1.24	0.22751	0.643	FAAH2
GDP-L-fucose Biosynthesis I (from GDP-D-mannose)	0.057544	1.24	0.22751	0.643	GMDS
Glutamine Degradation I	0.057544	1.24	0.22751	0.643	GLS
Caveolar-mediated Endocytosis Signaling	0.0588844	1.23	0.22751	0.643	FYN,ITGA6,ABL1,ITGB7,ITGA4
PPARα/RXRα Activation	0.0616595	1.21	0.233884	0.631	PRKACB,CAND1,HSP90AB1,SMAD3,CLOCK,PLCG1,GOT2,MED24,TGS1
G Protein Signaling Mediated by Tubby	0.0630957	1.2	0.233884	0.631	LCK,ABL1,PLCG1
Synaptic Long Term Potentiation	0.0630957	1.2	0.233884	0.631	PRKACB,CAMK4,CAMK2D,PRKCQ,PLCG1,PRKCH,ITPR1
Huntington's Disease Signaling	0.0630957	1.2	0.233884	0.631	SDHA,PRKCQ,GLS,PIK3R1,HDAC1,HSPA9,TCERG1,AKT3,PRKCH,ITPR1,GOSR1,ATM
GM-CSF Signaling	0.0645654	1.19	0.233884	0.631	ETS1,CAMK2D,PIK3R1,AKT3,ATM
Role of Tissue Factor in Cancer	0.0645654	1.19	0.233884	0.631	FYN,LCK,PIK3R1,ITGA6,AKT3,ATM,PTEN
Sperm Motility	0.0645654	1.19	0.233884	0.631	PRKACB,TXK,CAMK4,PRKCQ,PLCG1,PRKCH,ITPR1
CD27 Signaling in Lymphocytes	0.0676083	1.17	0.233884	0.631	ELP1,TRAF5,CD27,MAP2K5
Docosahexaenoic Acid (DHA) Signaling	0.0676083	1.17	0.233884	0.631	PIK3R1,AKT3,ATM,BCL2
ATM Signaling	0.0676083	1.17	0.233884	0.631	ABL1,ATR,TDP1,RAD50,ATM,SMC1A
Renin-Angiotensin Signaling	0.0676083	1.17	0.233884	0.631	PRKACB,PRKCQ,PIK3R1,PLCG1,PRKCH,ITPR1,ATM
Inhibition of Angiogenesis by TSP1	0.0676083	1.17	0.233884	0.631	FYN,CD47,AKT3
fMLP Signaling in Neutrophils	0.0691831	1.16	0.239883	0.62	CAMK4,PRKCQ,PIK3R1,NFATC2,PRKCH,ITPR1,ATM
PI3K/AKT Signaling	0.0724436	1.14	0.246037	0.609	HSP90AB1,PIK3R1,AKT3,THEM4,ITGA4,BCL2,PTEN
IL-15 Signaling	0.074131	1.13	0.248886	0.604	LCK,PIK3R1,PLCG1,AKT3,ATM
Glucocorticoid Receptor Signaling	0.074131	1.13	0.248886	0.604	CD247,PRKACB,CD3E,PIK3R1,SMAD3,HSPA9,BCL2,CD3G,HSP90AB1,AKT3,NFATC2,TAF3,TAF2,PHF10,ATM
RANK Signaling in Osteoclasts	0.0758578	1.12	0.248886	0.604	CAMK4,PIK3R1,NFATC2,AKT3,TRAF5,ATM
VEGF Signaling	0.0758578	1.12	0.248886	0.604	SH2D2A,PIK3R1,PLCG1,AKT3,ATM,BCL2
Melanoma Signaling	0.0794328	1.1	0.257632	0.589	PIK3R1,AKT3,ATM,PTEN
Granzyme B Signaling	0.0794328	1.1	0.257632	0.589	PRF1,PARP1
Cell Cycle Control of Chromosomal Replication	0.0831764	1.08	0.261216	0.583	TOP2B,MCM5,MCM3,RPA1
5-aminoimidazole Ribonucleotide Biosynthesis I	0.0851138	1.07	0.261216	0.583	GART
Methionine Salvage II (Mammalian)	0.0851138	1.07	0.261216	0.583	MTR
Inosine-5'-phosphate Biosynthesis II	0.0851138	1.07	0.261216	0.583	ATIC
4-hydroxyproline Degradation I	0.0851138	1.07	0.261216	0.583	GOT2
Glutamate Degradation II	0.0851138	1.07	0.261216	0.583	GOT2
4-aminobutyrate Degradation I	0.0851138	1.07	0.261216	0.583	SUCLG2
Aspartate Biosynthesis	0.0851138	1.07	0.261216	0.583	GOT2
Cdc42 Signaling	0.0870964	1.06	0.264241	0.578	CD247,CD3G,EXOC4,CD3E,EXOC2,ITGA4,ITK
Mouse Embryonic Stem Cell Pluripotency	0.0912011	1.04	0.271019	0.567	IL6ST,MYC,PIK3R1,AKT3,LEF1,ATM
Opioid Signaling Pathway	0.0933254	1.03	0.276694	0.558	PRKACB,MYC,FYN,LCK,CAMK4,CAMK2D,PRKCQ,AKT3,PRKCH,ITPR1,MAP2K5
CREB Signaling in Neurons	0.0933254	1.03	0.276694	0.558	PRKACB,CAMK4,CAMK2D,PRKCQ,PIK3R1,PLCG1,AKT3,PRKCH,ITPR1,ATM
Type I Diabetes Mellitus Signaling	0.0977237	1.01	0.282488	0.549	CD247,CD3G,CD28,PRF1,CD3E,BCL2
Integrin Signaling	0.0977237	1.01	0.282488	0.549	FYN,PIK3R1,ITGA6,ABL1,PLCG1,AKT3,ITGB7,ITGA4,ATM,PTEN
IL-3 Signaling	0.0977237	1.01	0.282488	0.549	PRKCQ,PIK3R1,AKT3,PRKCH,ATM
FLT3 Signaling in Hematopoietic Progenitor Cells	0.0977237	1.01	0.282488	0.549	STAT4,FLT3LG,PIK3R1,AKT3,ATM
RAR Activation	0.103039	0.987	0.292415	0.534	PRKACB,PRKCQ,PIK3R1,SMAD3,AKT3,PRKCH,PHF10,PTEN,PARP1
Glioblastoma Multiforme Signaling	0.104713	0.98	0.295121	0.53	MYC,PIK3R1,PLCG1,AKT3,LEF1,ITPR1,ATM,PTEN
Growth Hormone Signaling	0.106414	0.973	0.295801	0.529	PRKCQ,PIK3R1,PLCG1,PRKCH,ATM
Leptin Signaling in Obesity	0.106414	0.973	0.295801	0.529	PRKACB,PIK3R1,PLCG1,AKT3,ATM
April Mediated Signaling	0.107152	0.97	0.295801	0.529	TRAF3,NFATC2,TRAF5
Aryl Hydrocarbon Receptor Signaling	0.108143	0.966	0.296483	0.528	MYC,NCOA7,CCND2,HSP90AB1,ATR,RBL1,ATM
HIPPO signaling	0.110408	0.957	0.298538	0.525	DLG1,SMAD3,CUL1,PATJ,SKP2
NRF2-mediated Oxidative Stress Response	0.110662	0.956	0.298538	0.525	AKR7A2,PRKCQ,PIK3R1,PRKCH,EIF2AK3,DNAJC16,MAP2K5,ATM,DNAJC11
Insulin Receptor Signaling	0.111173	0.954	0.298538	0.525	PRKACB,FYN,PIK3R1,RPTOR,AKT3,ATM,PTEN
L-cysteine Degradation I	0.11298	0.947	0.299916	0.523	GOT2
Gap Junction Signaling	0.11324	0.946	0.299916	0.523	PRKACB,PRKCQ,PIK3R1,PLCG1,AKT3,PRKCH,ITPR1,MAP2K5,ATM
TGF-β Signaling	0.114551	0.941	0.301301	0.521	RUNX3,SMAD3,HDAC1,MAP4K1,BCL2
IL-2 Signaling	0.120226	0.92	0.314051	0.503	LCK,PIK3R1,AKT3,ATM
Apoptosis Signaling	0.122744	0.911	0.31842	0.497	PRKCQ,PLCG1,SPTAN1,BCL2,PARP1
Hematopoiesis from Pluripotent Stem Cells	0.126474	0.898	0.325087	0.488	CD247,CD3G,CD3E
PDGF Signaling	0.127057	0.896	0.325087	0.488	MYC,PIK3R1,ABL1,PLCG1,ATM
ERK5 Signaling	0.130317	0.885	0.32961	0.482	SH2D2A,IL6ST,MYC,MAP2K5
UVB-Induced MAPK Signaling	0.130317	0.885	0.32961	0.482	PRKCQ,PIK3R1,PRKCH,ATM
FGF Signaling	0.131522	0.881	0.33037	0.481	PIK3R1,PLCG1,AKT3,ITPR1,ATM
UVC-Induced MAPK Signaling	0.133045	0.876	0.331894	0.479	PRKCQ,PRKCH,ATR
Death Receptor Signaling	0.135831	0.867	0.336512	0.473	PARP15,TNFRSF25,SPTAN1,BCL2,PARP1
Tetrahydrofolate Salvage from 5,10-methenyltetrahydrofolate	0.138995	0.857	0.340408	0.468	GART
Glutamate Degradation III (via 4-aminobutyrate)	0.138995	0.857	0.340408	0.468	SUCLG2
Ceramide Signaling	0.140281	0.853	0.340408	0.468	PIK3R1,S1PR1,AKT3,ATM,BCL2
ErbB2-ErbB3 Signaling	0.140929	0.851	0.340408	0.468	MYC,PIK3R1,ATM,PTEN
Pancreatic Adenocarcinoma Signaling	0.144212	0.841	0.346737	0.46	PIK3R1,SMAD3,ABL1,AKT3,ATM,BCL2
Breast Cancer Regulation by Stathmin1	0.150661	0.822	0.359749	0.444	PRKACB,CAMK4,CAMK2D,PRKCQ,PIK3R1,PRKCH,ITPR1,ARHGEF3,ATM
TREM1 Signaling	0.152055	0.818	0.360579	0.443	SIGIRR,NLRC3,PLCG1,AKT3
nNOS Signaling in Neurons	0.153815	0.813	0.36141	0.442	CAMK4,PRKCQ,PRKCH
Sumoylation Pathway	0.15417	0.812	0.36141	0.442	ETS1,KDM1A,HDAC1,RPA1,RFC1
Phagosome Formation	0.156315	0.806	0.364754	0.438	PRKCQ,PIK3R1,PLCG1,PRKCH,ITGA4,ATM
ErbB Signaling	0.158855	0.799	0.368129	0.434	PRKCQ,PIK3R1,PLCG1,PRKCH,ATM
3-phosphoinositide Degradation	0.163305	0.787	0.369828	0.432	CDC25B,WBP11,INPP4B,PPP1R16B,DUSP11,STYX,PTEN
Melanocyte Development and Pigmentation Signaling	0.163682	0.786	0.369828	0.432	PRKACB,PIK3R1,PLCG1,ATM,BCL2
NAD Biosynthesis from 2-amino-3-carboxymuconate Semialdehyde	0.164437	0.784	0.369828	0.432	ABL1
Selenocysteine Biosynthesis II (Archaea and Eukaryotes)	0.164437	0.784	0.369828	0.432	SARS
UDP-N-acetyl-D-glucosamine Biosynthesis II	0.164437	0.784	0.369828	0.432	GFPT1
CCR3 Signaling in Eosinophils	0.169044	0.772	0.378443	0.422	CAMK4,PRKCQ,PIK3R1,PRKCH,ITPR1,ATM
Cancer Drug Resistance By Drug Efflux	0.175388	0.756	0.389942	0.409	PIK3R1,AKT3,PTEN
D-myo-inositol-5-phosphate Metabolism	0.178649	0.748	0.395367	0.403	CDC25B,WBP11,PPP1R16B,PLCG1,DUSP11,STYX,PTEN
Role of PI3K/AKT Signaling in the Pathogenesis of Influenza	0.186638	0.729	0.402717	0.395	PIK3R1,AKT3,MLH1,ATM
GDNF Family Ligand-Receptor Interactions	0.186638	0.729	0.402717	0.395	PIK3R1,PLCG1,ITPR1,ATM
14-3-3-mediated Signaling	0.186638	0.729	0.402717	0.395	PRKCQ,PIK3R1,PLCG1,AKT3,PRKCH,ATM
G-Protein Coupled Receptor Signaling	0.188365	0.725	0.402717	0.395	PRKACB,FYN,RGS2,CAMK4,CAMK2D,PDE7A,RASGRP1,PIK3R1,S1PR1,AKT3,ATM
SAPK/JNK Signaling	0.188365	0.725	0.402717	0.395	SH2D2A,LCK,PIK3R1,MAP4K1,ATM
Aspartate Degradation II	0.189234	0.723	0.402717	0.395	GOT2
HMGB1 Signaling	0.190985	0.719	0.402717	0.395	KAT6B,PIK3R1,RBBP7,AKT3,MAP2K5,ATM
p70S6K Signaling	0.190985	0.719	0.402717	0.395	PRKCQ,PIK3R1,PLCG1,AKT3,PRKCH,ATM
Angiopoietin Signaling	0.192309	0.716	0.402717	0.395	PIK3R1,AKT3,ELP1,ATM
Neurotrophin/TRK Signaling	0.192309	0.716	0.402717	0.395	PIK3R1,PLCG1,MAP2K5,ATM
IL-17A Signaling in Airway Cells	0.198609	0.702	0.41115	0.386	PIK3R1,AKT3,ATM,PTEN
UVA-Induced MAPK Signaling	0.198609	0.702	0.41115	0.386	PARP15,PIK3R1,PLCG1,ATM,PARP1
Corticotropin Releasing Hormone Signaling	0.209411	0.679	0.429536	0.367	PRKACB,CAMK4,PRKCQ,PLCG1,PRKCH,ITPR1
ILK Signaling	0.211836	0.674	0.429536	0.367	MYC,PIK3R1,AKT3,LEF1,ITGB7,TESK1,ATM,PTEN
Ketolysis	0.213304	0.671	0.429536	0.367	OXCT1
Unfolded protein response	0.213304	0.671	0.429536	0.367	HSPA9,EIF2AK3,BCL2
autophagy	0.213304	0.671	0.429536	0.367	STX17,VPS33A,BCL2
Androgen Signaling	0.213796	0.67	0.429536	0.367	PRKACB,CAMK4,PRKCQ,SMAD3,PRKCH,TAF2
Sirtuin Signaling Pathway	0.216272	0.665	0.430527	0.366	SDHA,MYC,GLS,XRCC6,CLOCK,RPTOR,NDUFA10,IDH2,GOT2,TOMM70,PARP1
Renal Cell Carcinoma Signaling	0.21677	0.664	0.430527	0.366	ETS1,PIK3R1,AKT3,ATM
D-myo-inositol (1,4,5,6)-Tetrakisphosphate Biosynthesis	0.223357	0.651	0.438531	0.358	CDC25B,WBP11,PPP1R16B,DUSP11,STYX,PTEN
D-myo-inositol (3,4,5,6)-tetrakisphosphate Biosynthesis	0.223357	0.651	0.438531	0.358	CDC25B,WBP11,PPP1R16B,DUSP11,STYX,PTEN
Paxillin Signaling	0.224905	0.648	0.440555	0.356	PIK3R1,ITGA6,ITGB7,ITGA4,ATM
Glutamate Receptor Signaling	0.22856	0.641	0.443609	0.353	CAMK4,GLS,SLC38A1
JAK/Stat Signaling	0.229615	0.639	0.443609	0.353	STAT4,PIK3R1,AKT3,ATM
GPCR-Mediated Nutrient Sensing in Enteroendocrine Cells	0.230675	0.637	0.443609	0.353	PRKACB,PRKCQ,PLCG1,PRKCH,ITPR1
Calcium Signaling	0.231739	0.635	0.443609	0.353	PRKACB,CAMK4,CAMK2D,HDAC1,RCAN3,NFATC2,ITPR1,CABIN1
Human Embryonic Stem Cell Pluripotency	0.232809	0.633	0.444631	0.352	PIK3R1,SMAD3,S1PR1,AKT3,LEF1,ATM
ERK/MAPK Signaling	0.235505	0.628	0.444631	0.352	PRKACB,ETS1,MYC,FYN,PIK3R1,PLCG1,ITGA4,ATM
Citrulline Biosynthesis	0.236592	0.626	0.444631	0.352	GLS
Folate Transformations I	0.236592	0.626	0.444631	0.352	MTR
G Beta Gamma Signaling	0.247172	0.607	0.462381	0.335	PRKACB,PRKCQ,PLCG1,AKT3,PRKCH
IL-4 Signaling	0.248886	0.604	0.463447	0.334	PIK3R1,NFATC2,AKT3,ATM
Sertoli Cell-Sertoli Cell Junction Signaling	0.250611	0.601	0.464515	0.333	PRKACB,DLG1,AKT3,SYMPK,SPTAN1,ITGA4,PTEN
IL-12 Signaling and Production in Macrophages	0.252348	0.598	0.465586	0.332	STAT4,PRKCQ,PIK3R1,AKT3,PRKCH,ATM
LPS-stimulated MAPK Signaling	0.25527	0.593	0.468813	0.329	PRKCQ,PIK3R1,PRKCH,ATM
NAD Phosphorylation and Dephosphorylation	0.258821	0.587	0.470977	0.327	NNT
CNTF Signaling	0.260615	0.584	0.470977	0.327	IL6ST,PIK3R1,ATM
Ephrin A Signaling	0.260615	0.584	0.470977	0.327	FYN,PIK3R1,ATM
TWEAK Signaling	0.265461	0.576	0.477529	0.321	TRAF3,TNFRSF25
Crosstalk between Dendritic Cells and Natural Killer Cells	0.268534	0.571	0.480839	0.318	CD28,PRF1,CAMK2D,CCR7
PTEN Signaling	0.274789	0.561	0.490908	0.309	PIK3R1,AKT3,ITGA4,BCL2,PTEN
Superpathway of Methionine Degradation	0.276694	0.558	0.490908	0.309	MTR,GOT2
Role of NANOG in Mammalian Embryonic Stem Cell Pluripotency	0.280543	0.552	0.494311	0.306	IL6ST,RIF1,PIK3R1,AKT3,ATM
Acyl-CoA Hydrolysis	0.280543	0.552	0.494311	0.306	THEM4
EIF2 Signaling	0.289734	0.538	0.503501	0.298	MYC,HNRNPA1,PIK3R1,EIF5B,AKT3,EIF2AK3,ATM,BCL2
Colorectal Cancer Metastasis Signaling	0.291072	0.536	0.503501	0.298	IL6ST,PRKACB,MYC,PIK3R1,SMAD3,AKT3,LEF1,MLH1,ATM
RhoA Signaling	0.292415	0.534	0.503501	0.298	EZR,ARHGAP12,SEPT11,SEPT1,SEPT6
Pyridoxal 5'-phosphate Salvage Pathway	0.292415	0.534	0.503501	0.298	PRKX,PRKCQ,PRKCH
Type II Diabetes Mellitus Signaling	0.293089	0.533	0.503501	0.298	PRKCQ,PIK3R1,ACSL5,AKT3,PRKCH,ATM
Netrin Signaling	0.300608	0.522	0.510505	0.292	PRKACB,NFATC2,ABLIM1
Salvage Pathways of Pyrimidine Ribonucleotides	0.301301	0.521	0.510505	0.292	PRKX,APOBEC3F,PRKCQ,PRKCH
Assembly of RNA Polymerase III Complex	0.301995	0.52	0.510505	0.292	BDP1
BER pathway	0.301995	0.52	0.510505	0.292	PARP1
Sphingosine-1-phosphate Signaling	0.303389	0.518	0.511682	0.291	PIK3R1,S1PR1,PLCG1,AKT3,ATM
Dendritic Cell Maturation	0.305492	0.515	0.512861	0.29	STAT4,PIK3R1,IL32,PLCG1,AKT3,CCR7,ATM
Endothelin-1 Signaling	0.310456	0.508	0.5188	0.285	MYC,PRKCQ,PIK3R1,PLCG1,PRKCH,ITPR1,ATM
Cellular Effects of Sildenafil (Viagra)	0.3155	0.501	0.522396	0.282	PRKACB,CAMK4,PABPC4,PLCG1,ITPR1
Regulation of the Epithelial-Mesenchymal Transition Pathway	0.3155	0.501	0.522396	0.282	ETS1,PIK3R1,SMAD3,AKT3,LEF1,MAP2K5,ATM
Agrin Interactions at Neuromuscular Junction	0.316957	0.499	0.522396	0.282	UTRN,ITGA6,ITGA4
Thyroid Cancer Signaling	0.320627	0.494	0.522396	0.282	MYC,LEF1
Fatty Acid Activation	0.322849	0.491	0.522396	0.282	ACSL5
NAD biosynthesis II (from tryptophan)	0.322849	0.491	0.522396	0.282	ABL1
Urate Biosynthesis/Inosine 5'-phosphate Degradation	0.322849	0.491	0.522396	0.282	IMPDH2
Chemokine Signaling	0.325087	0.488	0.524807	0.28	CAMK4,CAMK2D,PLCG1
TR/RXR Activation	0.328095	0.484	0.52723	0.278	CAMK4,PIK3R1,AKT3,ATM
Triacylglycerol Degradation	0.331131	0.48	0.530884	0.275	DDHD2,AARS
Role of JAK1 and JAK3 in γc Cytokine Signaling	0.333426	0.477	0.530884	0.275	IL7R,PIK3R1,ATM
Dopamine-DARPP32 Feedback in cAMP Signaling	0.334195	0.476	0.530884	0.275	PRKACB,CAMK4,PRKCQ,PLCG1,PRKCH,ITPR1
Role of PKR in Interferon Induction and Antiviral Response	0.341979	0.466	0.533335	0.273	TRAF3,TRAF5
Mechanisms of Viral Exit from Host Cells	0.341979	0.466	0.533335	0.273	PRKCQ,PRKCH
Phenylalanine Degradation IV (Mammalian, via Side Chain)	0.342768	0.465	0.533335	0.273	GOT2
Colanic Acid Building Blocks Biosynthesis	0.342768	0.465	0.533335	0.273	GMDS
Methylglyoxal Degradation III	0.342768	0.465	0.533335	0.273	AKR7A2
GNRH Signaling	0.345144	0.462	0.534564	0.272	PRKACB,CAMK4,CAMK2D,PRKCQ,PRKCH,ITPR1
Cholecystokinin/Gastrin-mediated Signaling	0.348337	0.458	0.537032	0.27	PRKCQ,PRKCH,ITPR1,MAP2K5
Autoimmune Thyroid Disease Signaling	0.353183	0.452	0.540754	0.267	CD28,PRF1
Role of p14/p19ARF in Tumor Suppression	0.353183	0.452	0.540754	0.267	PIK3R1,ATM
CXCR4 Signaling	0.355631	0.449	0.542001	0.266	PRKCQ,PIK3R1,AKT3,PRKCH,ITPR1,ATM
GPCR-Mediated Integration of Enteroendocrine Signaling Exemplified by an L Cell	0.357273	0.447	0.542001	0.266	PRKACB,PLCG1,ITPR1
IL-8 Signaling	0.358096	0.446	0.542001	0.266	PRKCQ,CCND2,PIK3R1,AKT3,PRKCH,ATM,BCL2
Role of Osteoblasts, Osteoclasts and Chondrocytes in Rheumatoid Arthritis	0.359749	0.444	0.542001	0.266	CAMK4,PIK3R1,NFATC2,AKT3,LEF1,TRAF5,ATM,BCL2
Superpathway of Citrulline Metabolism	0.362243	0.441	0.542001	0.266	GLS
mTOR Signaling	0.363078	0.44	0.542001	0.266	MAPKAP1,PRKCQ,PIK3R1,RPTOR,AKT3,PRKCH,ATM
Stearate Biosynthesis I (Animals)	0.363915	0.439	0.542001	0.266	ACSL5,THEM4
Hypoxia Signaling in the Cardiovascular System	0.365595	0.437	0.54325	0.265	HSP90AB1,ATM,PTEN
Graft-versus-Host Disease Signaling	0.374111	0.427	0.552077	0.258	CD28,PRF1
Triacylglycerol Biosynthesis	0.374111	0.427	0.552077	0.258	LPIN1,MBOAT2
IGF-1 Signaling	0.381944	0.418	0.561048	0.251	PRKACB,PIK3R1,AKT3,ATM
IL-9 Signaling	0.384592	0.415	0.562341	0.25	PIK3R1,ATM
RAN Signaling	0.399025	0.399	0.57544	0.24	IPO5
Granzyme A Signaling	0.399025	0.399	0.57544	0.24	PRF1
γ-linolenate Biosynthesis II (Animals)	0.399025	0.399	0.57544	0.24	ACSL5
Mitochondrial L-carnitine Shuttle Pathway	0.399025	0.399	0.57544	0.24	ACSL5
Amyotrophic Lateral Sclerosis Signaling	0.408319	0.389	0.586138	0.232	PIK3R1,AKT3,ATM,BCL2
Estrogen-Dependent Breast Cancer Signaling	0.414	0.383	0.590201	0.229	PIK3R1,AKT3,ATM
Xenobiotic Metabolism Signaling	0.414954	0.382	0.590201	0.229	CAMK4,CAMK2D,PRKCQ,HSP90AB1,PIK3R1,PRKCH,EIF2AK3,MAP2K5,ATM
Allograft Rejection Signaling	0.415911	0.381	0.590201	0.229	CD28,PRF1
Purine Nucleotides Degradation II (Aerobic)	0.416869	0.38	0.590201	0.229	IMPDH2
D-myo-inositol (1,3,4)-trisphosphate Biosynthesis	0.43451	0.362	0.610942	0.214	PTEN
Assembly of RNA Polymerase II Complex	0.436516	0.36	0.610942	0.214	TAF3,TAF2
Amyloid Processing	0.436516	0.36	0.610942	0.214	PRKACB,AKT3
Altered T Cell and B Cell Signaling in Rheumatoid Arthritis	0.444631	0.352	0.620869	0.207	CD28,TRAF3,SLAMF1
IL-17 Signaling	0.460257	0.337	0.639735	0.194	PIK3R1,AKT3,ATM
Signaling by Rho Family GTPases	0.462381	0.335	0.64121	0.193	PIK3R1,EZR,SEPT11,ARHGEF3,SEPT1,SEPT6,ITGA4,ATM
Endoplasmic Reticulum Stress Pathway	0.466659	0.331	0.644169	0.191	EIF2AK3
NGF Signaling	0.474242	0.324	0.651628	0.186	PIK3R1,PLCG1,AKT3,ATM
Relaxin Signaling	0.47863	0.32	0.654636	0.184	PRKACB,PDE7A,PIK3R1,AKT3,ATM
Polyamine Regulation in Colon Cancer	0.483059	0.316	0.659174	0.181	MYC
Regulation of Cellular Mechanics by Calpain Protease	0.485289	0.314	0.660693	0.18	EZR,ITGA4
Factors Promoting Cardiogenesis in Vertebrates	0.490908	0.309	0.665273	0.177	PRKCQ,PRKCH,LEF1
cAMP-mediated signaling	0.493174	0.307	0.665273	0.177	PRKACB,RGS2,CAMK4,CAMK2D,PDE7A,AKAP9,S1PR1
Pyrimidine Deoxyribonucleotides De Novo Biosynthesis I	0.497737	0.303	0.669885	0.174	RRM1
Production of Nitric Oxide and Reactive Oxygen Species in Macrophages	0.506991	0.295	0.674528	0.171	PRKCQ,PIK3R1,PLCG1,AKT3,PRKCH,ATM
IL-22 Signaling	0.512861	0.29	0.674528	0.171	AKT3
Lipid Antigen Presentation by CD1	0.512861	0.29	0.674528	0.171	CD3E
Tumoricidal Function of Hepatic Natural Killer Cells	0.512861	0.29	0.674528	0.171	PRF1
CDP-diacylglycerol Biosynthesis I	0.512861	0.29	0.674528	0.171	MBOAT2
Superpathway of D-myo-inositol (1,4,5)-trisphosphate Metabolism	0.512861	0.29	0.674528	0.171	PTEN
TCA Cycle II (Eukaryotic)	0.512861	0.29	0.674528	0.171	SDHA
Retinoic acid Mediated Apoptosis Signaling	0.5236	0.281	0.685488	0.164	PARP15,PARP1
IL-6 Signaling	0.524807	0.28	0.685488	0.164	IL6ST,PIK3R1,AKT3,ATM
Role of JAK family kinases in IL-6-type Cytokine Signaling	0.52723	0.278	0.685488	0.164	IL6ST
Clathrin-mediated Endocytosis Signaling	0.530884	0.275	0.687068	0.163	SNX9,PICALM,PIK3R1,LDLRAP1,ITGB7,ATM
Induction of Apoptosis by HIV1	0.532108	0.274	0.687068	0.163	ELP1,BCL2
Activation of IRF by Cytosolic Pattern Recognition Receptors	0.540754	0.267	0.695024	0.158	TRAF3,ELP1
Phosphatidylglycerol Biosynthesis II (Non-plastidic)	0.540754	0.267	0.695024	0.158	MBOAT2
Role of Pattern Recognition Receptors in Recognition of Bacteria and Viruses	0.54325	0.265	0.695024	0.158	PRKCQ,PIK3R1,PRKCH,ATM
Wnt/Ca+ pathway	0.549541	0.26	0.701455	0.154	PLCG1,NFATC2
D-myo-inositol (1,4,5)-Trisphosphate Biosynthesis	0.554626	0.256	0.704693	0.152	PLCG1
CDK5 Signaling	0.555904	0.255	0.704693	0.152	PRKACB,ITGA6,ABL1
PXR/RXR Activation	0.55847	0.253	0.706318	0.151	PRKACB,AKT3
Wnt/β-catenin Signaling	0.561048	0.251	0.706318	0.151	MYC,HDAC1,AKT3,MAP4K1,LEF1
IL-15 Production	0.567545	0.246	0.712853	0.147	TXK
PAK Signaling	0.568853	0.245	0.712853	0.147	PIK3R1,ITGA4,ATM
B Cell Development	0.580764	0.236	0.721107	0.142	IL7R
Sonic Hedgehog Signaling	0.580764	0.236	0.721107	0.142	PRKACB
Fatty Acid β-oxidation I	0.592925	0.227	0.734514	0.134	ACSL5
4-1BB Signaling in T Lymphocytes	0.616595	0.21	0.762079	0.118	ELP1
Supplementary Table 6 (D): Sienna3 (p(Dx)=0.0083)
Pathway	p-Val	-log(p-Val)	B-H p-val	-log(B-H p-val)	Genes
Phagosome Maturation	0.00147911	2.83	0.278612	0.555	ATP6V0C,CTSB,RILP,NAPA,PRDX2
PTEN Signaling	0.0057544	2.24	0.298538	0.525	BCL2L1,FOXO4,FOXO3,INPP5K
ERK5 Signaling	0.0074131	2.13	0.298538	0.525	GNA12,FOXO3,WNK1
Polyamine Regulation in Colon Cancer	0.00758578	2.12	0.298538	0.525	PSMF1,PSME4
Lipid Antigen Presentation by CD1	0.00912011	2.04	0.298538	0.525	AP2M1,AP2A1
AMPK Signaling	0.00977237	2.01	0.298538	0.525	FOXO4,KAT2B,SLC2A1,FOXO3,MAP2K3
GDP-L-fucose Biosynthesis I (from GDP-D-mannose)	0.0120226	1.92	0.298538	0.525	TSTA3
IL-7 Signaling Pathway	0.0151356	1.82	0.298538	0.525	FOXO4,SLC2A1,FOXO3
PEDF Signaling	0.0154882	1.81	0.298538	0.525	BCL2L1,WASF2,PNPLA2
4-aminobutyrate Degradation I	0.0177828	1.75	0.298538	0.525	ALDH5A1
Salvage Pathways of Pyrimidine Ribonucleotides	0.0190546	1.72	0.298538	0.525	NME4,PIM1,MAP2K3
GABA Receptor Signaling	0.0190546	1.72	0.298538	0.525	AP2M1,AP2A1,ALDH5A1
Heme Degradation	0.0239883	1.62	0.298538	0.525	BLVRB
Spermine and Spermidine Degradation I	0.0239883	1.62	0.298538	0.525	SMOX
Melatonin Degradation II	0.0239883	1.62	0.298538	0.525	SMOX
Trehalose Degradation II (Trehalase)	0.0295121	1.53	0.310456	0.508	HK1
Tetrapyrrole Biosynthesis II	0.0295121	1.53	0.310456	0.508	ALAS2
Glutamate Degradation III (via 4-aminobutyrate)	0.0295121	1.53	0.310456	0.508	ALDH5A1
Cancer Drug Resistance By Drug Efflux	0.0354813	1.45	0.334195	0.476	FOXO4,FOXO3
PI3K/AKT Signaling	0.0380189	1.42	0.334195	0.476	BCL2L1,FOXO3,INPP5K
CD27 Signaling in Lymphocytes	0.0389045	1.41	0.334195	0.476	BCL2L1,MAP2K3
Docosahexaenoic Acid (DHA) Signaling	0.0389045	1.41	0.334195	0.476	BCL2L1,PNPLA2
Insulin Receptor Signaling	0.0501187	1.3	0.368978	0.433	FOXO4,FOXO3,INPP5K
Heme Biosynthesis II	0.0524807	1.28	0.368978	0.433	ALAS2
GDP-glucose Biosynthesis	0.0524807	1.28	0.368978	0.433	HK1
Opioid Signaling Pathway	0.0549541	1.26	0.368978	0.433	AP2M1,AP2A1,MAP2K3,GRINA
Pyridoxal 5'-phosphate Salvage Pathway	0.0562341	1.25	0.368978	0.433	PIM1,MAP2K3
Glucose and Glucose-1-phosphate Degradation	0.0588844	1.23	0.368978	0.433	HK1
Huntington's Disease Signaling	0.0616595	1.21	0.368978	0.433	BCL2L1,PSMF1,PSME4,NAPA
Assembly of RNA Polymerase I Complex	0.0645654	1.19	0.368978	0.433	POLR1D
Dolichyl-diphosphooligosaccharide Biosynthesis	0.0645654	1.19	0.368978	0.433	DPM2
UDP-N-acetyl-D-galactosamine Biosynthesis II	0.0645654	1.19	0.368978	0.433	HK1
IL-10 Signaling	0.0645654	1.19	0.368978	0.433	BLVRB,MAP2K3
Pregnenolone Biosynthesis	0.0691831	1.16	0.384592	0.415	MICAL2
GM-CSF Signaling	0.0707946	1.15	0.384592	0.415	BCL2L1,PIM1
Phenylalanine Degradation IV (Mammalian, via Side Chain)	0.0812831	1.09	0.41115	0.386	SMOX
Colanic Acid Building Blocks Biosynthesis	0.0812831	1.09	0.41115	0.386	TSTA3
Histidine Degradation VI	0.0870964	1.06	0.415911	0.381	MICAL2
Vitamin-C Transport	0.0870964	1.06	0.415911	0.381	SLC2A1
RhoGDI Signaling	0.0891251	1.05	0.415911	0.381	WASF2,GNA12,MYL4
Sirtuin Signaling Pathway	0.0912011	1.04	0.415911	0.381	POLR1D,FOXO4,SLC2A1,FOXO3
D-myo-inositol (1,4,5)-trisphosphate Degradation	0.103039	0.987	0.415911	0.381	INPP5K
B Cell Receptor Signaling	0.104472	0.981	0.415911	0.381	BCL2L1,MAP2K3,INPP5K
Acute Myeloid Leukemia Signaling	0.105925	0.975	0.415911	0.381	PIM1,MAP2K3
IL-1 Signaling	0.105925	0.975	0.415911	0.381	GNA12,MAP2K3
Ubiquinol-10 Biosynthesis (Eukaryotic)	0.108393	0.965	0.415911	0.381	MICAL2
1D-myo-inositol Hexakisphosphate Biosynthesis II (Mammalian)	0.108393	0.965	0.415911	0.381	INPP5K
D-myo-inositol (1,3,4)-trisphosphate Biosynthesis	0.108393	0.965	0.415911	0.381	INPP5K
Putrescine Degradation III	0.108393	0.965	0.415911	0.381	SMOX
Tryptophan Degradation X (Mammalian, via Tryptamine)	0.113763	0.944	0.418794	0.378	SMOX
Inflammasome pathway	0.113763	0.944	0.418794	0.378	CTSB
CTLA4 Signaling in Cytotoxic T Lymphocytes	0.117761	0.929	0.421697	0.375	AP2M1,AP2A1
Thrombin Signaling	0.12106	0.917	0.421697	0.375	GATA1,GNA12,MYL4
VEGF Signaling	0.121619	0.915	0.421697	0.375	BCL2L1,FOXO3
Cholecystokinin/Gastrin-mediated Signaling	0.123595	0.908	0.421697	0.375	GNA12,MAP2K3
Virus Entry via Endocytic Pathways	0.125603	0.901	0.421697	0.375	AP2M1,AP2A1
Pyrimidine Deoxyribonucleotides De Novo Biosynthesis I	0.129718	0.887	0.427563	0.369	NME4
Superpathway of D-myo-inositol (1,4,5)-trisphosphate Metabolism	0.134896	0.87	0.437522	0.359	INPP5K
Amyotrophic Lateral Sclerosis Signaling	0.141906	0.848	0.445656	0.351	BCL2L1,GRINA
p53 Signaling	0.14388	0.842	0.445656	0.351	BCL2L1,KAT2B
Glucocorticoid Receptor Signaling	0.144544	0.84	0.445656	0.351	BCL2L1,KAT2B,FOXO3,KRT1
Actin Cytoskeleton Signaling	0.148252	0.829	0.44978	0.347	WASF2,GNA12,MYL4
Fc Epsilon RI Signaling	0.160694	0.794	0.468813	0.329	MAP2K3,INPP5K
Role of Tissue Factor in Cancer	0.16293	0.788	0.468813	0.329	BCL2L1,GNA12
Cardiac Hypertrophy Signaling	0.165577	0.781	0.468813	0.329	GNA12,MYL4,MAP2K3
Dopamine Degradation	0.165577	0.781	0.468813	0.329	SMOX
RhoA Signaling	0.167109	0.777	0.468813	0.329	GNA12,MYL4
Estrogen Receptor Signaling	0.179887	0.745	0.497737	0.303	KAT2B,CARM1
Circadian Rhythm Signaling	0.185353	0.732	0.500035	0.301	GRINA
HMGB1 Signaling	0.186209	0.73	0.500035	0.301	KAT2B,MAP2K3
Noradrenaline and Adrenaline Degradation	0.190546	0.72	0.501187	0.3	SMOX
Gα12/13 Signaling	0.194984	0.71	0.501187	0.3	GNA12,MYL4
Aryl Hydrocarbon Receptor Signaling	0.197242	0.705	0.501187	0.3	NFIX,ALDH5A1
Androgen Signaling	0.197242	0.705	0.501187	0.3	KAT2B,GNA12
Retinol Biosynthesis	0.205116	0.688	0.514044	0.289	PNPLA2
Triacylglycerol Degradation	0.214783	0.668	0.530884	0.275	PNPLA2
Role of PKR in Interferon Induction and Antiviral Response	0.21928	0.659	0.535797	0.271	MAP2K3
Serotonin Receptor Signaling	0.223872	0.65	0.537032	0.27	SMOX
Xenobiotic Metabolism Signaling	0.226464	0.645	0.537032	0.27	SMOX,MAP2K3,ALDH5A1
Pyrimidine Ribonucleotides Interconversion	0.22856	0.641	0.537032	0.27	NME4
3-phosphoinositide Degradation	0.232274	0.634	0.539511	0.268	PHOSPHO1,INPP5K
Pyrimidine Ribonucleotides De Novo Biosynthesis	0.237684	0.624	0.545758	0.263	NME4
nNOS Signaling in Neurons	0.242661	0.615	0.549541	0.26	GRINA
Cell Cycle: G2/M DNA Damage Checkpoint Regulation	0.256448	0.591	0.572796	0.242	KAT2B
CXCR4 Signaling	0.259418	0.586	0.572796	0.242	GNA12,MYL4
Tight Junction Signaling	0.263633	0.579	0.576766	0.239	MYL4,NAPA
autophagy	0.278612	0.555	0.586138	0.232	CTSB
Sertoli Cell-Sertoli Cell Junction Signaling	0.279254	0.554	0.586138	0.232	SPTB,MAP2K3
Ephrin Receptor Signaling	0.279254	0.554	0.586138	0.232	GNA12,GRINA
OX40 Signaling Pathway	0.287078	0.542	0.586138	0.232	BCL2L1
Actin Nucleation by ARP-WASP Complex	0.287078	0.542	0.586138	0.232	GNA12
Glutamate Receptor Signaling	0.287078	0.542	0.586138	0.232	GRINA
Induction of Apoptosis by HIV1	0.304089	0.517	0.608135	0.216	BCL2L1
Superpathway of Melatonin Degradation	0.308319	0.511	0.608135	0.216	SMOX
RAR Activation	0.310456	0.508	0.608135	0.216	KAT2B,CARM1
PXR/RXR Activation	0.316228	0.5	0.608135	0.216	FOXO3
Endometrial Cancer Signaling	0.320627	0.494	0.608135	0.216	FOXO3
Serotonin Degradation	0.320627	0.494	0.608135	0.216	SMOX
IL-8 Signaling	0.33037	0.481	0.608135	0.216	BCL2L1,GNA12
Lymphotoxin β Receptor Signaling	0.33266	0.478	0.608135	0.216	BCL2L1
Clathrin-mediated Endocytosis Signaling	0.334195	0.476	0.608135	0.216	AP2M1,AP2A1
Calcium Signaling	0.334195	0.476	0.608135	0.216	MYL4,GRINA
Role of IL-17A in Arthritis	0.341193	0.467	0.608135	0.216	MAP2K3
Melatonin Signaling	0.345144	0.462	0.608135	0.216	MAP2K3
Role of MAPK Signaling in the Pathogenesis of Influenza	0.345144	0.462	0.608135	0.216	MAP2K3
Osteoarthritis Pathway	0.352371	0.453	0.608135	0.216	FOXO3,ANKH
Ephrin B Signaling	0.356451	0.448	0.608135	0.216	GNA12
Hypoxia Signaling in the Cardiovascular System	0.356451	0.448	0.608135	0.216	UBE2O
LPS/IL-1 Mediated Inhibition of RXR Function	0.358922	0.445	0.608135	0.216	SMOX,ALDH5A1
STAT3 Pathway	0.360579	0.443	0.608135	0.216	PIM1
Toll-like Receptor Signaling	0.364754	0.438	0.608135	0.216	MAP2K3
IL-15 Signaling	0.368129	0.434	0.608135	0.216	BCL2L1
Dopamine Receptor Signaling	0.368129	0.434	0.608135	0.216	SMOX
Non-Small Cell Lung Cancer Signaling	0.372392	0.429	0.608135	0.216	FOXO3
Neurotrophin/TRK Signaling	0.372392	0.429	0.608135	0.216	MAP2K3
CD40 Signaling	0.375837	0.425	0.609537	0.215	MAP2K3
Role of BRCA1 in DNA Damage Response	0.383707	0.416	0.610942	0.214	BABAM1
Renal Cell Carcinoma Signaling	0.387258	0.412	0.610942	0.214	SLC2A1
JAK/Stat Signaling	0.394457	0.404	0.610942	0.214	BCL2L1
Superpathway of Inositol Phosphate Compounds	0.399025	0.399	0.610942	0.214	PHOSPHO1,INPP5K
IL-17 Signaling	0.401791	0.396	0.610942	0.214	MAP2K3
Small Cell Lung Cancer Signaling	0.401791	0.396	0.610942	0.214	BCL2L1
Regulation of Actin-based Motility by Rho	0.405509	0.392	0.610942	0.214	MYL4
IL-4 Signaling	0.405509	0.392	0.610942	0.214	INPP5K
LPS-stimulated MAPK Signaling	0.409261	0.388	0.610942	0.214	MAP2K3
TGF-β Signaling	0.409261	0.388	0.610942	0.214	MAP2K3
Molecular Mechanisms of Cancer	0.414	0.383	0.610942	0.214	BCL2L1,GNA12,MAP2K3
Apoptosis Signaling	0.415911	0.381	0.610942	0.214	BCL2L1
PDGF Signaling	0.419759	0.377	0.610942	0.214	INPP5K
FGF Signaling	0.422669	0.374	0.61235	0.213	MAP2K3
ErbB Signaling	0.443609	0.353	0.626614	0.203	MAP2K3
Signaling by Rho Family GTPases	0.446684	0.35	0.626614	0.203	GNA12,MYL4
TR/RXR Activation	0.446684	0.35	0.626614	0.203	SLC2A1
FAK Signaling	0.446684	0.35	0.626614	0.203	TNS1
PAK Signaling	0.453942	0.343	0.632412	0.199	MYL4
SAPK/JNK Signaling	0.463447	0.334	0.635331	0.197	GNA12
Antioxidant Action of Vitamin C	0.466659	0.331	0.635331	0.197	SLC2A1
Chronic Myeloid Leukemia Signaling	0.469894	0.328	0.635331	0.197	BCL2L1
UVA-Induced MAPK Signaling	0.469894	0.328	0.635331	0.197	BCL2L1
IGF-1 Signaling	0.473151	0.325	0.635331	0.197	FOXO3
Type I Diabetes Mellitus Signaling	0.476431	0.322	0.635331	0.197	MAP2K3
Gαs Signaling	0.483059	0.316	0.639735	0.194	ADD1
Neuropathic Pain Signaling In Dorsal Horn Neurons	0.497737	0.303	0.647143	0.189	GRINA
G Beta Gamma Signaling	0.497737	0.303	0.647143	0.189	GNA12
HIF1α Signaling	0.504661	0.297	0.647143	0.189	SLC2A1
Rac Signaling	0.504661	0.297	0.647143	0.189	ANK1
Synaptic Long Term Potentiation	0.512861	0.29	0.647143	0.189	GRINA
Natural Killer Cell Signaling	0.516416	0.287	0.647143	0.189	INPP5K
Pancreatic Adenocarcinoma Signaling	0.516416	0.287	0.647143	0.189	BCL2L1
p38 MAPK Signaling	0.516416	0.287	0.647143	0.189	MAP2K3
Sphingosine-1-phosphate Signaling	0.52723	0.278	0.656145	0.183	GNA12
Cellular Effects of Sildenafil (Viagra)	0.533335	0.273	0.656145	0.183	MYL4
PI3K Signaling in B Lymphocytes	0.533335	0.273	0.656145	0.183	FOXO3
IL-6 Signaling	0.539511	0.268	0.657658	0.182	MAP2K3
Cdc42 Signaling	0.542001	0.266	0.657658	0.182	MYL4
Adipogenesis pathway	0.549541	0.26	0.663743	0.178	KAT2B
Corticotropin Releasing Hormone Signaling	0.55847	0.253	0.668344	0.175	KRT1
D-myo-inositol (1,4,5,6)-Tetrakisphosphate Biosynthesis	0.566239	0.247	0.669885	0.174	PHOSPHO1
D-myo-inositol (3,4,5,6)-tetrakisphosphate Biosynthesis	0.566239	0.247	0.669885	0.174	PHOSPHO1
Epithelial Adherens Junction Signaling	0.579429	0.237	0.680769	0.167	MYL4
Relaxin Signaling	0.606736	0.217	0.707946	0.15	GNA12
D-myo-inositol-5-phosphate Metabolism	0.610942	0.214	0.709578	0.149	PHOSPHO1
Dopamine-DARPP32 Feedback in cAMP Signaling	0.620869	0.207	0.716143	0.145	GRINA
GNRH Signaling	0.625173	0.204	0.716143	0.145	MAP2K3
Supplementary Table 6 (E): Cyan (p(Dx)=0.0231)
Pathway	p-Val	-log(p-Val)	B-H p-val	-log(B-H p-val)	Genes
Protein Ubiquitination Pathway	2.63027e-05	4.58	0.00776247	2.11	UBB,USP12,UBE2H,UBE2M,BAG1,UBA52,DNAJC6,CDC34,DNAJB2,SKP1,AMFR,HSPB1
Clathrin-mediated Endocytosis Signaling	5.24807e-05	4.28	0.00776247	2.11	SH3GL1,UBB,PIK3CA,RAB11B,UBA52,AP2B1,TFRC,PIK3R2,SH3GLB2,AP2S1
Heme Biosynthesis II	9.33254e-05	4.03	0.00933254	2.03	UROD,FECH,ALAD
GABA Receptor Signaling	0.000489779	3.31	0.0371535	1.43	UBB,GNAS,UBQLN1,UBA52,AP2B1,AP2S1
Heme Biosynthesis from Uroporphyrinogen-III I	0.000660693	3.18	0.0389045	1.41	UROD,FECH
NRF2-mediated Oxidative Stress Response	0.000977237	3.01	0.047863	1.32	UBB,PIK3CA,DNAJC6,DNAJA4,GCLC,CDC34,PIK3R2,DNAJB2
Glioma Signaling	0.00128825	2.89	0.0549541	1.26	CALML5,PIK3CA,E2F4,TFDP1,PA2G4,PIK3R2
Pancreatic Adenocarcinoma Signaling	0.00177828	2.75	0.0660693	1.18	PIK3CA,E2F4,TFDP1,PA2G4,PIK3R2,RALBP1
Virus Entry via Endocytic Pathways	0.00467735	2.33	0.12942	0.888	PIK3CA,AP2B1,TFRC,PIK3R2,AP2S1
NAD Phosphorylation and Dephosphorylation	0.0047863	2.32	0.12942	0.888	ACP1,ACP5
Cell Cycle: G1/S Checkpoint Regulation	0.00501187	2.3	0.12942	0.888	E2F4,TFDP1,PA2G4,SKP1
Chronic Myeloid Leukemia Signaling	0.00524807	2.28	0.12942	0.888	PIK3CA,E2F4,TFDP1,PA2G4,PIK3R2
Breast Cancer Regulation by Stathmin1	0.00616595	2.21	0.141254	0.85	CALML5,PIK3CA,E2F4,ARHGEF12,GNAS,PIK3R2,TUBB2B
Toll-like Receptor Signaling	0.00831764	2.08	0.153109	0.815	ECSIT,UBB,TOLLIP,UBA52
Molecular Mechanisms of Cancer	0.00870964	2.06	0.153109	0.815	PIK3CA,E2F4,ARHGEF12,GNAS,TFDP1,PA2G4,GSK3A,PIK3R2,TCF3,RALBP1
Aldosterone Signaling in Epithelial Cells	0.00891251	2.05	0.153109	0.815	PIK3CA,DNAJC6,PIK3R2,DNAJB2,PIP4K2A,HSPB1
Non-Small Cell Lung Cancer Signaling	0.00912011	2.04	0.153109	0.815	PIK3CA,TFDP1,PA2G4,PIK3R2
Cyclins and Cell Cycle Regulation	0.01	2	0.153109	0.815	E2F4,TFDP1,PA2G4,SKP1
Glutamine Biosynthesis I	0.0107152	1.97	0.153109	0.815	GLUL
Xanthine and Xanthosine Salvage	0.0107152	1.97	0.153109	0.815	PNP
Renal Cell Carcinoma Signaling	0.0107152	1.97	0.153109	0.815	UBB,PIK3CA,UBA52,PIK3R2
14-3-3-mediated Signaling	0.0125893	1.9	0.164437	0.784	PIK3CA,GSK3A,PIK3R2,SNCA,TUBB2B
Small Cell Lung Cancer Signaling	0.0128825	1.89	0.164437	0.784	PIK3CA,TFDP1,PA2G4,PIK3R2
γ-linolenate Biosynthesis II (Animals)	0.0138038	1.86	0.169434	0.771	ACSL6,CYB5R3
Cancer Drug Resistance By Drug Efflux	0.0151356	1.82	0.179061	0.747	PIK3CA,YBX1,PIK3R2
Human Embryonic Stem Cell Pluripotency	0.0169824	1.77	0.179061	0.747	PIK3CA,GNAS,GSK3A,PIK3R2,TCF3
3-phosphoinositide Biosynthesis	0.017378	1.76	0.179061	0.747	PIK3CA,CDIPT,ACP1,ACP5,PIK3R2,PIP4K2A
Docosahexaenoic Acid (DHA) Signaling	0.0177828	1.75	0.179061	0.747	PIK3CA,GSK3A,PIK3R2
Ovarian Cancer Signaling	0.018197	1.74	0.179061	0.747	PIK3CA,TFDP1,PA2G4,PIK3R2,TCF3
Prostate Cancer Signaling	0.0186209	1.73	0.179061	0.747	PIK3CA,TFDP1,PA2G4,PIK3R2
CTLA4 Signaling in Cytotoxic T Lymphocytes	0.0204174	1.69	0.179061	0.747	PIK3CA,AP2B1,PIK3R2,AP2S1
NAD Salvage Pathway II	0.0204174	1.69	0.179061	0.747	ACP1,ACP5
Guanine and Guanosine Salvage I	0.020893	1.68	0.179061	0.747	PNP
Adenine and Adenosine Salvage I	0.020893	1.68	0.179061	0.747	PNP
Putrescine Biosynthesis III	0.020893	1.68	0.179061	0.747	ODC1
Polyamine Regulation in Colon Cancer	0.0223872	1.65	0.180302	0.744	OAZ1,ODC1
Glutathione Redox Reactions I	0.0223872	1.65	0.180302	0.744	GPX1,PRDX6
Regulation of eIF4 and p70S6K Signaling	0.0239883	1.62	0.189671	0.722	PIK3CA,EIF1,EIF3B,AGO2,PIK3R2
EIF2 Signaling	0.025704	1.59	0.190546	0.72	PIK3CA,EIF1,EIF3B,UBA52,AGO2,PIK3R2
Lipid Antigen Presentation by CD1	0.0263027	1.58	0.190546	0.72	AP2B1,AP2S1
AMPK Signaling	0.0275423	1.56	0.190546	0.72	AK1,PIK3CA,GNAS,PPM1A,PIK3R2,RAB6A
Amyotrophic Lateral Sclerosis Signaling	0.0295121	1.53	0.190546	0.72	PIK3CA,GPX1,GLUL,PIK3R2
p53 Signaling	0.0301995	1.52	0.190546	0.72	PIK3CA,STAG1,PIK3R2,ST13
Antiproliferative Role of TOB in T Cell Signaling	0.030903	1.51	0.190546	0.72	CDC34,SKP1
Estrogen-mediated S-phase Entry	0.030903	1.51	0.190546	0.72	E2F4,TFDP1
Mitochondrial Dysfunction	0.0316228	1.5	0.190546	0.72	FURIN,PRDX5,SNCA,CYB5R3,PINK1
Methylglyoxal Degradation I	0.0316228	1.5	0.190546	0.72	HAGH
Glutathione Biosynthesis	0.0316228	1.5	0.190546	0.72	GCLC
Hypusine Biosynthesis	0.0316228	1.5	0.190546	0.72	EIF5A
D-myo-inositol (1,4,5)-Trisphosphate Biosynthesis	0.0331131	1.48	0.195884	0.708	CDIPT,PIP4K2A
Superpathway of Inositol Phosphate Compounds	0.0346737	1.46	0.203236	0.692	PIK3CA,CDIPT,ACP1,ACP5,PIK3R2,PIP4K2A
ErbB2-ErbB3 Signaling	0.0354813	1.45	0.203236	0.692	PIK3CA,GSK3A,PIK3R2
PTEN Signaling	0.0380189	1.42	0.212814	0.672	PIK3CA,SHARPIN,GSK3A,PIK3R2
fMLP Signaling in Neutrophils	0.040738	1.39	0.225424	0.647	CALML5,PIK3CA,GNAS,PIK3R2
Arsenate Detoxification I (Glutaredoxin)	0.0416869	1.38	0.225424	0.647	PNP
Hypoxia Signaling in the Cardiovascular System	0.042658	1.37	0.225424	0.647	UBE2H,UBE2M,CDC34
Role of NFAT in Regulation of the Immune Response	0.0436516	1.36	0.22856	0.641	CALML5,PIK3CA,GNAS,GSK3A,PIK3R2
CCR3 Signaling in Eosinophils	0.0457088	1.34	0.231739	0.635	CALML5,PIK3CA,GNAS,PIK3R2
B Cell Receptor Signaling	0.0501187	1.3	0.248313	0.605	CALML5,PIK3CA,GSK3A,PIK3R2,TCF3
GP6 Signaling Pathway	0.0512861	1.29	0.248313	0.605	CALML5,PIK3CA,GSK3A,PIK3R2
Tetrapyrrole Biosynthesis II	0.0524807	1.28	0.248313	0.605	ALAD
Rapoport-Luebering Glycolytic Shunt	0.0524807	1.28	0.248313	0.605	BPGM
Adenine and Adenosine Salvage III	0.0616595	1.21	0.285102	0.545	PNP
Purine Ribonucleosides Degradation to Ribose-1-phosphate	0.0616595	1.21	0.285102	0.545	PNP
Hereditary Breast Cancer Signaling	0.0630957	1.2	0.285102	0.545	UBB,PIK3CA,UBA52,PIK3R2
IL-7 Signaling Pathway	0.0630957	1.2	0.285102	0.545	PIK3CA,GSK3A,PIK3R2
HER-2 Signaling in Breast Cancer	0.0676083	1.17	0.294442	0.531	PIK3CA,GSK3A,PIK3R2
Mechanisms of Viral Exit from Host Cells	0.0707946	1.15	0.294442	0.531	SH3GL1,SH3GLB2
PDGF Signaling	0.0707946	1.15	0.294442	0.531	PIK3CA,ACP1,PIK3R2
Pentose Phosphate Pathway (Non-oxidative Branch)	0.0724436	1.14	0.294442	0.531	RPIA
Phosphatidylcholine Biosynthesis I	0.0724436	1.14	0.294442	0.531	CHPT1
Role of p14/p19ARF in Tumor Suppression	0.0724436	1.14	0.294442	0.531	PIK3CA,PIK3R2
Reelin Signaling in Neurons	0.074131	1.13	0.294442	0.531	PIK3CA,ARHGEF12,PIK3R2
Acute Myeloid Leukemia Signaling	0.074131	1.13	0.294442	0.531	PIK3CA,PIK3R2,TCF3
IL-1 Signaling	0.074131	1.13	0.294442	0.531	ECSIT,TOLLIP,GNAS
Type II Diabetes Mellitus Signaling	0.0794328	1.1	0.306902	0.513	PIK3CA,ACSL6,PIK3R2,ADIPOR1
IL-9 Signaling	0.0831764	1.08	0.317687	0.498	PIK3CA,PIK3R2
TR/RXR Activation	0.0870964	1.06	0.323594	0.49	PIK3CA,PIK3R2,NCOA4
Melanocyte Development and Pigmentation Signaling	0.0870964	1.06	0.323594	0.49	PIK3CA,GNAS,PIK3R2
Gαq Signaling	0.0891251	1.05	0.326588	0.486	CALML5,PIK3CA,GNAS,PIK3R2
RANK Signaling in Osteoclasts	0.0912011	1.04	0.326588	0.486	CALML5,PIK3CA,PIK3R2
VEGF Signaling	0.0912011	1.04	0.326588	0.486	PIK3CA,EIF1,PIK3R2
Glioblastoma Multiforme Signaling	0.0933254	1.03	0.33037	0.481	PIK3CA,E2F4,PIK3R2,TCF3
Cell Cycle: G2/M DNA Damage Checkpoint Regulation	0.0954993	1.02	0.333426	0.477	TRIP12,SKP1
Role of Osteoblasts, Osteoclasts and Chondrocytes in Rheumatoid Arthritis	0.0954993	1.02	0.333426	0.477	CALML5,PIK3CA,ACP5,PIK3R2,TCF3
SAPK/JNK Signaling	0.0954993	1.02	0.333426	0.477	PIK3CA,PIK3R2,MAP4K5
eNOS Signaling	0.0977237	1.01	0.337287	0.472	CALML5,PIK3CA,GNAS,PIK3R2
Mouse Embryonic Stem Cell Pluripotency	0.100693	0.997	0.340408	0.468	PIK3CA,PIK3R2,TCF3
Cardiac Hypertrophy Signaling	0.102565	0.989	0.341979	0.466	CALML5,PIK3CA,GNAS,PIK3R2,HSPB1
Acute Phase Response Signaling	0.105439	0.977	0.341979	0.466	ECSIT,PIK3CA,PIK3R2,TCF3
Wnt/β-catenin Signaling	0.105439	0.977	0.341979	0.466	UBB,UBA52,GSK3A,TCF3
Nitric Oxide Signaling in the Cardiovascular System	0.107399	0.969	0.341979	0.466	CALML5,PIK3CA,PIK3R2
T Cell Receptor Signaling	0.107399	0.969	0.341979	0.466	CALML5,PIK3CA,PIK3R2
Opioid Signaling Pathway	0.108143	0.966	0.341979	0.466	CALML5,GNAS,AP2B1,RGS10,AP2S1
Pentose Phosphate Pathway	0.110662	0.956	0.343558	0.464	RPIA
autophagy	0.111944	0.951	0.343558	0.464	ATG9A,MAP1LC3B
Sertoli Cell-Sertoli Cell Junction Signaling	0.112202	0.95	0.343558	0.464	EPB41,YBX3,GSK3A,TUBB2B
Melanoma Signaling	0.115345	0.938	0.349945	0.456	PIK3CA,PIK3R2
Colorectal Cancer Metastasis Signaling	0.11695	0.932	0.350752	0.455	PIK3CA,E2F4,GNAS,PIK3R2,TCF3
Glutamate Receptor Signaling	0.11885	0.925	0.353183	0.452	CALML5,GLUL
Guanosine Nucleotides Degradation III	0.11995	0.921	0.353183	0.452	PNP
Huntington's Disease Signaling	0.122744	0.911	0.358096	0.446	UBB,PIK3CA,UBA52,PIK3R2,SNCA
Rac Signaling	0.125603	0.901	0.358096	0.446	PIK3CA,PIK3R2,PIP4K2A
Signaling by Rho Family GTPases	0.129122	0.889	0.358096	0.446	PIK3CA,ARHGEF12,GNAS,PIK3R2,PIP4K2A
Fatty Acid Activation	0.12942	0.888	0.358096	0.446	ACSL6
Choline Biosynthesis III	0.12942	0.888	0.358096	0.446	CHPT1
Urate Biosynthesis/Inosine 5'-phosphate Degradation	0.12942	0.888	0.358096	0.446	PNP
iCOS-iCOSL Signaling in T Helper Cells	0.130317	0.885	0.358096	0.446	CALML5,PIK3CA,PIK3R2
CNTF Signaling	0.133045	0.876	0.358922	0.445	PIK3CA,PIK3R2
Ephrin A Signaling	0.133045	0.876	0.358922	0.445	PIK3CA,PIK3R2
DNA Double-Strand Break Repair by Non-Homologous End Joining	0.138676	0.858	0.367282	0.435	LIG4
γ-glutamyl Cycle	0.138676	0.858	0.367282	0.435	GCLC
PI3K/AKT Signaling	0.142561	0.846	0.370681	0.431	PIK3CA,GSK3A,PIK3R2
Gap Junction Signaling	0.145546	0.837	0.370681	0.431	PIK3CA,GNAS,PIK3R2,TUBB2B
Endometrial Cancer Signaling	0.147571	0.831	0.370681	0.431	PIK3CA,PIK3R2
IL-2 Signaling	0.147571	0.831	0.370681	0.431	PIK3CA,PIK3R2
Adenosine Nucleotides Degradation II	0.147911	0.83	0.370681	0.431	PNP
ILK Signaling	0.149279	0.826	0.370681	0.431	PIK3CA,GSK3A,RSU1,PIK3R2
PI3K Signaling in B Lymphocytes	0.149968	0.824	0.370681	0.431	CALML5,PIK3CA,PIK3R2
Thrombopoietin Signaling	0.151356	0.82	0.370681	0.431	PIK3CA,PIK3R2
CD28 Signaling in T Helper Cells	0.152405	0.817	0.370681	0.431	CALML5,PIK3CA,PIK3R2
IL-6 Signaling	0.154882	0.81	0.370681	0.431	PIK3CA,PIK3R2,HSPB1
UVB-Induced MAPK Signaling	0.154882	0.81	0.370681	0.431	PIK3CA,PIK3R2
Glutaryl-CoA Degradation	0.156675	0.805	0.370681	0.431	CA1
Parkinson's Signaling	0.156675	0.805	0.370681	0.431	SNCA
mTOR Signaling	0.157398	0.803	0.370681	0.431	PIK3CA,EIF3B,PRR5,PIK3R2
Lymphotoxin β Receptor Signaling	0.158489	0.8	0.370681	0.431	PIK3CA,PIK3R2
EGF Signaling	0.162555	0.789	0.370681	0.431	PIK3CA,PIK3R2
Thrombin Signaling	0.165577	0.781	0.370681	0.431	PIK3CA,ARHGEF12,GNAS,PIK3R2
Mitochondrial L-carnitine Shuttle Pathway	0.165577	0.781	0.370681	0.431	ACSL6
Role of IL-17A in Arthritis	0.165959	0.78	0.370681	0.431	PIK3CA,PIK3R2
Role of JAK1 and JAK3 in γc Cytokine Signaling	0.165959	0.78	0.370681	0.431	PIK3CA,PIK3R2
Melatonin Signaling	0.169824	0.77	0.370681	0.431	CALML5,GNRH2
Myc Mediated Apoptosis Signaling	0.169824	0.77	0.370681	0.431	PIK3CA,PIK3R2
Glioma Invasiveness Signaling	0.169824	0.77	0.370681	0.431	PIK3CA,PIK3R2
ErbB4 Signaling	0.169824	0.77	0.370681	0.431	PIK3CA,PIK3R2
Purine Nucleotides Degradation II (Aerobic)	0.174582	0.758	0.371535	0.43	PNP
Androgen Signaling	0.175388	0.756	0.371535	0.43	CALML5,GNAS,NCOA4
MSP-RON Signaling Pathway	0.177419	0.751	0.371535	0.43	PIK3CA,PIK3R2
Insulin Receptor Signaling	0.178238	0.749	0.371535	0.43	PIK3CA,GSK3A,PIK3R2
Phagosome Maturation	0.180717	0.743	0.371535	0.43	PRDX5,PRDX6,TUBB2B
Antiproliferative Role of Somatostatin Receptor 2	0.181134	0.742	0.371535	0.43	PIK3CA,PIK3R2
Role of Wnt/GSK-3β Signaling in the Pathogenesis of Influenza	0.181134	0.742	0.371535	0.43	TCF3,NCOA4
Ephrin B Signaling	0.181134	0.742	0.371535	0.43	GNAS,ACP1
GM-CSF Signaling	0.181134	0.742	0.371535	0.43	PIK3CA,PIK3R2
CREB Signaling in Neurons	0.184077	0.735	0.374973	0.426	CALML5,PIK3CA,GNAS,PIK3R2
IL-15 Signaling	0.192752	0.715	0.383707	0.416	PIK3CA,PIK3R2
Role of PI3K/AKT Signaling in the Pathogenesis of Influenza	0.192752	0.715	0.383707	0.416	PIK3CA,PIK3R2
GDNF Family Ligand-Receptor Interactions	0.192752	0.715	0.383707	0.416	PIK3CA,PIK3R2
Angiopoietin Signaling	0.196336	0.707	0.384592	0.415	PIK3CA,PIK3R2
Neurotrophin/TRK Signaling	0.196336	0.707	0.384592	0.415	PIK3CA,PIK3R2
Role of NFAT in Cardiac Hypertrophy	0.196789	0.706	0.384592	0.415	CALML5,PIK3CA,GNAS,PIK3R2
CD40 Signaling	0.200447	0.698	0.386367	0.413	PIK3CA,PIK3R2
IL-17A Signaling in Airway Cells	0.200447	0.698	0.386367	0.413	PIK3CA,PIK3R2
FcγRIIB Signaling in B Lymphocytes	0.204174	0.69	0.389045	0.41	PIK3CA,PIK3R2
Estrogen-Dependent Breast Cancer Signaling	0.204174	0.69	0.389045	0.41	PIK3CA,PIK3R2
Actin Cytoskeleton Signaling	0.20797	0.682	0.390841	0.408	PIK3CA,ARHGEF12,PIK3R2,PIP4K2A
Erythropoietin Signaling	0.211836	0.674	0.390841	0.408	PIK3CA,PIK3R2
Macropinocytosis Signaling	0.211836	0.674	0.390841	0.408	PIK3CA,PIK3R2
Pyrimidine Deoxyribonucleotides De Novo Biosynthesis I	0.21727	0.663	0.390841	0.408	AK1
IL-3 Signaling	0.219786	0.658	0.390841	0.408	PIK3CA,PIK3R2
FLT3 Signaling in Hematopoietic Progenitor Cells	0.219786	0.658	0.390841	0.408	PIK3CA,PIK3R2
Prolactin Signaling	0.219786	0.658	0.390841	0.408	PIK3CA,PIK3R2
JAK/Stat Signaling	0.219786	0.658	0.390841	0.408	PIK3CA,PIK3R2
Protein Kinase A Signaling	0.223872	0.65	0.390841	0.408	CALML5,GNAS,ACP1,GSK3A,TCF3,CDC27
Relaxin Signaling	0.224388	0.649	0.390841	0.408	PIK3CA,GNAS,PIK3R2
Tryptophan Degradation III (Eukaryotic)	0.225944	0.646	0.390841	0.408	CA1
Glycolysis I	0.225944	0.646	0.390841	0.408	BPGM
α-Adrenergic Signaling	0.22751	0.643	0.390841	0.408	CALML5,GNAS
IL-17 Signaling	0.22751	0.643	0.390841	0.408	PIK3CA,PIK3R2
Growth Hormone Signaling	0.22751	0.643	0.390841	0.408	PIK3CA,PIK3R2
Leptin Signaling in Obesity	0.22751	0.643	0.390841	0.408	PIK3CA,PIK3R2
D-myo-inositol-5-phosphate Metabolism	0.229615	0.639	0.390841	0.408	ACP1,ACP5,PIP4K2A
IL-4 Signaling	0.231739	0.635	0.390841	0.408	PIK3CA,PIK3R2
Gluconeogenesis I	0.233884	0.631	0.390841	0.408	BPGM
LPS-stimulated MAPK Signaling	0.235505	0.628	0.390841	0.408	PIK3CA,PIK3R2
NF-κB Activation by Viruses	0.235505	0.628	0.390841	0.408	PIK3CA,PIK3R2
Bladder Cancer Signaling	0.235505	0.628	0.390841	0.408	TFDP1,PA2G4
PEDF Signaling	0.235505	0.628	0.390841	0.408	PIK3CA,PIK3R2
VEGF Family Ligand-Receptor Interactions	0.239332	0.621	0.395367	0.403	PIK3CA,PIK3R2
GNRH Signaling	0.246604	0.608	0.404576	0.393	CALML5,GNAS,GNRH2
FGF Signaling	0.251189	0.6	0.409261	0.388	PIK3CA,PIK3R2
CXCR4 Signaling	0.252348	0.598	0.409261	0.388	PIK3CA,GNAS,PIK3R2
Ceramide Signaling	0.258821	0.587	0.414	0.383	PIK3CA,PIK3R2
Fcγ Receptor-mediated Phagocytosis in Macrophages and Monocytes	0.258821	0.587	0.414	0.383	RAB11B,PIK3R2
CCR5 Signaling in Macrophages	0.258821	0.587	0.414	0.383	CALML5,GNAS
Tec Kinase Signaling	0.263633	0.579	0.418794	0.378	PIK3CA,GNAS,PIK3R2
Germ Cell-Sertoli Cell Junction Signaling	0.266686	0.574	0.420727	0.376	PIK3CA,PIK3R2,TUBB2B
Fatty Acid β-oxidation I	0.273527	0.563	0.429536	0.367	ACSL6
ErbB Signaling	0.274789	0.561	0.429536	0.367	PIK3CA,PIK3R2
FAK Signaling	0.278612	0.555	0.433511	0.363	PIK3CA,PIK3R2
G Protein Signaling Mediated by Tubby	0.281838	0.55	0.435512	0.361	GNAS
PAK Signaling	0.286418	0.543	0.438531	0.358	PIK3CA,PIK3R2
RhoGDI Signaling	0.286418	0.543	0.438531	0.358	ARHGEF12,GNAS,PIP4K2A
UVA-Induced MAPK Signaling	0.306196	0.514	0.466659	0.331	PIK3CA,PIK3R2
IGF-1 Signaling	0.309742	0.509	0.469894	0.328	PIK3CA,PIK3R2
Endothelin-1 Signaling	0.3155	0.501	0.475335	0.323	PIK3CA,GNAS,PIK3R2
Telomerase Signaling	0.317687	0.498	0.475335	0.323	PIK3CA,PIK3R2
Regulation of the Epithelial-Mesenchymal Transition Pathway	0.31842	0.497	0.475335	0.323	PIK3CA,PIK3R2,TCF3
Paxillin Signaling	0.325837	0.487	0.479733	0.319	PIK3CA,PIK3R2
Cell Cycle Regulation by BTG Family Proteins	0.325837	0.487	0.479733	0.319	E2F4
Notch Signaling	0.325837	0.487	0.479733	0.319	FURIN
G-Protein Coupled Receptor Signaling	0.331131	0.48	0.484172	0.315	PIK3CA,GNAS,RGS10,PIK3R2
Thyroid Cancer Signaling	0.340408	0.468	0.49204	0.308	TCF3
Neuropathic Pain Signaling In Dorsal Horn Neurons	0.341193	0.467	0.49204	0.308	PIK3CA,PIK3R2
HGF Signaling	0.341193	0.467	0.49204	0.308	PIK3CA,PIK3R2
IL-8 Signaling	0.34435	0.463	0.49204	0.308	PIK3CA,GNAS,PIK3R2
nNOS Signaling in Skeletal Muscle Cells	0.347536	0.459	0.49204	0.308	CALML5
Triacylglycerol Degradation	0.347536	0.459	0.49204	0.308	PRDX6
HIF1α Signaling	0.348337	0.458	0.49204	0.308	PIK3CA,PIK3R2
Sirtuin Signaling Pathway	0.352371	0.453	0.49204	0.308	GABARAPL2,ATG9A,MAP1LC3B,BPGM
ERK/MAPK Signaling	0.353183	0.452	0.49204	0.308	PIK3CA,PIK3R2,HSPB1
Fc Epsilon RI Signaling	0.360579	0.443	0.49204	0.308	PIK3CA,PIK3R2
Natural Killer Cell Signaling	0.363915	0.439	0.49204	0.308	PIK3CA,PIK3R2
Role of NANOG in Mammalian Embryonic Stem Cell Pluripotency	0.363915	0.439	0.49204	0.308	PIK3CA,PIK3R2
Role of Tissue Factor in Cancer	0.363915	0.439	0.49204	0.308	PIK3CA,PIK3R2
NGF Signaling	0.363915	0.439	0.49204	0.308	PIK3CA,PIK3R2
Gαi Signaling	0.363915	0.439	0.49204	0.308	GNAS,RGS10
Sperm Motility	0.363915	0.439	0.49204	0.308	CALML5,GNAS
Renin-Angiotensin Signaling	0.368129	0.434	0.49204	0.308	PIK3CA,PIK3R2
Pyrimidine Ribonucleotides Interconversion	0.368129	0.434	0.49204	0.308	AK1
Stearate Biosynthesis I (Animals)	0.368129	0.434	0.49204	0.308	ACSL6
RhoA Signaling	0.371535	0.43	0.49545	0.305	ARHGEF12,PIP4K2A
iNOS Signaling	0.374973	0.426	0.49545	0.305	CALML5
Phagosome Formation	0.375837	0.425	0.49545	0.305	PIK3CA,PIK3R2
Sphingosine-1-phosphate Signaling	0.379315	0.421	0.498884	0.302	PIK3CA,PIK3R2
Pyrimidine Ribonucleotides De Novo Biosynthesis	0.381066	0.419	0.498884	0.302	AK1
Cellular Effects of Sildenafil (Viagra)	0.386367	0.413	0.503501	0.298	CALML5,GNAS
nNOS Signaling in Neurons	0.38815	0.411	0.503501	0.298	CALML5
Integrin Signaling	0.390841	0.408	0.504661	0.297	PIK3CA,TSPAN5,PIK3R2
Neuroinflammation Signaling Pathway	0.396278	0.402	0.509331	0.293	PIK3CA,GLUL,PIK3R2,SNCA
Role of Macrophages, Fibroblasts and Endothelial Cells in Rheumatoid Arthritis	0.400867	0.397	0.510505	0.292	CALML5,PIK3CA,PIK3R2,TCF3
Th1 Pathway	0.401791	0.396	0.510505	0.292	PIK3CA,PIK3R2
Role of Pattern Recognition Receptors in Recognition of Bacteria and Viruses	0.405509	0.392	0.510505	0.292	PIK3CA,PIK3R2
HMGB1 Signaling	0.405509	0.392	0.510505	0.292	PIK3CA,PIK3R2
p70S6K Signaling	0.405509	0.392	0.510505	0.292	PIK3CA,PIK3R2
P2Y Purigenic Receptor Signaling Pathway	0.413048	0.384	0.517607	0.286	PIK3CA,PIK3R2
Corticotropin Releasing Hormone Signaling	0.419759	0.377	0.522396	0.282	CALML5,GNAS
Gα12/13 Signaling	0.419759	0.377	0.522396	0.282	PIK3CA,PIK3R2
Aryl Hydrocarbon Receptor Signaling	0.423643	0.373	0.522396	0.282	TFDP1,HSPB1
cAMP-mediated signaling	0.42462	0.372	0.522396	0.282	CALML5,GNAS,RGS10
Semaphorin Signaling in Neurons	0.425598	0.371	0.522396	0.282	ARHGEF12
D-myo-inositol (1,4,5,6)-Tetrakisphosphate Biosynthesis	0.431519	0.365	0.5236	0.281	ACP1,ACP5
D-myo-inositol (3,4,5,6)-tetrakisphosphate Biosynthesis	0.431519	0.365	0.5236	0.281	ACP1,ACP5
Nur77 Signaling in T Lymphocytes	0.431519	0.365	0.5236	0.281	CALML5
Unfolded protein response	0.437522	0.359	0.528445	0.277	AMFR
Epithelial Adherens Junction Signaling	0.448745	0.348	0.539511	0.268	TCF3,TUBB2B
IL-12 Signaling and Production in Macrophages	0.452898	0.344	0.542001	0.266	PIK3CA,PIK3R2
Phospholipase C Signaling	0.454988	0.342	0.542001	0.266	CALML5,ARHGEF12,GNAS
Role of CHK Proteins in Cell Cycle Checkpoint Control	0.456037	0.341	0.542001	0.266	E2F4
Th2 Pathway	0.459198	0.338	0.54325	0.265	PIK3CA,PIK3R2
Heparan Sulfate Biosynthesis (Late Stages)	0.461318	0.336	0.544503	0.264	PRDX6
Calcium-induced T Lymphocyte Apoptosis	0.473151	0.325	0.554626	0.256	CALML5
3-phosphoinositide Degradation	0.480839	0.318	0.562341	0.25	ACP1,ACP5
PKCθ Signaling in T Lymphocytes	0.487528	0.312	0.567545	0.246	PIK3CA,PIK3R2
Mitotic Roles of Polo-Like Kinase	0.489779	0.31	0.567545	0.246	CDC27
Heparan Sulfate Biosynthesis	0.500035	0.301	0.578096	0.238	PRDX6
Remodeling of Epithelial Adherens Junctions	0.505825	0.296	0.582103	0.235	TUBB2B
Dopamine-DARPP32 Feedback in cAMP Signaling	0.506991	0.295	0.582103	0.235	CALML5,GNAS
Axonal Guidance Signaling	0.510505	0.292	0.583445	0.234	PIK3CA,ARHGEF12,GNAS,PIK3R2,TUBB2B
Chemokine Signaling	0.516416	0.287	0.587489	0.231	CALML5
Basal Cell Carcinoma Signaling	0.521195	0.283	0.591562	0.228	TCF3
Tight Junction Signaling	0.52723	0.278	0.595662	0.225	EPB41,YBX3
PPARα/RXRα Activation	0.533335	0.273	0.599791	0.222	GNAS,ADIPOR1
GPCR-Mediated Integration of Enteroendocrine Signaling Exemplified by an L Cell	0.535797	0.271	0.601174	0.221	GNAS
Ephrin Receptor Signaling	0.549541	0.26	0.613762	0.212	GNAS,ACP1
Xenobiotic Metabolism Signaling	0.554626	0.256	0.618016	0.209	PIK3CA,GCLC,PIK3R2
NF-κB Signaling	0.564937	0.248	0.626614	0.203	PIK3CA,PIK3R2
Regulation of IL-2 Expression in Activated and Anergic T Lymphocytes	0.570164	0.244	0.628058	0.202	CALML5
Th1 and Th2 Activation Pathway	0.571479	0.243	0.628058	0.202	PIK3CA,PIK3R2
Role of BRCA1 in DNA Damage Response	0.574116	0.241	0.629506	0.201	E2F4
Dendritic Cell Maturation	0.586138	0.232	0.639735	0.194	PIK3CA,PIK3R2
RAR Activation	0.591562	0.228	0.644169	0.191	PIK3CA,PIK3R2
Neuregulin Signaling	0.601174	0.221	0.647143	0.189	PIK3R2
Regulation of Actin-based Motility by Rho	0.601174	0.221	0.647143	0.189	PIP4K2A
HIPPO signaling	0.601174	0.221	0.647143	0.189	SKP1
Factors Promoting Cardiogenesis in Vertebrates	0.613762	0.212	0.657658	0.182	TCF3
Death Receptor Signaling	0.625173	0.204	0.668344	0.175	HSPB1
Salvage Pathways of Pyrimidine Ribonucleotides	0.63387	0.198	0.674528	0.171	AK1
Supplementary Table 6 (F): Red (p(Dx)=0.0245)
Pathway	p-Val	-log(p-Val)	B-H p-val	-log(B-H p-val)	Genes
Role of BRCA1 in DNA Damage Response	0.000147911	3.83	0.0371535	1.43	TP53,PBRM1,RBL2,MSH2,SMARCA2,SMARCB1,MRE11,SMARCC2,ARID2,SMARCC1,BABAM2
Role of CHK Proteins in Cell Cycle Checkpoint Control	0.000204174	3.69	0.0371535	1.43	TP53,PPP2R1A,RAD17,PPP2R5D,HUS1,MRE11,PPP2R2B,PPP2R5C,TLK1
Cleavage and Polyadenylation of Pre-mRNA	0.000691831	3.16	0.0691831	1.16	CPSF6,NUDT21,CPSF1,CPSF3
ATM Signaling	0.000812831	3.09	0.0691831	1.16	TP53,SMC3,HP1BP3,PPP2R1A,TRRAP,RAD17,PPP2R5D,MRE11,PPP2R2B,PPP2R5C,TLK1
AMPK Signaling	0.000933254	3.03	0.0691831	1.16	PBRM1,PIK3C2A,PPP2R5D,ARID2,PFKL,PFKP,PIK3R4,PPP2R1A,MTOR,SMARCA2,PPP2R2B,SMARCB1,MAP3K7,PRKAG2,SMARCC2,PPP2R5C,SMARCC1,ADRB2
iCOS-iCOSL Signaling in T Helper Cells	0.00125893	2.9	0.0724436	1.14	IKBKB,CD40LG,PIK3C2A,GRAP2,NFATC3,CD4,TRAT1,IKBKE,PPP3CC,PIK3R4,NFATC1,IL2RB
Glucocorticoid Receptor Signaling	0.00138038	2.86	0.0724436	1.14	PBRM1,TAF9,MAP3K14,PIK3C2A,NFATC3,MED1,IKBKE,ARID2,PPP3CC,PIK3R4,MED14,NFATC1,TRAF6,HMGB1,IKBKB,SMARCA2,SMARCB1,SOS1,MAP3K7,PRKAG2,NCOR1,SMARCC2,SMARCC1,ADRB2
Protein Ubiquitination Pathway	0.00169824	2.77	0.0724436	1.14	USP21,USP28,USP14,BIRC6,UBE2Z,DNAJC10,DNAJC1,DNAJC2,HSPD1,UBE3A,TRAF6,ANAPC4,UBE2B,USP42,PSMA5,UBE2V1,UCHL5,USP37,USP34,UBE2Q2
PI3K/AKT Signaling	0.00177828	2.75	0.0724436	1.14	TP53,ITGB1,YWHAQ,IKBKB,PPP2R1A,MTOR,PPP2R5D,INPP5B,SOS1,PPP2R2B,IKBKE,PPP2R5C
T Cell Receptor Signaling	0.00194984	2.71	0.0724436	1.14	IKBKB,PIK3C2A,GRAP2,NFATC3,CD4,SOS1,IKBKE,PPP3CC,PIK3R4,CD8A,NFATC1
Th1 and Th2 Activation Pathway	0.00251189	2.6	0.0758578	1.12	CD40LG,PIK3C2A,IL12RB1,KLRD1,NFATC3,CHD4,CD4,TGFBR3,IKZF1,CXCR3,TBX21,PIK3R4,CD8A,NFATC1,IL2RB
Systemic Lupus Erythematosus Signaling	0.0025704	2.59	0.0758578	1.12	FCGR2C,CD40LG,PIK3C2A,PRPF3,NFATC3,PRPF8,PRPF39,PRPF4,PIK3R4,NFATC1,MTOR,EFTUD2,PRPF4B,SOS1,SNRNP200,PRPF6,SNRNP70
April Mediated Signaling	0.00269153	2.57	0.0758578	1.12	TRAF6,IKBKB,MAP3K14,NFATC3,IKBKE,NFATC1
B Cell Activating Factor Signaling	0.00346737	2.46	0.0912011	1.04	TRAF6,IKBKB,MAP3K14,NFATC3,IKBKE,NFATC1
Hereditary Breast Cancer Signaling	0.00549541	2.26	0.130317	0.885	TP53,PBRM1,NPM1,MSH2,PIK3C2A,SMARCA2,SMARCB1,MRE11,SMARCC2,ARID2,SMARCC1,PIK3R4
mTOR Signaling	0.00588844	2.23	0.130317	0.885	PLD4,PPP2R1A,MTOR,PIK3C2A,PPP2R5D,PPP2R2B,PRKAG2,EIF3A,PPP2R5C,EIF4A2,PIK3R4,PRR5L,PRKD3,RHOH,FNBP1
Telomerase Signaling	0.0060256	2.22	0.130317	0.885	TP53,PPP2R1A,PIK3C2A,PPP2R5D,SOS1,PPP2R2B,DKC1,PPP2R5C,PIK3R4,IL2RB
PPAR Signaling	0.00630957	2.2	0.130317	0.885	TRAF6,IKBKB,MAP3K14,MED1,PPARD,SOS1,MAP3K7,IKBKE,NCOR1
CD40 Signaling	0.0074131	2.13	0.134896	0.87	TRAF6,IKBKB,MAP3K14,CD40LG,PIK3C2A,MAP3K7,IKBKE,PIK3R4
2-ketoglutarate Dehydrogenase Complex	0.00758578	2.12	0.134896	0.87	DLST,OGDH
Mitotic Roles of Polo-Like Kinase	0.00776247	2.11	0.134896	0.87	SMC3,ANAPC4,PPP2R1A,PPP2R5D,PPP2R2B,PPP2R5C,ANAPC7
Th1 Pathway	0.00794328	2.1	0.134896	0.87	CD40LG,PIK3C2A,IL12RB1,NFATC3,KLRD1,CD4,CXCR3,TBX21,PIK3R4,CD8A,NFATC1
p70S6K Signaling	0.00851138	2.07	0.136458	0.865	YWHAQ,PPP2R1A,MTOR,PIK3C2A,PDIA3,PPP2R5D,SOS1,PPP2R2B,PPP2R5C,PIK3R4,PRKD3
CTLA4 Signaling in Cytotoxic T Lymphocytes	0.00954993	2.02	0.143219	0.844	PPP2R1A,PIK3C2A,GRAP2,PPP2R5D,PPP2R2B,TRAT1,PPP2R5C,PIK3R4,CD8A
TCA Cycle II (Eukaryotic)	0.0104713	1.98	0.143219	0.844	CS,ACO2,DLST,OGDH
RANK Signaling in Osteoclasts	0.0107152	1.97	0.143219	0.844	TRAF6,IKBKB,MAP3K14,PIK3C2A,MAP3K7,IKBKE,PPP3CC,PIK3R4,NFATC1
Regulation of eIF4 and p70S6K Signaling	0.0107152	1.97	0.143219	0.844	ITGB1,PPP2R1A,MTOR,PIK3C2A,PPP2R5D,SOS1,AGO3,PPP2R2B,EIF3A,PPP2R5C,EIF4A2,PIK3R4
PKCθ Signaling in T Lymphocytes	0.0107152	1.97	0.143219	0.844	IKBKB,MAP3K14,PIK3C2A,GRAP2,NFATC3,CD4,SOS1,MAP3K7,IKBKE,PPP3CC,PIK3R4,NFATC1
NGF Signaling	0.0123027	1.91	0.157761	0.802	TRAF6,TP53,IKBKB,MAP3K14,PIK3C2A,SOS1,MAP3K7,IKBKE,SMPD1,PIK3R4
SAPK/JNK Signaling	0.0128825	1.89	0.159221	0.798	TP53,MAP4K2,MINK1,PIK3C2A,NFATC3,SOS1,MAP3K7,PIK3R4,NFATC1
autophagy	0.0134896	1.87	0.159956	0.796	ATG4C,MTOR,CTSS,CTSW,PIK3R4,VPS11
NF-κB Activation by Viruses	0.0138038	1.86	0.161436	0.792	ITGB1,IKBKB,MAP3K14,PIK3C2A,CD4,IKBKE,PIK3R4,PRKD3
Chronic Myeloid Leukemia Signaling	0.0144544	1.84	0.162555	0.789	TP53,CTBP1,IKBKB,RBL2,PIK3C2A,SOS1,IKBKE,PIK3R4,SIN3A
Role of PKR in Interferon Induction and Antiviral Response	0.0162181	1.79	0.174582	0.758	TRAF6,TP53,IKBKB,MAP3K7,IKBKE
IL-6 Signaling	0.0186209	1.73	0.198153	0.703	TRAF6,IKBKB,CSNK2A2,MAP3K14,CSNK2A1,PIK3C2A,SOS1,MAP3K7,IKBKE,PIK3R4
Ceramide Signaling	0.0199526	1.7	0.205116	0.688	PPP2R1A,PIK3C2A,PPP2R5D,PPP2R2B,PPP2R5C,SMPD1,CERK,PIK3R4
B Cell Receptor Signaling	0.0204174	1.69	0.205116	0.688	FCGR2C,IKBKB,MAP3K14,MTOR,PIK3C2A,NFATC3,INPP5B,SOS1,MAP3K7,IKBKE,PPP3CC,PIK3R4,NFATC1
RAN Signaling	0.0223872	1.65	0.217771	0.662	RANBP2,KPNA6,XPO1
Production of Nitric Oxide and Reactive Oxygen Species in Macrophages	0.0245471	1.61	0.235505	0.628	MAP3K14,PIK3C2A,PPP2R5D,IKBKE,PIK3R4,RHOH,IKBKB,PPP2R1A,PPP2R2B,MAP3K7,PPP2R5C,PRKD3,FNBP1
IL-2 Signaling	0.0288403	1.54	0.266073	0.575	CSNK2A2,CSNK2A1,PIK3C2A,SOS1,PIK3R4,IL2RB
TNFR1 Signaling	0.0295121	1.53	0.266073	0.575	MAP4K2,IKBKB,MAP3K14,MADD,IKBKE
DNA damage-induced 14-3-3σ Signaling	0.0301995	1.52	0.266073	0.575	TP53,RAD17,HUS1
Gαq Signaling	0.0316228	1.5	0.269774	0.569	PLD4,IKBKB,PIK3C2A,NFATC3,IKBKE,PPP3CC,PIK3R4,PRKD3,RHOH,FNBP1,NFATC1
DNA Methylation and Transcriptional Repression Signaling	0.0338844	1.47	0.277332	0.557	CHD4,MTA2,SIN3A,DNMT1
Lymphotoxin β Receptor Signaling	0.0346737	1.46	0.277332	0.557	TRAF6,IKBKB,MAP3K14,PIK3C2A,IKBKE,PIK3R4
Small Cell Lung Cancer Signaling	0.0354813	1.45	0.277332	0.557	TRAF6,TP53,IKBKB,PIK3C2A,IKBKE,PIK3R4,SIN3A
Lipoate Salvage and Modification	0.0363078	1.44	0.277332	0.557	LIPT1
EGF Signaling	0.0371535	1.43	0.277332	0.557	CSNK2A2,CSNK2A1,MTOR,PIK3C2A,SOS1,PIK3R4
IL-4 Signaling	0.0371535	1.43	0.277332	0.557	MTOR,PIK3C2A,NFATC3,INPP5B,SOS1,PIK3R4,NFATC1
IL-17A Signaling in Fibroblasts	0.0371535	1.43	0.277332	0.557	TRAF6,IKBKB,MAP3K7,IKBKE
LPS-stimulated MAPK Signaling	0.0398107	1.4	0.281838	0.55	IKBKB,MAP3K14,PIK3C2A,MAP3K7,IKBKE,PIK3R4,PRKD3
IL-10 Signaling	0.0398107	1.4	0.281838	0.55	TRAF6,FCGR2C,IKBKB,MAP3K14,MAP3K7,IKBKE
Tight Junction Signaling	0.040738	1.39	0.284446	0.546	CPSF6,TIAM1,PPP2R1A,VTI1A,NUDT21,PPP2R5D,PPP2R2B,PRKAG2,CPSF1,PPP2R5C,CPSF3
RAR Activation	0.0416869	1.38	0.284446	0.546	PBRM1,CSNK2A2,CSNK2A1,SMARCA2,MED1,SMARCB1,PRKAG2,SMARCC2,NCOR1,ARID2,SMARCC1,PRKD3
CD28 Signaling in T Helper Cells	0.042658	1.37	0.284446	0.546	IKBKB,PIK3C2A,GRAP2,NFATC3,CD4,IKBKE,PPP3CC,PIK3R4,NFATC1
PPARα/RXRα Activation	0.0436516	1.36	0.284446	0.546	TRAF6,IKBKB,MAP3K14,PDIA3,MED1,TGFBR3,SOS1,PRKAG2,MAP3K7,IKBKE,NCOR1
Estrogen Receptor Signaling	0.0446684	1.35	0.284446	0.546	CTBP1,TAF9,MED1,TRRAP,SOS1,MED21,NCOR1,MED27,MED14
Cell Cycle Regulation by BTG Family Proteins	0.0446684	1.35	0.284446	0.546	PPP2R1A,PPP2R5D,PPP2R2B,PPP2R5C
Calcium Transport I	0.0489779	1.31	0.306902	0.513	ATP2C1,ATP2A2
Hypoxia Signaling in the Cardiovascular System	0.0501187	1.3	0.306902	0.513	TP53,UBE2B,UBE2V1,BIRC6,UBE2Z,UBE2Q2
ILK Signaling	0.0501187	1.3	0.306902	0.513	ITGB1,PPP2R1A,MTOR,PIK3C2A,FLNA,PPP2R5D,PPP2R2B,ARHGEF6,PPP2R5C,PIK3R4,RHOH,FNBP1
Type II Diabetes Mellitus Signaling	0.0512861	1.29	0.308319	0.511	IKBKB,MAP3K14,MTOR,PIK3C2A,PRKAG2,MAP3K7,IKBKE,SMPD1,PIK3R4,PRKD3
Cell Cycle Control of Chromosomal Replication	0.0524807	1.28	0.309742	0.509	CDK12,CDK13,PRIM1,ORC5,POLA2
Glioma Signaling	0.0549541	1.26	0.314775	0.502	TP53,RBL2,MTOR,PIK3C2A,SOS1,PIK3R4,PRKD3,SIN3A
HGF Signaling	0.0562341	1.25	0.323594	0.49	ITGB1,RAPGEF1,MAP3K14,PIK3C2A,SOS1,MAP3K7,PIK3R4,PRKD3
ERK/MAPK Signaling	0.0616595	1.21	0.325087	0.488	ITGB1,YWHAQ,RAPGEF1,PPP2R1A,PIK3C2A,PPP2R5D,SOS1,PPP2R2B,PRKAG2,PPP2R5C,PIK3R4,NFATC1
NF-κB Signaling	0.0616595	1.21	0.325087	0.488	TRAF6,IKBKB,CSNK2A2,MAP3K14,CSNK2A1,CD40LG,PIK3C2A,TGFBR3,UBE2V1,MAP3K7,PIK3R4
Angiopoietin Signaling	0.0616595	1.21	0.325087	0.488	IKBKB,PIK3C2A,DOK2,SOS1,IKBKE,PIK3R4
IL-17A Signaling in Airway Cells	0.0645654	1.19	0.325087	0.488	TRAF6,IKBKB,PIK3C2A,MAP3K7,IKBKE,PIK3R4
Phagosome Maturation	0.0660693	1.18	0.325087	0.488	DYNC1H1,ATP6V0E2,TUBD1,VTI1A,CTSS,CTSW,CANX,TUBB,VPS11
Role of p14/p19ARF in Tumor Suppression	0.0660693	1.18	0.325087	0.488	TP53,NPM1,PIK3C2A,PIK3R4
TR/RXR Activation	0.0660693	1.18	0.325087	0.488	MTOR,PIK3C2A,SREBF2,MED1,NCOR1,PFKP,PIK3R4
Role of NFAT in Regulation of the Immune Response	0.0676083	1.17	0.325087	0.488	FCGR2C,IKBKB,PIK3C2A,NFATC3,CD4,SOS1,XPO1,IKBKE,PPP3CC,PIK3R4,NFATC1
Regulation of IL-2 Expression in Activated and Anergic T Lymphocytes	0.0676083	1.17	0.325087	0.488	IKBKB,NFATC3,SOS1,IKBKE,PPP3CC,NFATC1
Cyclins and Cell Cycle Regulation	0.0676083	1.17	0.325087	0.488	TP53,PPP2R1A,PPP2R5D,PPP2R2B,PPP2R5C,SIN3A
Assembly of RNA Polymerase III Complex	0.0691831	1.16	0.325087	0.488	GTF3C1,GTF3C2
PTEN Signaling	0.0691831	1.16	0.325087	0.488	ITGB1,IKBKB,CSNK2A2,CSNK2A1,TGFBR3,INPP5B,SOS1,IKBKE
Breast Cancer Regulation by Stathmin1	0.0707946	1.15	0.325087	0.488	TP53,PPP2R1A,PIK3C2A,PPP2R5D,SOS1,PPP2R2B,ARHGEF6,PRKAG2,PPP2R5C,PIK3R4,TUBB,PRKD3
Lipoate Biosynthesis and Incorporation II	0.0707946	1.15	0.325087	0.488	LIPT1
L-glutamine Biosynthesis II (tRNA-dependent)	0.0707946	1.15	0.325087	0.488	QRSL1
Formaldehyde Oxidation II (Glutathione-dependent)	0.0707946	1.15	0.325087	0.488	ADH5
Natural Killer Cell Signaling	0.0724436	1.14	0.325087	0.488	KLRC4-KLRK1/KLRK1,KLRC2,PIK3C2A,KLRD1,INPP5B,SOS1,PIK3R4,PRKD3
D-myo-inositol (1,4,5)-Trisphosphate Biosynthesis	0.074131	1.13	0.328852	0.483	PLD4,PI4K2B,PI4KA
Primary Immunodeficiency Signaling	0.0758578	1.12	0.33266	0.478	RFX5,CD40LG,CD4,CD8A
Role of Oct4 in Mammalian Embryonic Stem Cell Pluripotency	0.0812831	1.09	0.346737	0.46	TP53,FAM208A,AQR,REST
Phagosome Formation	0.0812831	1.09	0.346737	0.46	ITGB1,FCGR2C,PIK3C2A,PDIA3,PIK3R4,PRKD3,RHOH,FNBP1
IL-3 Signaling	0.0812831	1.09	0.349945	0.456	RAPGEF1,PIK3C2A,SOS1,PPP3CC,PIK3R4,PRKD3
Aldosterone Signaling in Epithelial Cells	0.0851138	1.07	0.353997	0.451	PIK3C2A,PDIA3,SOS1,DNAJC2,DNAJC1,DNAJC10,HSPD1,PIK3R4,PRKD3,PI4KA
Cardiac Hypertrophy Signaling	0.0851138	1.07	0.353997	0.451	ADSS,MAP3K14,MTOR,PIK3C2A,PDIA3,SOS1,PRKAG2,MAP3K7,PPP3CC,PIK3R4,RHOH,FNBP1,ADRB2
Th2 Pathway	0.0870964	1.06	0.354813	0.45	PIK3C2A,IL12RB1,CHD4,IKZF1,CD4,TGFBR3,TBX21,PIK3R4,IL2RB
TNFR2 Signaling	0.0870964	1.06	0.355631	0.449	IKBKB,MAP3K14,IKBKE
UVA-Induced MAPK Signaling	0.0891251	1.05	0.358096	0.446	TP53,TNKS,MTOR,PIK3C2A,PDIA3,SMPD1,PIK3R4
Wnt/β-catenin Signaling	0.0912011	1.04	0.359749	0.444	TP53,CSNK2A2,CSNK2A1,PPP2R1A,PPARD,PPP2R5D,TGFBR3,PPP2R2B,MAP3K7,PPP2R5C
UVB-Induced MAPK Signaling	0.0933254	1.03	0.359749	0.444	TP53,MTOR,PIK3C2A,PIK3R4,PRKD3
IGF-1 Signaling	0.0933254	1.03	0.359749	0.444	YWHAQ,CSNK2A2,CSNK2A1,PIK3C2A,SOS1,PRKAG2,PIK3R4
Type I Diabetes Mellitus Signaling	0.0954993	1.02	0.369828	0.432	TRAF6,IKBKB,MAP3K14,GZMB,MAP3K7,IKBKE,HSPD1
Telomere Extension by Telomerase	0.101859	0.992	0.384592	0.415	TNKS,MRE11
HER-2 Signaling in Breast Cancer	0.101859	0.992	0.384592	0.415	TP53,ITGB1,PIK3C2A,SOS1,PIK3R4,PRKD3
4-1BB Signaling in T Lymphocytes	0.109648	0.96	0.408319	0.389	IKBKB,MAP3K14,IKBKE
PDGF Signaling	0.110408	0.957	0.408319	0.389	CSNK2A2,CSNK2A1,PIK3C2A,INPP5B,SOS1,PIK3R4
Myc Mediated Apoptosis Signaling	0.111686	0.952	0.409261	0.388	TP53,YWHAQ,PIK3C2A,SOS1,PIK3R4
Granzyme B Signaling	0.113763	0.944	0.412098	0.385	NUMA1,GZMB
IL-1 Signaling	0.119124	0.924	0.428549	0.368	TRAF6,IKBKB,MAP3K14,PRKAG2,MAP3K7,IKBKE
CD27 Signaling in Lymphocytes	0.120504	0.919	0.429536	0.367	IKBKB,MAP3K14,MAP3K7,IKBKE
Hepatic Cholestasis	0.12388	0.907	0.436516	0.36	TRAF6,MAP4K2,IKBKB,MAP3K14,ABCC1,PRKAG2,MAP3K7,IKBKE,PRKD3
TWEAK Signaling	0.125603	0.901	0.438531	0.358	IKBKB,MAP3K14,IKBKE
GM-CSF Signaling	0.127057	0.896	0.439542	0.357	RUNX1,PIK3C2A,SOS1,PPP3CC,PIK3R4
Dopamine-DARPP32 Feedback in cAMP Signaling	0.130918	0.883	0.444631	0.352	PPP2R1A,PDIA3,PPP2R5D,PPP2R2B,PRKAG2,PPP2R5C,PPP3CC,ATP2A2,PRKD3
Rac Signaling	0.13122	0.882	0.444631	0.352	ITGB1,TIAM1,CYFIP2,PIK3C2A,PIK3R4,PI4KA,ELK4
Prostate Cancer Signaling	0.133045	0.876	0.444631	0.352	TP53,MTOR,PIK3C2A,SOS1,PIK3R4,SIN3A
Unfolded protein response	0.133352	0.875	0.444631	0.352	SREBF2,MBTPS1,EDEM1,CANX
Sumoylation Pathway	0.138038	0.86	0.447713	0.349	TP53,CTBP1,RANBP2,UBA2,RHOH,FNBP1
Glutathione Redox Reactions II	0.138038	0.86	0.447713	0.349	PDIA3
NAD Biosynthesis III	0.138038	0.86	0.447713	0.349	NAMPT
Dopamine Receptor Signaling	0.143549	0.843	0.462381	0.335	PPP2R1A,PPP2R5D,PPP2R2B,PRKAG2,PPP2R5C
Actin Nucleation by ARP-WASP Complex	0.146555	0.834	0.464515	0.333	ITGB1,SOS1,RHOH,FNBP1
CDK5 Signaling	0.147911	0.83	0.464515	0.333	ITGB1,PPP2R1A,PPP2R5D,PPP2R2B,PRKAG2,PPP2R5C
VDR/RXR Activation	0.149279	0.826	0.464515	0.333	CSNK2A1,MED1,PPARD,NCOR1,PRKD3
Non-Small Cell Lung Cancer Signaling	0.149279	0.826	0.464515	0.333	TP53,PIK3C2A,SOS1,PIK3R4,SIN3A
Phospholipase C Signaling	0.151356	0.82	0.466659	0.331	PLD4,ITGB1,FCGR2C,GRAP2,NFATC3,SOS1,ARHGEF6,PPP3CC,PRKD3,RHOH,FNBP1,NFATC1
IL-12 Signaling and Production in Macrophages	0.155955	0.807	0.476431	0.322	TRAF6,IKBKB,CD40LG,PIK3C2A,IL12RB1,IKBKE,PIK3R4,PRKD3
Germ Cell-Sertoli Cell Junction Signaling	0.164816	0.783	0.497737	0.303	ITGB1,MAP3K14,PIK3C2A,MAP3K7,CLINT1,PIK3R4,TUBB,RHOH,FNBP1
Pyruvate Fermentation to Lactate	0.169434	0.771	0.497737	0.303	LDHB
Serine Biosynthesis	0.169434	0.771	0.497737	0.303	UBAC2
Galactose Degradation I (Leloir Pathway)	0.169434	0.771	0.497737	0.303	GALT
3-phosphoinositide Biosynthesis	0.171791	0.765	0.497737	0.303	ATP1A1,MTMR4,PIK3C2A,PPP2R5D,INPP5B,TRAT1,PI4K2B,PIK3R4,RNGTT,PI4KA
Macropinocytosis Signaling	0.172982	0.762	0.497737	0.303	ITGB1,PIK3C2A,ANKFY1,PIK3R4,PRKD3
Calcium-induced T Lymphocyte Apoptosis	0.174582	0.758	0.497737	0.303	CD4,PPP3CC,ATP2A2,PRKD3
Induction of Apoptosis by HIV1	0.174582	0.758	0.497737	0.303	TP53,IKBKB,MAP3K14,IKBKE
CNTF Signaling	0.174582	0.758	0.497737	0.303	MTOR,PIK3C2A,SOS1,PIK3R4
PI3K Signaling in B Lymphocytes	0.176604	0.753	0.498884	0.302	CD81,IKBKB,PDIA3,NFATC3,IKBKE,PPP3CC,NFATC1
IL-8 Signaling	0.179473	0.746	0.503501	0.298	TRAF6,PLD4,IKBKB,MTOR,PIK3C2A,IKBKE,PIK3R4,PRKD3,RHOH,FNBP1
Mouse Embryonic Stem Cell Pluripotency	0.184502	0.734	0.512861	0.29	TP53,ID2,PIK3C2A,SOS1,MAP3K7,PIK3R4
Mechanisms of Viral Exit from Host Cells	0.187068	0.728	0.516416	0.287	VPS36,XPO1,PRKD3
Huntington's Disease Signaling	0.192309	0.716	0.526017	0.279	TP53,MTOR,PIK3C2A,VTI1A,REST,SOS1,HTT,DCTN1,NCOR1,PIK3R4,PRKD3,SIN3A
Role of RIG1-like Receptors in Antiviral Innate Immunity	0.196336	0.707	0.530884	0.275	TRAF6,IKBKB,IKBKE
Autoimmune Thyroid Disease Signaling	0.196336	0.707	0.530884	0.275	CD40LG,GZMB,TG
IL-17 Signaling	0.198153	0.703	0.530884	0.275	TRAF6,MAP3K14,PIK3C2A,MAP3K7,PIK3R4
Endometrial Cancer Signaling	0.204174	0.69	0.535797	0.271	TP53,PIK3C2A,SOS1,PIK3R4
HIPPO signaling	0.204644	0.689	0.535797	0.271	YWHAQ,PPP2R1A,PPP2R5D,PPP2R2B,PPP2R5C
UVC-Induced MAPK Signaling	0.206063	0.686	0.535797	0.271	TP53,SMPD1,PRKD3
PEDF Signaling	0.210863	0.676	0.535797	0.271	TP53,IKBKB,PIK3C2A,IKBKE,PIK3R4
Role of Osteoblasts, Osteoclasts and Chondrocytes in Rheumatoid Arthritis	0.211349	0.675	0.535797	0.271	TRAF6,ITGB1,IKBKB,MAP3K14,PIK3C2A,NFATC3,MAP3K7,IKBKE,PPP3CC,PIK3R4,NFATC1
Superpathway of Inositol Phosphate Compounds	0.211349	0.675	0.535797	0.271	PLD4,ATP1A1,MTMR4,PIK3C2A,PPP2R5D,INPP5B,TRAT1,PI4K2B,PIK3R4,RNGTT,PI4KA
Thrombopoietin Signaling	0.211836	0.674	0.535797	0.271	PIK3C2A,SOS1,PIK3R4,PRKD3
Netrin Signaling	0.211836	0.674	0.535797	0.271	NFATC3,PRKAG2,PPP3CC,NFATC1
iNOS Signaling	0.215278	0.667	0.535797	0.271	TRAF6,IKBKB,IKBKE
Lipid Antigen Presentation by CD1	0.21727	0.663	0.535797	0.271	PDIA3,CANX
Tumoricidal Function of Hepatic Natural Killer Cells	0.21727	0.663	0.535797	0.271	GZMB,SRGN
Glycolysis I	0.21727	0.663	0.535797	0.271	PFKL,PFKP
Crosstalk between Dendritic Cells and Natural Killer Cells	0.224388	0.649	0.545758	0.263	CD40LG,KLRC4-KLRK1/KLRK1,KLRD1,CD226,IL2RB
Apoptosis Signaling	0.224388	0.649	0.545758	0.263	TP53,IKBKB,MAP3K14,BIRC6,IKBKE
Superpathway of Serine and Glycine Biosynthesis I	0.229087	0.64	0.549541	0.26	UBAC2
Pentose Phosphate Pathway (Non-oxidative Branch)	0.229087	0.64	0.549541	0.26	RPE
Insulin Receptor Signaling	0.233346	0.632	0.552077	0.258	RAPGEF1,MTOR,PIK3C2A,INPP5B,SOS1,PRKAG2,PIK3R4
Dendritic Cell Maturation	0.233884	0.631	0.552077	0.258	TRAF6,FCGR2C,IKBKB,MAP3K14,CD40LG,PIK3C2A,PDIA3,IKBKE,PIK3R4
Glioblastoma Multiforme Signaling	0.234423	0.63	0.552077	0.258	TP53,MTOR,PIK3C2A,PDIA3,SOS1,PIK3R4,RHOH,FNBP1
Acute Myeloid Leukemia Signaling	0.244343	0.612	0.572796	0.242	RUNX1,MTOR,PIK3C2A,SOS1,PIK3R4
Glioma Invasiveness Signaling	0.251189	0.6	0.580764	0.236	PIK3C2A,PIK3R4,RHOH,FNBP1
ErbB4 Signaling	0.251189	0.6	0.580764	0.236	PIK3C2A,SOS1,PIK3R4,PRKD3
Sphingomyelin Metabolism	0.25704	0.59	0.588844	0.23	SMPD1
NRF2-mediated Oxidative Stress Response	0.257632	0.589	0.588844	0.23	USP14,PIK3C2A,ABCC1,MAP3K7,DNAJC1,DNAJC10,PIK3R4,PRKD3,BACH1
Ovarian Cancer Signaling	0.266686	0.574	0.60256	0.22	TP53,MTOR,MSH2,PIK3C2A,PRKAG2,PIK3R4,SIN3A
Fc Epsilon RI Signaling	0.266686	0.574	0.60256	0.22	PIK3C2A,GRAP2,INPP5B,SOS1,PIK3R4,PRKD3
Amyloid Processing	0.274157	0.562	0.615177	0.211	CSNK2A2,CSNK2A1,PRKAG2
ErbB Signaling	0.279254	0.554	0.6223	0.206	MTOR,PIK3C2A,SOS1,PIK3R4,PRKD3
Pathogenesis of Multiple Sclerosis	0.283792	0.547	0.6223	0.206	CXCR3
Sonic Hedgehog Signaling	0.285759	0.544	0.6223	0.206	PTCH1,PRKAG2
fMLP Signaling in Neutrophils	0.285759	0.544	0.6223	0.206	PIK3C2A,NFATC3,PPP3CC,PIK3R4,PRKD3,NFATC1
FAK Signaling	0.286418	0.543	0.6223	0.206	ITGB1,PIK3C2A,SOS1,ARHGEF6,PIK3R4
Toll-like Receptor Signaling	0.291743	0.535	0.630957	0.2	TRAF6,IKBKB,MAP3K14,MAP3K7
Semaphorin Signaling in Neurons	0.294442	0.531	0.630957	0.2	ITGB1,RHOH,FNBP1
Sertoli Cell-Sertoli Cell Junction Signaling	0.296483	0.528	0.630957	0.2	ITGB1,SPTBN1,MAP3K14,TGFBR3,PRKAG2,MAP3K7,CLINT1,TUBB
Sphingosine-1-phosphate Signaling	0.298538	0.525	0.630957	0.2	PIK3C2A,PDIA3,SMPD1,PIK3R4,RHOH,FNBP1
GDNF Family Ligand-Receptor Interactions	0.299916	0.523	0.630957	0.2	PIK3C2A,DOK2,SOS1,PIK3R4
PAK Signaling	0.300608	0.522	0.630957	0.2	ITGB1,PIK3C2A,SOS1,ARHGEF6,PIK3R4
Nur77 Signaling in T Lymphocytes	0.304089	0.517	0.636796	0.196	PPP3CC,NFATC1,SIN3A
Thrombin Signaling	0.311889	0.506	0.647143	0.189	IKBKB,PIK3C2A,PDIA3,SOS1,ARHGEF6,PIK3R4,PRKD3,RHOH,FNBP1
Transcriptional Regulatory Network in Embryonic Stem Cells	0.314051	0.503	0.647143	0.189	REST,EOMES,SMARCAD1
Virus Entry via Endocytic Pathways	0.314775	0.502	0.647143	0.189	ITGB1,PIK3C2A,FLNA,PIK3R4,PRKD3
Melanoma Signaling	0.32434	0.489	0.663743	0.178	TP53,PIK3C2A,PIK3R4
Antioxidant Action of Vitamin C	0.328852	0.483	0.668344	0.175	PLD4,PLA2G16,IKBKB,PDIA3,IKBKE
Pentose Phosphate Pathway	0.334965	0.475	0.668344	0.175	RPE
Purine Nucleotides De Novo Biosynthesis II	0.334965	0.475	0.668344	0.175	ADSS
Dolichyl-diphosphooligosaccharide Biosynthesis	0.334965	0.475	0.668344	0.175	ALG5
14-3-3-mediated Signaling	0.337287	0.472	0.668344	0.175	YWHAQ,PIK3C2A,PDIA3,PIK3R4,TUBB,PRKD3
Erythropoietin Signaling	0.341979	0.466	0.668344	0.175	PIK3C2A,SOS1,PIK3R4,PRKD3
Renal Cell Carcinoma Signaling	0.341979	0.466	0.668344	0.175	RAPGEF1,PIK3C2A,SOS1,PIK3R4
Molecular Mechanisms of Cancer	0.341979	0.466	0.668344	0.175	TP53,ITGB1,RAPGEF1,CDK12,CDK13,PIK3C2A,PTCH1,PIK3R4,RHOH,SIN3A,SOS1,ARHGEF6,MAP3K7,PRKAG2,PRKD3,FNBP1
HMGB1 Signaling	0.343558	0.464	0.668344	0.175	HMGB1,KAT7,PIK3C2A,PIK3R4,RHOH,FNBP1
Nitric Oxide Signaling in the Cardiovascular System	0.358096	0.446	0.683912	0.165	PIK3C2A,PRKAG2,PIK3R4,ATP2A2,PRKD3
FLT3 Signaling in Hematopoietic Progenitor Cells	0.358096	0.446	0.683912	0.165	MTOR,PIK3C2A,SOS1,PIK3R4
Prolactin Signaling	0.358096	0.446	0.683912	0.165	PIK3C2A,SOS1,PIK3R4,PRKD3
JAK/Stat Signaling	0.358096	0.446	0.683912	0.165	MTOR,PIK3C2A,SOS1,PIK3R4
Phospholipases	0.364754	0.438	0.691831	0.16	PLD4,PLA2G16,PDIA3
Nucleotide Excision Repair Pathway	0.366438	0.436	0.691831	0.16	ERCC5,XPA
Paxillin Signaling	0.372392	0.429	0.699842	0.155	ITGB1,PIK3C2A,SOS1,ARHGEF6,PIK3R4
Leptin Signaling in Obesity	0.374973	0.426	0.701455	0.154	PIK3C2A,PDIA3,PRKAG2,PIK3R4
Choline Biosynthesis III	0.382825	0.417	0.701455	0.154	PLD4
Neuregulin Signaling	0.383707	0.416	0.701455	0.154	ITGB1,MTOR,SOS1,PRKD3
Regulation of Actin-based Motility by Rho	0.383707	0.416	0.701455	0.154	ITGB1,RHOH,FNBP1,PI4KA
IL-7 Signaling Pathway	0.383707	0.416	0.701455	0.154	PIK3C2A,SOS1,PIK3R4,NFATC1
Activation of IRF by Cytosolic Pattern Recognition Receptors	0.384592	0.415	0.701455	0.154	TRAF6,IKBKB,IKBKE
Notch Signaling	0.392645	0.406	0.701455	0.154	MFNG,MAML2
Wnt/Ca+ pathway	0.394457	0.404	0.701455	0.154	PDIA3,NFATC3,NFATC1
Gap Junction Signaling	0.395367	0.403	0.701455	0.154	PIK3C2A,PDIA3,SOS1,PRKAG2,PPP3CC,PIK3R4,TUBB,PRKD3
Cardiac β-adrenergic Signaling	0.395367	0.403	0.701455	0.154	PPP2R1A,PPP2R5D,PPP2R2B,PRKAG2,PPP2R5C,ATP2A2
VEGF Family Ligand-Receptor Interactions	0.399945	0.398	0.701455	0.154	PIK3C2A,SOS1,PIK3R4,PRKD3
Neuropathic Pain Signaling In Dorsal Horn Neurons	0.401791	0.396	0.701455	0.154	PIK3C2A,PDIA3,PRKAG2,PIK3R4,PRKD3
DNA Double-Strand Break Repair by Homologous Recombination	0.405509	0.392	0.701455	0.154	MRE11
DNA Double-Strand Break Repair by Non-Homologous End Joining	0.405509	0.392	0.701455	0.154	MRE11
Colanic Acid Building Blocks Biosynthesis	0.405509	0.392	0.701455	0.154	GALT
tRNA Charging	0.405509	0.392	0.701455	0.154	RARS2,LARS2
Antigen Presentation Pathway	0.405509	0.392	0.701455	0.154	PDIA3,CANX
Synaptic Long Term Depression	0.414	0.383	0.711214	0.148	PLA2G16,PPP2R1A,PDIA3,PPP2R5D,PPP2R2B,PPP2R5C,PRKD3
Neuroinflammation Signaling Pathway	0.416869	0.38	0.714496	0.146	TRAF6,HMGB1,IKBKB,PIK3C2A,NFATC3,CD200R1,TGFBR3,BIRC6,IKBKE,PPP3CC,PIK3R4,NFATC1
Acute Phase Response Signaling	0.419759	0.377	0.716143	0.145	TRAF6,IKBKB,MAP3K14,MTOR,SOS1,MAP3K7,IKBKE
Cell Cycle: G1/S Checkpoint Regulation	0.423643	0.373	0.719449	0.143	TP53,RBL2,SIN3A
Role of Macrophages, Fibroblasts and Endothelial Cells in Rheumatoid Arthritis	0.425598	0.371	0.719449	0.143	TRAF6,IKBKB,MAP3K14,PIK3C2A,PDIA3,NFATC3,MAP3K7,IKBKE,PPP3CC,PIK3R4,PRKD3,NFATC1
Reelin Signaling in Neurons	0.432514	0.364	0.719449	0.143	ITGB1,PIK3C2A,ARHGEF6,PIK3R4
Death Receptor Signaling	0.432514	0.364	0.719449	0.143	IKBKB,MAP3K14,TNKS,IKBKE
Remodeling of Epithelial Adherens Junctions	0.433511	0.363	0.719449	0.143	CBLL1,TUBB,MAPRE2
Clathrin-mediated Endocytosis Signaling	0.433511	0.363	0.719449	0.143	ITGB1,CSNK2A2,CSNK2A1,CD2AP,RAB4A,PIK3C2A,PPP3CC,PIK3R4
Pancreatic Adenocarcinoma Signaling	0.444631	0.352	0.731139	0.136	TP53,PLD4,PIK3C2A,PIK3R4,SIN3A
Role of Tissue Factor in Cancer	0.444631	0.352	0.731139	0.136	TP53,ITGB1,MTOR,PIK3C2A,PIK3R4
Mismatch Repair in Eukaryotes	0.447713	0.349	0.732825	0.135	MSH2
Renin-Angiotensin Signaling	0.451856	0.345	0.734514	0.134	PIK3C2A,SOS1,PRKAG2,PIK3R4,PRKD3
ErbB2-ErbB3 Signaling	0.452898	0.344	0.734514	0.134	PIK3C2A,SOS1,PIK3R4
Hematopoiesis from Pluripotent Stem Cells	0.456037	0.341	0.736207	0.133	CD4,CD8A
RhoA Signaling	0.459198	0.338	0.737904	0.132	SEPT9,LPAR5,RAPGEF6,PI4KA,SEPT2
T Helper Cell Differentiation	0.462381	0.335	0.737904	0.132	CD40LG,IL12RB1,TBX21
Role of JAK1 and JAK3 in γc Cytokine Signaling	0.462381	0.335	0.737904	0.132	PIK3C2A,PIK3R4,IL2RB
Melatonin Signaling	0.472063	0.326	0.749894	0.125	PDIA3,PRKAG2,PRKD3
3-phosphoinositide Degradation	0.479733	0.319	0.755092	0.122	INPP4A,ATP1A1,MTMR4,PPP2R5D,INPP5B,RNGTT
Triacylglycerol Biosynthesis	0.479733	0.319	0.755092	0.122	PORCN,LCLAT1
Melanocyte Development and Pigmentation Signaling	0.480839	0.318	0.755092	0.122	PIK3C2A,SOS1,PRKAG2,PIK3R4
D-myo-inositol (1,4,5)-trisphosphate Degradation	0.487528	0.312	0.760326	0.119	INPP5B
GPCR-Mediated Integration of Enteroendocrine Signaling Exemplified by an L Cell	0.490908	0.309	0.762079	0.118	PDIA3,PRKAG2,ADRB2
IL-9 Signaling	0.49204	0.308	0.762079	0.118	PIK3C2A,PIK3R4
nNOS Signaling in Neurons	0.503501	0.298	0.762079	0.118	PPP3CC,PRKD3
Cholecystokinin/Gastrin-mediated Signaling	0.504661	0.297	0.762079	0.118	SOS1,PRKD3,RHOH,FNBP1
D-myo-inositol-5-phosphate Metabolism	0.504661	0.297	0.762079	0.118	PLD4,ATP1A1,MTMR4,PPP2R5D,INPP5B,RNGTT
Cardiomyocyte Differentiation via BMP Receptors	0.505825	0.296	0.762079	0.118	MAP3K7
GADD45 Signaling	0.505825	0.296	0.762079	0.118	TP53
1D-myo-inositol Hexakisphosphate Biosynthesis II (Mammalian)	0.505825	0.296	0.762079	0.118	INPP5B
D-myo-inositol (1,3,4)-trisphosphate Biosynthesis	0.505825	0.296	0.762079	0.118	INPP5B
BMP signaling pathway	0.509331	0.293	0.762079	0.118	SOS1,PRKAG2,MAP3K7
Endothelin-1 Signaling	0.519996	0.284	0.772681	0.112	PLD4,PLA2G16,PIK3C2A,PDIA3,SOS1,PIK3R4,PRKD3
Methionine Degradation I (to Homocysteine)	0.5236	0.281	0.772681	0.112	PRMT3
Allograft Rejection Signaling	0.526017	0.279	0.772681	0.112	CD40LG,GZMB
IL-15 Signaling	0.52723	0.278	0.772681	0.112	PIK3C2A,PIK3R4,IL2RB
Colorectal Cancer Metastasis Signaling	0.528445	0.277	0.772681	0.112	TP53,MSH2,PIK3C2A,SOS1,PRKAG2,PIK3R4,RHOH,FNBP1,PTGER4
Role of NFAT in Cardiac Hypertrophy	0.532108	0.274	0.772681	0.112	PIK3C2A,PDIA3,SOS1,PRKAG2,MAP3K7,PPP3CC,PIK3R4,PRKD3
P2Y Purigenic Receptor Signaling Pathway	0.535797	0.271	0.772681	0.112	PIK3C2A,PDIA3,PRKAG2,PIK3R4,PRKD3
Neurotrophin/TRK Signaling	0.535797	0.271	0.772681	0.112	PIK3C2A,SOS1,PIK3R4
Cell Cycle: G2/M DNA Damage Checkpoint Regulation	0.537032	0.27	0.772681	0.112	TP53,YWHAQ
Cancer Drug Resistance By Drug Efflux	0.537032	0.27	0.772681	0.112	TP53,ABCC1
Xenobiotic Metabolism Signaling	0.53827	0.269	0.772681	0.112	MAP3K14,PPP2R1A,PIK3C2A,MED1,PPP2R5D,PPP2R2B,MAP3K7,PPP2R5C,PIK3R4,PRKD3
Endoplasmic Reticulum Stress Pathway	0.542001	0.266	0.774462	0.111	MBTPS1
Gα12/13 Signaling	0.548277	0.261	0.781628	0.107	IKBKB,PIK3C2A,LPAR5,IKBKE,PIK3R4
FcγRIIB Signaling in B Lymphocytes	0.55335	0.257	0.781628	0.107	PIK3C2A,SOS1,PIK3R4
CXCR4 Signaling	0.554626	0.256	0.781628	0.107	PIK3C2A,CD4,PIK3R4,PRKD3,RHOH,FNBP1
Cysteine Biosynthesis III (mammalia)	0.55847	0.253	0.785236	0.105	PRMT3
Gαs Signaling	0.564937	0.248	0.792501	0.101	ADD3,PRKAG2,PTGER4,ADRB2
Docosahexaenoic Acid (DHA) Signaling	0.570164	0.244	0.79561	0.0993	PIK3C2A,PIK3R4
CDP-diacylglycerol Biosynthesis I	0.590201	0.229	0.817523	0.0875	LCLAT1
Superpathway of D-myo-inositol (1,4,5)-trisphosphate Metabolism	0.590201	0.229	0.817523	0.0875	INPP5B
Phosphatidylglycerol Biosynthesis II (Non-plastidic)	0.619441	0.208	0.855067	0.068	LCLAT1
Supplementary Table 6 (G): Tan (p(Dx)=0.0446)
Pathway	p-Val	-log(p-Val)	B-H p-val	-log(B-H p-val)	Genes
B Cell Receptor Signaling	5.88844e-10	9.23	1.28825e-07	6.89	MAP2K4,RAP2A,RAF1,GAB2,MAPK1,GRB2,SOS2,MAPK13,MAP3K5,CREB5,FCGR2B,BCL10,MAPK3,PIK3CG,SYK,VAV1,PIK3CD,GSK3B,CHUK,MAP3K3,PPP3CA,MAP3K2
TREM1 Signaling	7.07946e-10	9.15	1.28825e-07	6.89	TLR2,TLR4,TREM1,MAPK1,GRB2,NLRP12,MAPK3,TLR6,TLR1,ITGA5,STAT3,JAK2,FCGR2B,ITGAX
Production of Nitric Oxide and Reactive Oxygen Species in Macrophages	9.77237e-10	9.01	1.28825e-07	6.89	MAP2K4,MAPK1,GRB2,TNFRSF1A,MAPK13,NCF4,MAP3K5,JAK2,PPP2R5A,TLR2,TLR4,FOS,MAPK3,PIK3CG,PRKCD,NCF2,PIK3CD,CHUK,JAK3,MAP3K3,SIRPA,MAP3K2
HGF Signaling	1.28825e-09	8.89	1.28825e-07	6.89	MAP2K4,RAF1,PXN,MAPK1,GRB2,SOS2,ITGA5,MAP3K5,STAT3,FOS,ELF2,MAPK3,PIK3CG,PRKCD,PIK3CD,MAP3K3,MAP3K2
NF-κB Signaling	7.4131e-09	8.13	5.24807e-07	6.28	RAF1,TGFBR1,GRB2,TNFRSF1A,IL1R1,TLR2,TLR4,BCL10,PIK3CG,TLR6,TLR1,PELI1,IGF1R,TDP2,PIK3CD,GSK3B,CHUK,LTBR,MAP3K3,MAP4K4
IL-6 Signaling	7.94328e-09	8.1	5.24807e-07	6.28	MAP2K4,RAF1,MAPK1,GRB2,TNFRSF1A,SOS2,IL6R,MAPK13,JAK2,STAT3,IL1R1,FOS,MAPK3,PIK3CG,PIK3CD,CHUK,MAP4K4
RANK Signaling in Osteoclasts	1.12202e-08	7.95	5.88844e-07	6.23	MAP2K4,RAF1,MAPK1,GRB2,MAP3K5,MAPK13,FOS,CBL,MAPK3,PIK3CG,PIK3CD,CHUK,MAP3K3,PPP3CA,MAP3K2
Neuroinflammation Signaling Pathway	1.1749e-08	7.93	5.88844e-07	6.23	MAP2K4,TGFBR1,MAPK1,MAPK13,JAK2,MAPK3,PIK3CG,TLR1,GSK3B,CHUK,PPP3CA,TNFRSF1A,GRB2,IL6R,IL1R1,CREB5,TLR2,FOS,TLR4,SYK,NCF2,TLR6,PIK3CD,CFLAR,JAK3,PSEN1
Role of Macrophages, Fibroblasts and Endothelial Cells in Rheumatoid Arthritis	1.34896e-08	7.87	5.88844e-07	6.23	MAP2K4,RAF1,C5AR1,MAPK1,TNFRSF1A,GRB2,IL6R,JAK2,STAT3,IL1R1,CREB5,IL17RA,APC,TLR2,TLR4,FOS,PRKCD,PIK3CG,MAPK3,TLR6,TLR1,PIK3CD,LTBR,CHUK,GSK3B,PPP3CA
IL-17A Signaling in Airway Cells	2.95121e-08	7.53	1.1749e-06	5.93	MAP2K4,MAPK1,GRB2,JAK2,STAT3,MAPK13,IL17RA,MAPK3,PIK3CG,PIK3CD,GSK3B,CHUK,JAK3
Molecular Mechanisms of Cancer	4.2658e-08	7.37	1.54882e-06	5.81	MAP2K4,RAP2A,RAF1,GAB2,TGFBR1,MAPK1,SOS2,MAPK13,MAP3K5,JAK2,DIABLO,CASP6,MAPK3,PIK3CG,ARHGEF11,GSK3B,GRB2,APAF1,ITGA5,APC,FOS,CBL,PRKCD,PIK3CD,CFLAR,CDK19,JAK3,NOTCH1,PSEN1
IL-3 Signaling	6.30957e-08	7.2	1.94984e-06	5.71	RAF1,GAB2,MAPK1,GRB2,JAK2,STAT3,CSF2RB,FOS,MAPK3,PIK3CG,PRKCD,PIK3CD,PPP3CA
FLT3 Signaling in Hematopoietic Progenitor Cells	6.30957e-08	7.2	1.94984e-06	5.71	RAF1,GAB2,MAPK1,GRB2,SOS2,STAT3,MAPK13,CREB5,CBL,MAPK3,PIK3CG,PIK3CD,RPS6KA1
Colorectal Cancer Metastasis Signaling	6.91831e-08	7.16	1.94984e-06	5.71	MAP2K4,TGFBR1,MAPK1,GRB2,TNFRSF1A,SOS2,IL6R,STAT3,JAK2,MMP25,APC,TLR2,FOS,TLR4,MAPK3,PIK3CG,TLR6,TLR1,GNB2,PIK3CD,GSK3B,JAK3
LPS-stimulated MAPK Signaling	1.12202e-07	6.95	2.95121e-06	5.53	MAP2K4,RAF1,MAPK1,GRB2,MAP3K5,MAPK13,TLR4,FOS,MAPK3,PIK3CG,PRKCD,PIK3CD,CHUK
NGF Signaling	1.38038e-07	6.86	3.23594e-06	5.49	MAP2K4,RAF1,MAPK1,GRB2,SOS2,MAP3K5,CREB5,MAPK3,PIK3CG,PRKCD,PIK3CD,CHUK,RPS6KA1,MAP3K3,MAP3K2
Integrin Signaling	1.41254e-07	6.85	3.23594e-06	5.49	ITGAD,MAP2K4,RAP2A,RAF1,PXN,ARHGAP26,MAPK1,GRB2,SOS2,ITGA5,TLN1,ACTR3,PPP1R12B,WAS,MAPK3,PIK3CG,PIK3CD,GSK3B,ACTN1,ITGAX
PI3K/AKT Signaling	1.90546e-07	6.72	4.16869e-06	5.38	RAF1,GAB2,MAPK1,GRB2,SOS2,ITGA5,MAP3K5,JAK2,PPP2R5A,MAPK3,PIK3CG,PIK3CD,GSK3B,CHUK,JAK3
Neurotrophin/TRK Signaling	2.13796e-07	6.67	4.46684e-06	5.35	MAP2K4,RAF1,FOS,MAPK1,GRB2,PIK3CG,MAPK3,SOS2,PIK3CD,RPS6KA1,MAP3K5,CREB5
T Cell Receptor Signaling	2.29087e-07	6.64	4.46684e-06	5.35	MAP2K4,RAF1,MAPK1,GRB2,SOS2,FOS,CBL,BCL10,MAPK3,PIK3CG,VAV1,PIK3CD,CHUK,PPP3CA
ERK/MAPK Signaling	2.39883e-07	6.62	4.46684e-06	5.35	RAF1,PXN,MAPK1,GRB2,SOS2,ITGA5,TLN1,STAT3,CREB5,PPP2R5A,FOS,ELF2,H3F3A/H3F3B,DUSP1,MAPK3,PIK3CG,PRKCD,PIK3CD,RPS6KA1
Paxillin Signaling	2.88403e-07	6.54	4.7863e-06	5.32	ITGAD,MAP2K4,PXN,MAPK1,GRB2,PIK3CG,SOS2,ITGA5,PIK3CD,TLN1,MAPK13,ACTN1,GIT2,ITGAX
Regulation of IL-2 Expression in Activated and Anergic T Lymphocytes	2.88403e-07	6.54	4.7863e-06	5.32	MAP2K4,RAF1,FOS,TGFBR1,MAPK1,GRB2,BCL10,MAPK3,SOS2,VAV1,CHUK,PPP3CA
Thrombopoietin Signaling	2.95121e-07	6.53	4.7863e-06	5.32	RAF1,GAB2,FOS,MAPK1,GRB2,PIK3CG,MAPK3,PRKCD,PIK3CD,JAK2,STAT3
Regulation of the Epithelial-Mesenchymal Transition Pathway	4.36516e-07	6.36	6.60693e-06	5.18	MAP2K4,RAF1,ADAM17,TGFBR1,MAPK1,GRB2,SOS2,JAK2,STAT3,APC,NOTCH2,MAPK3,PIK3CG,PIK3CD,GSK3B,JAK3,NOTCH1,PSEN1
FAK Signaling	4.67735e-07	6.33	6.60693e-06	5.18	RAF1,PXN,ARHGAP26,MAPK1,GRB2,SOS2,ITGA5,TLN1,GIT2,WAS,MAPK3,PIK3CG,PIK3CD
ErbB2-ErbB3 Signaling	4.67735e-07	6.33	6.60693e-06	5.18	RAF1,SP1,MAPK1,GRB2,PIK3CG,MAPK3,SOS2,PIK3CD,STAT3,GSK3B,JAK3
EGF Signaling	4.67735e-07	6.33	6.60693e-06	5.18	MAP2K4,RAF1,FOS,MAPK1,GRB2,PIK3CG,MAPK3,SOS2,PIK3CD,MAPK13,STAT3
Acute Phase Response Signaling	4.89779e-07	6.31	6.60693e-06	5.18	MAP2K4,RAF1,MAPK1,GRB2,TNFRSF1A,SOS2,IL6R,MAPK13,MAP3K5,JAK2,STAT3,IL1R1,FOS,MAPK3,PIK3CG,PIK3CD,CHUK
Prolactin Signaling	5.01187e-07	6.3	6.60693e-06	5.18	RAF1,FOS,SP1,MAPK1,GRB2,PIK3CG,MAPK3,PRKCD,SOS2,PIK3CD,JAK2,STAT3
Ephrin Receptor Signaling	6.76083e-07	6.17	8.70964e-06	5.06	RAF1,PXN,MAPK1,GRB2,SOS2,ITGA5,EPHA4,JAK2,STAT3,CREB5,ACTR3,WAS,MAPK3,PIK3CG,ADAM10,GNB2,MAP4K4
GM-CSF Signaling	9.77237e-07	6.01	1.23027e-05	4.91	RAF1,CSF2RB,MAPK1,GRB2,PIK3CG,MAPK3,SOS2,PIK3CD,JAK2,STAT3,PPP3CA
Mouse Embryonic Stem Cell Pluripotency	1.04713e-06	5.98	1.25893e-05	4.9	RAF1,MAPK1,GRB2,SOS2,JAK2,STAT3,MAPK13,APC,MAPK3,PIK3CG,PIK3CD,GSK3B,JAK3
Apoptosis Signaling	1.07152e-06	5.97	1.25893e-05	4.9	DIABLO,MAP2K4,CASP6,RAF1,MAPK1,TNFRSF1A,MAPK3,APAF1,RPS6KA1,MAP3K5,CHUK,MAP4K4
Role of JAK family kinases in IL-6-type Cytokine Signaling	1.23027e-06	5.91	1.34896e-05	4.87	MAP2K4,MAPK1,MAPK3,IL6R,MAPK13,JAK2,STAT3
PDGF Signaling	1.23027e-06	5.91	1.34896e-05	4.87	MAP2K4,RAF1,FOS,MAPK1,GRB2,PIK3CG,MAPK3,SOS2,PIK3CD,JAK2,STAT3,JAK3
IL-15 Signaling	1.47911e-06	5.83	1.58489e-05	4.8	RAF1,MAPK1,GRB2,PIK3CG,MAPK3,SYK,PIK3CD,MAPK13,JAK2,STAT3,JAK3
PI3K Signaling in B Lymphocytes	1.51356e-06	5.82	1.58489e-05	4.8	RAF1,MAPK1,FCGR2B,TLR4,FOS,CBL,BCL10,MAPK3,PIK3CG,SYK,VAV1,PIK3CD,CHUK,PPP3CA
Acute Myeloid Leukemia Signaling	1.54882e-06	5.81	1.58489e-05	4.8	CSF3R,MAP2K4,RAF1,CSF2RB,MAPK1,GRB2,PIK3CG,MAPK3,RARA,SOS2,PIK3CD,STAT3
Fcγ Receptor-mediated Phagocytosis in Macrophages and Monocytes	1.7378e-06	5.76	1.7378e-05	4.76	GAB2,PXN,ACTR3,CBL,MAPK1,WAS,PIK3CG,MAPK3,SYK,PRKCD,VAV1,TLN1
Leukocyte Extravasation Signaling	1.8197e-06	5.74	1.7378e-05	4.76	MAP2K4,PXN,MAPK1,GRB2,ITGA5,MAPK13,NCF4,MMP25,F11R,ARHGAP9,WAS,PIK3CG,PRKCD,NCF2,VAV1,PIK3CD,ACTN1,TIMP2
CD40 Signaling	1.94984e-06	5.71	1.8197e-05	4.74	MAP2K4,FOS,MAPK1,GRB2,PIK3CG,MAPK3,PIK3CD,MAPK13,CHUK,STAT3,JAK3
IL-2 Signaling	2.18776e-06	5.66	1.99526e-05	4.7	RAF1,FOS,MAPK1,GRB2,PIK3CG,MAPK3,SYK,SOS2,PIK3CD,JAK3
14-3-3-mediated Signaling	2.23872e-06	5.65	1.99526e-05	4.7	MAP2K4,RAF1,MAPK1,TNFRSF1A,GRB2,MAP3K5,FOS,CBL,MAPK3,PIK3CG,PRKCD,PIK3CD,GSK3B,RPS6KA1
Role of Pattern Recognition Receptors in Recognition of Bacteria and Viruses	2.45471e-06	5.61	2.13796e-05	4.67	MAP2K4,C5AR1,MAPK1,GRB2,RNASEL,TLR2,TLR4,MAPK3,PIK3CG,PRKCD,SYK,TLR1,TLR6,PIK3CD
ErbB Signaling	2.75423e-06	5.56	2.34423e-05	4.63	MAP2K4,RAF1,FOS,MAPK1,GRB2,PIK3CG,MAPK3,PRKCD,SOS2,PIK3CD,MAPK13,GSK3B
Erythropoietin Signaling	2.81838e-06	5.55	2.39883e-05	4.62	RAF1,FOS,CBL,MAPK1,GRB2,PIK3CG,MAPK3,PRKCD,SOS2,PIK3CD,JAK2
UVB-Induced MAPK Signaling	2.88403e-06	5.54	2.39883e-05	4.62	MAP2K4,FOS,H3F3A/H3F3B,MAPK1,GRB2,PIK3CG,MAPK3,PRKCD,PIK3CD,MAPK13
Lymphotoxin β Receptor Signaling	3.31131e-06	5.48	2.69153e-05	4.57	DIABLO,MAPK1,GRB2,PIK3CG,MAPK3,APAF1,PIK3CD,LTBR,CHUK,TNFSF14
PKCθ Signaling in T Lymphocytes	3.46737e-06	5.46	2.75423e-05	4.56	MAP2K4,MAPK1,GRB2,SOS2,MAP3K5,FOS,BCL10,MAPK3,PIK3CG,VAV1,PIK3CD,CHUK,MAP3K3,PPP3CA,MAP3K2
JAK/Stat Signaling	3.63078e-06	5.44	2.81838e-05	4.55	RAF1,FOS,MAPK1,GRB2,PIK3CG,MAPK3,SOS2,PIK3CD,JAK2,STAT3,JAK3
IL-8 Signaling	3.89045e-06	5.41	2.95121e-05	4.53	MAP2K4,RAF1,MAPK1,GRB2,CXCR1,FOS,ARRB2,CXCR2,MAPK3,PIK3CG,PRKCD,NCF2,GNB2,PIK3CD,CHUK,MAP4K4,ITGAX
PTEN Signaling	4.36516e-06	5.36	3.23594e-05	4.49	RAF1,TGFBR1,MAPK1,GRB2,SOS2,ITGA5,CBL,MAPK3,PIK3CG,IGF1R,PIK3CD,GSK3B,CHUK
IL-10 Signaling	4.36516e-06	5.36	3.23594e-05	4.49	MAP2K4,FOS,SP1,MAPK1,MAPK13,IL1R1,CHUK,STAT3,FCGR2B,MAP4K4
Growth Hormone Signaling	4.57088e-06	5.34	3.31131e-05	4.48	FOS,MAPK1,GRB2,PIK3CG,MAPK3,PRKCD,IGF1R,PIK3CD,RPS6KA1,JAK2,STAT3
Actin Cytoskeleton Signaling	4.89779e-06	5.31	3.46737e-05	4.46	RAF1,PXN,MAPK1,GRB2,SOS2,ITGA5,TLN1,SLC9A1,APC,ACTR3,PPP1R12B,WAS,MAPK3,PIK3CG,PIK3CD,VAV1,SSH2,ACTN1
ErbB4 Signaling	5.01187e-06	5.3	3.46737e-05	4.46	RAF1,ADAM17,MAPK1,GRB2,PIK3CG,MAPK3,PRKCD,SOS2,PIK3CD,PSEN1
Renin-Angiotensin Signaling	5.24807e-06	5.28	3.63078e-05	4.44	MAP2K4,RAF1,MAPK1,GRB2,SOS2,JAK2,STAT3,MAPK13,FOS,MAPK3,PIK3CG,PRKCD,PIK3CD
TGF-β Signaling	5.7544e-06	5.24	3.89045e-05	4.41	MAP2K4,RAF1,FOS,TGFBR1,MAPK1,GRB2,RNF111,MAPK3,SOS2,MAPK13,TFE3
Phagosome Formation	6.30957e-06	5.2	4.16869e-05	4.38	TLR2,TLR4,C5AR1,GRB2,SYK,PRKCD,PIK3CG,TLR6,TLR1,ITGA5,PIK3CD,FCGR2B,ITGAX
IGF-1 Signaling	7.07946e-06	5.15	4.57088e-05	4.34	RAF1,FOS,PXN,MAPK1,GRB2,PIK3CG,MAPK3,SOS2,IGF1R,PIK3CD,JAK2,STAT3
FGF Signaling	8.91251e-06	5.05	5.7544e-05	4.24	RAF1,MAPK1,GRB2,PIK3CG,MAPK3,SOS2,PIK3CD,MAPK13,MAP3K5,STAT3,CREB5
Toll-like Receptor Signaling	9.54993e-06	5.02	6.0256e-05	4.22	TLR2,MAP2K4,FOS,TLR4,MAPK1,TLR6,TLR1,MAPK13,CHUK,MAP4K4
CNTF Signaling	1e-05	5	6.0256e-05	4.22	RAF1,MAPK1,GRB2,PIK3CG,MAPK3,PIK3CD,RPS6KA1,JAK2,STAT3
PPAR Signaling	1e-05	5	6.0256e-05	4.22	RAF1,FOS,MAPK1,GRB2,TNFRSF1A,MAPK3,SOS2,NCOA1,IL1R1,CHUK,MAP4K4
Cardiac Hypertrophy Signaling	1.02329e-05	4.99	6.16595e-05	4.21	MAP2K4,RAF1,TGFBR1,MAPK1,GRB2,IL6R,MAP3K5,MAPK13,MAPK3,PIK3CG,GNB2,IGF1R,PIK3CD,RPS6KA1,GSK3B,MAP3K3,PPP3CA,MAP3K2
Cdc42 Signaling	1.07152e-05	4.97	6.30957e-05	4.2	MAP2K4,FOS,RAF1,PPP1R12B,ACTR3,MAPK1,WAS,ITGA5,VAV1,CDC42SE1,MAPK13,GSK3B,APC
Ceramide Signaling	1.09648e-05	4.96	6.45654e-05	4.19	DIABLO,MAP2K4,S1PR4,RAF1,FOS,GRB2,TNFRSF1A,PIK3CG,MAPK3,PIK3CD,PPP2R5A
Oncostatin M Signaling	1.14815e-05	4.94	6.60693e-05	4.18	RAF1,MAPK1,GRB2,MAPK3,JAK2,STAT3,JAK3
IL-17A Signaling in Fibroblasts	1.38038e-05	4.86	7.94328e-05	4.1	FOS,MAPK1,MAPK3,MAPK13,CHUK,GSK3B,IL17RA
Sertoli Cell-Sertoli Cell Junction Signaling	1.41254e-05	4.85	7.94328e-05	4.1	MAP2K4,RAF1,F11R,MAPK1,WAS,TNFRSF1A,MAPK3,ITGA5,MAPK13,MAP3K5,GSK3B,MAP3K3,RAB8B,ACTN1,MAP3K2
Estrogen-Dependent Breast Cancer Signaling	1.51356e-05	4.82	8.31764e-05	4.08	FOS,SP1,MAPK1,GRB2,PIK3CG,MAPK3,HSD17B11,IGF1R,PIK3CD,CREB5
IL-17A Signaling in Gastric Cells	1.90546e-05	4.72	0.000104713	3.98	MAP2K4,FOS,MAPK1,MAPK3,MAPK13,IL17RA
Fc Epsilon RI Signaling	2.29087e-05	4.64	0.000123027	3.91	MAP2K4,RAF1,MAPK1,GRB2,PIK3CG,MAPK3,SYK,PRKCD,SOS2,VAV1,PIK3CD,MAPK13
Role of NFAT in Regulation of the Immune Response	2.45471e-05	4.61	0.000128825	3.89	RAF1,MAPK1,GRB2,SOS2,CSNK1D,FCGR2B,FOS,MAPK3,PIK3CG,SYK,GNB2,PIK3CD,GSK3B,CHUK,PPP3CA
Role of NANOG in Mammalian Embryonic Stem Cell Pluripotency	2.51189e-05	4.6	0.000128825	3.89	RAF1,MAPK1,GRB2,PIK3CG,MAPK3,SOS2,PIK3CD,JAK2,STAT3,GSK3B,JAK3,APC
Pancreatic Adenocarcinoma Signaling	2.51189e-05	4.6	0.000128825	3.89	MAP2K4,RAF1,TGFBR1,MAPK1,GRB2,PIK3CG,MAPK3,PIK3CD,JAK2,STAT3,JAK3,NOTCH1
Role of Osteoblasts, Osteoclasts and Chondrocytes in Rheumatoid Arthritis	2.81838e-05	4.55	0.000144544	3.84	MAP2K4,ADAM17,MAPK1,GRB2,TNFRSF1A,ITGA5,MAP3K5,IL1R1,APC,FOS,CBL,MAPK3,PIK3CG,PIK3CD,GSK3B,CHUK,PPP3CA
GNRH Signaling	2.81838e-05	4.55	0.000144544	3.84	MAP2K4,RAF1,PXN,MAPK1,GRB2,SOS2,MAP3K5,MAPK13,CREB5,FOS,MAPK3,PRKCD,MAP3K3,MAP3K2
IL-17 Signaling	2.88403e-05	4.54	0.000144544	3.84	MAP2K4,MAPK1,GRB2,PIK3CG,MAPK3,PIK3CD,MAPK13,JAK2,GSK3B,IL17RA
fMLP Signaling in Neutrophils	2.95121e-05	4.53	0.000144544	3.84	RAF1,ACTR3,MAPK1,GRB2,WAS,PIK3CG,MAPK3,PRKCD,NCF2,GNB2,PIK3CD,PPP3CA
Dendritic Cell Maturation	3.16228e-05	4.5	0.000151356	3.82	MAP2K4,MAPK1,TNFRSF1A,GRB2,JAK2,MAPK13,FCGR2B,CREB5,TLR2,TLR4,MAPK3,PIK3CG,PIK3CD,CHUK,LTBR
Role of IL-17A in Arthritis	3.16228e-05	4.5	0.000151356	3.82	MAP2K4,MAPK1,GRB2,PIK3CG,MAPK3,PIK3CD,RPS6KA1,MAPK13,IL17RA
Role of JAK1 and JAK3 in γc Cytokine Signaling	3.16228e-05	4.5	0.000151356	3.82	MAPK1,GRB2,PIK3CG,MAPK3,SYK,PIK3CD,JAK2,STAT3,JAK3
IL-12 Signaling and Production in Macrophages	3.46737e-05	4.46	0.000162181	3.79	MAP2K4,MAPK1,GRB2,MAPK13,TLR2,TLR4,FOS,MAPK3,PIK3CG,PRKCD,NCOA1,PIK3CD,CHUK
Chronic Myeloid Leukemia Signaling	3.54813e-05	4.45	0.000162181	3.79	RAF1,GAB2,HDAC4,TGFBR1,MAPK1,GRB2,PIK3CG,MAPK3,SOS2,PIK3CD,CHUK
Tec Kinase Signaling	4.2658e-05	4.37	0.000194984	3.71	MAP2K4,GRB2,ITGA5,JAK2,STAT3,TLR4,FOS,WAS,PIK3CG,PRKCD,GNB2,VAV1,PIK3CD,JAK3
CD28 Signaling in T Helper Cells	4.36516e-05	4.36	0.000199526	3.7	MAP2K4,FOS,ACTR3,GRB2,BCL10,WAS,PIK3CG,SYK,VAV1,PIK3CD,CHUK,PPP3CA
Germ Cell-Sertoli Cell Junction Signaling	4.57088e-05	4.34	0.000199526	3.7	MAP2K4,PXN,TGFBR1,MAPK1,TNFRSF1A,GRB2,MAP3K5,MAPK3,PIK3CG,PIK3CD,MAP3K3,ACTN1,RAB8B,MAP3K2
Telomerase Signaling	4.57088e-05	4.34	0.000199526	3.7	RAF1,ELF2,HDAC4,SP1,MAPK1,GRB2,PIK3CG,MAPK3,SOS2,PIK3CD,PPP2R5A
Role of NFAT in Cardiac Hypertrophy	5.24807e-05	4.28	0.000229087	3.64	MAP2K4,RAF1,HDAC4,TGFBR1,MAPK1,GRB2,SOS2,MAPK13,MAPK3,PIK3CG,PRKCD,GNB2,IGF1R,PIK3CD,GSK3B,PPP3CA
STAT3 Pathway	5.62341e-05	4.25	0.000239883	3.62	MAP2K4,RAF1,TGFBR1,MAPK1,MAPK3,IGF1R,MAPK13,JAK2,STAT3
UVC-Induced MAPK Signaling	5.7544e-05	4.24	0.000245471	3.61	MAP2K4,RAF1,FOS,MAPK1,MAPK3,PRKCD,MAPK13
HMGB1 Signaling	6.0256e-05	4.22	0.000251189	3.6	MAP2K4,FOS,TLR4,SP1,MAPK1,GRB2,TNFRSF1A,PIK3CG,MAPK3,PIK3CD,MAPK13,IL1R1
iNOS Signaling	6.60693e-05	4.18	0.000275423	3.56	FOS,TLR4,MAPK1,MAPK13,JAK2,CHUK,JAK3
GDNF Family Ligand-Receptor Interactions	6.91831e-05	4.16	0.000281838	3.55	MAP2K4,RAF1,FOS,MAPK1,GRB2,PIK3CG,MAPK3,SOS2,PIK3CD
Prostate Cancer Signaling	7.58578e-05	4.12	0.00030903	3.51	RAF1,MAPK1,GRB2,PIK3CG,MAPK3,SOS2,PIK3CD,CHUK,GSK3B,CREB5
Huntington's Disease Signaling	7.76247e-05	4.11	0.00030903	3.51	MAP2K4,HDAC4,MAPK1,GRB2,HSPA1A/HSPA1B,SOS2,APAF1,RCOR1,CREB5,CASP6,SP1,MAPK3,PIK3CG,PRKCD,GNB2,IGF1R,PIK3CD
Gα12/13 Signaling	7.94328e-05	4.1	0.000323594	3.49	MAP2K4,RAF1,PXN,MAPK1,LPAR2,GRB2,PIK3CG,MAPK3,VAV1,PIK3CD,MAP3K5,CHUK
4-1BB Signaling in T Lymphocytes	8.51138e-05	4.07	0.000338844	3.47	MAP2K4,MAPK1,MAPK3,MAPK13,MAP3K5,CHUK
PAK Signaling	0.00011749	3.93	0.000457088	3.34	MAP2K4,RAF1,PXN,MAPK1,GRB2,PIK3CG,MAPK3,SOS2,ITGA5,PIK3CD
Endometrial Cancer Signaling	0.00011749	3.93	0.000457088	3.34	RAF1,MAPK1,GRB2,PIK3CG,MAPK3,SOS2,PIK3CD,GSK3B
Cholecystokinin/Gastrin-mediated Signaling	0.000128825	3.89	0.000489779	3.31	MAP2K4,RAF1,FOS,PXN,MAPK1,GRB2,MAPK3,PRKCD,SOS2,EPHA4
RAR Activation	0.000134896	3.87	0.000512861	3.29	MAP2K4,DHRS3,MAPK1,MAPK13,MAP3K5,JAK2,CSF2RB,FOS,DUSP1,RARA,PIK3CG,PRKCD,NCOA1,PIK3CD
Glucocorticoid Receptor Signaling	0.000138038	3.86	0.000524807	3.28	MAP2K4,RAF1,TGFBR1,MAPK1,GRB2,HSPA1A/HSPA1B,SOS2,MAPK13,JAK2,STAT3,TSC22D3,FOS,DUSP1,MAPK3,PIK3CG,NCOA1,PIK3CD,CHUK,JAK3,PPP3CA
PPARα/RXRα Activation	0.000169824	3.77	0.000630957	3.2	MAP2K4,RAF1,TGFBR1,MAPK1,GRB2,ACOX1,SOS2,BCL3,JAK2,IL1R1,MAPK3,CHUK,MAP4K4
Neuregulin Signaling	0.00018197	3.74	0.000660693	3.18	RAF1,ADAM17,MAPK1,GRB2,MAPK3,PRKCD,SOS2,ITGA5,PSEN1
IL-7 Signaling Pathway	0.00018197	3.74	0.000660693	3.18	MAPK1,GRB2,PIK3CG,MAPK3,SOS2,PIK3CD,MAPK13,GSK3B,JAK3
CD27 Signaling in Lymphocytes	0.000194984	3.71	0.000707946	3.15	MAP2K4,FOS,APAF1,MAP3K5,CHUK,MAP3K3,MAP3K2
NF-κB Activation by Viruses	0.000199526	3.7	0.000707946	3.15	RAF1,MAPK1,GRB2,PIK3CG,MAPK3,PRKCD,ITGA5,PIK3CD,CHUK
PEDF Signaling	0.000199526	3.7	0.000707946	3.15	RAF1,MAPK1,GRB2,PIK3CG,MAPK3,PIK3CD,MAPK13,CHUK,CFLAR
IL-22 Signaling	0.000199526	3.7	0.000707946	3.15	MAP2K4,MAPK1,MAPK3,MAPK13,STAT3
CDP-diacylglycerol Biosynthesis I	0.000199526	3.7	0.000707946	3.15	ABHD5,LPCAT3,MBOAT1,LPGAT1,CDS2
VEGF Family Ligand-Receptor Interactions	0.000213796	3.67	0.000758578	3.12	RAF1,FOS,MAPK1,GRB2,PIK3CG,MAPK3,PRKCD,SOS2,PIK3CD
UDP-N-acetyl-D-glucosamine Biosynthesis II	0.000239883	3.62	0.000831764	3.08	GNPNAT1,PGM3,UAP1
Th1 Pathway	0.000245471	3.61	0.000831764	3.08	NOTCH2,GRB2,PIK3CG,IL6R,VAV1,PIK3CD,JAK2,STAT3,JAK3,NOTCH1,PSEN1
Xenobiotic Metabolism Signaling	0.00025704	3.59	0.000870964	3.06	MAP2K4,RAF1,HDAC4,MAPK1,GRB2,CHST12,MAP3K5,MAPK13,CHST15,PPP2R5A,MAPK3,PIK3CG,PRKCD,NCOA1,PIK3CD,MAP3K3,MAP3K2
Regulation of Cellular Mechanics by Calpain Protease	0.000281838	3.55	0.000954993	3.02	PXN,MAPK1,GRB2,MAPK3,ITGA5,TLN1,ACTN1
Signaling by Rho Family GTPases	0.000295121	3.53	0.001	3	MAP2K4,RAF1,MAPK1,GRB2,ITGA5,SLC9A1,FOS,ACTR3,PPP1R12B,WAS,MAPK3,PIK3CG,NCF2,GNB2,ARHGEF11,PIK3CD
Phosphatidylglycerol Biosynthesis II (Non-plastidic)	0.000301995	3.52	0.001	3	ABHD5,LPCAT3,MBOAT1,LPGAT1,CDS2
Death Receptor Signaling	0.000301995	3.52	0.001	3	DIABLO,MAP2K4,CASP6,TNFRSF1A,APAF1,MAP3K5,CHUK,CFLAR,MAP4K4
Superpathway of Inositol Phosphate Compounds	0.000323594	3.49	0.00107152	2.97	GRB2,PPP4R1,NUDT2,PPP2R5A,MTMR6,IPMK,PIP4P2,DUSP1,PIK3CG,IP6K1,PPM1F,VAV1,PIK3CD,SIRPA,PPP3CA
Axonal Guidance Signaling	0.000354813	3.45	0.00114815	2.94	RAF1,ADAM17,PXN,MAPK1,GRB2,SOS2,ITGA5,EPHA4,ADAM8,ACTR3,WAS,MAPK3,PRKCD,PIK3CG,GNB2,ADAM19,ADAM10,PIK3CD,ARHGEF11,SEMA4A,GSK3B,SEMA4B,PPP3CA
Gαq Signaling	0.000371535	3.43	0.00120226	2.92	RAF1,RGS18,MAPK1,GRB2,PIK3CG,MAPK3,PRKCD,GNB2,PIK3CD,CHUK,GSK3B,PPP3CA
Rac Signaling	0.000398107	3.4	0.00125893	2.9	MAP2K4,RAF1,ACTR3,MAPK1,GRB2,PIK3CG,MAPK3,NCF2,ITGA5,PIK3CD
Role of IL-17F in Allergic Inflammatory Airway Diseases	0.00040738	3.39	0.00128825	2.89	RAF1,MAPK1,MAPK3,RPS6KA1,CREB5,IL17RA
Phospholipase C Signaling	0.000446684	3.35	0.00141254	2.85	RAF1,HDAC4,MAPK1,GRB2,SOS2,ITGA5,FCGR2B,CREB5,PPP1R12B,MAPK3,PRKCD,SYK,GNB2,ARHGEF11,PPP3CA
Melanocyte Development and Pigmentation Signaling	0.000489779	3.31	0.00151356	2.82	RAF1,MAPK1,GRB2,PIK3CG,MAPK3,SOS2,PIK3CD,RPS6KA1,CREB5
CXCR4 Signaling	0.000489779	3.31	0.00151356	2.82	MAP2K4,RAF1,FOS,PXN,MAPK1,GRB2,PIK3CG,MAPK3,PRKCD,GNB2,PIK3CD,ARHGEF11
Natural Killer Cell Signaling	0.000524807	3.28	0.00158489	2.8	RAF1,MAPK1,GRB2,PIK3CG,MAPK3,SYK,PRKCD,SOS2,VAV1,PIK3CD
p38 MAPK Signaling	0.000524807	3.28	0.00158489	2.8	MAP2K4,TGFBR1,H3F3A/H3F3B,TNFRSF1A,DUSP1,RPS6KA1,MAPK13,IL1R1,MAP3K5,CREB5
NRF2-mediated Oxidative Stress Response	0.000549541	3.26	0.00165959	2.78	MAP2K4,RAF1,MAPK1,GRB2,DNAJC3,MAP3K5,TXNRD1,FOS,MAPK3,PIK3CG,PRKCD,PIK3CD,GSK3B
VEGF Signaling	0.000562341	3.25	0.00165959	2.78	RAF1,PXN,MAPK1,GRB2,PIK3CG,MAPK3,SOS2,PIK3CD,ACTN1
Aldosterone Signaling in Epithelial Cells	0.00057544	3.24	0.0017378	2.76	RAF1,MAPK1,GRB2,DUSP1,PIK3CG,MAPK3,PRKCD,SOS2,HSPA1A/HSPA1B,DNAJC3,PIK3CD,SLC9A1
IL-9 Signaling	0.00060256	3.22	0.0017378	2.76	GRB2,PIK3CG,BCL3,PIK3CD,STAT3,JAK3
Renal Cell Carcinoma Signaling	0.00060256	3.22	0.00177828	2.75	RAF1,FOS,MAPK1,GRB2,PIK3CG,MAPK3,SOS2,PIK3CD
ILK Signaling	0.000645654	3.19	0.00186209	2.73	MAP2K4,PXN,MAPK1,TNFRSF1A,GRB2,CREB5,PPP2R5A,FOS,MAPK3,PIK3CG,PIK3CD,GSK3B,ACTN1
SAPK/JNK Signaling	0.000691831	3.16	0.00199526	2.7	MAP2K4,GRB2,PIK3CG,SOS2,PIK3CD,MAP3K5,MAP3K3,MAP4K4,MAP3K2
CCR3 Signaling in Eosinophils	0.000758578	3.12	0.00218776	2.66	RAF1,PPP1R12B,MAPK1,GRB2,PIK3CG,MAPK3,PRKCD,GNB2,PIK3CD,MAPK13
UVA-Induced MAPK Signaling	0.000794328	3.1	0.00229087	2.64	MAP2K4,FOS,MAPK1,GRB2,PIK3CG,MAPK3,PIK3CD,RPS6KA1,MAPK13
TNFR1 Signaling	0.000851138	3.07	0.00239883	2.62	MAP2K4,CASP6,FOS,TNFRSF1A,APAF1,CHUK
Type I Diabetes Mellitus Signaling	0.000912011	3.04	0.0025704	2.59	MAP2K4,MAPK1,TNFRSF1A,APAF1,MAPK13,JAK2,IL1R1,MAP3K5,CHUK
Regulation of eIF4 and p70S6K Signaling	0.00102329	2.99	0.00281838	2.55	RAF1,MAPK1,GRB2,PIK3CG,MAPK3,SOS2,ITGA5,PIK3CD,MAPK13,AGO4,PPP2R5A
p70S6K Signaling	0.00102329	2.99	0.00281838	2.55	RAF1,MAPK1,GRB2,PIK3CG,MAPK3,SYK,PRKCD,SOS2,PIK3CD,PPP2R5A
Chemokine Signaling	0.00104713	2.98	0.00281838	2.55	RAF1,FOS,PPP1R12B,MAPK1,PIK3CG,MAPK3,MAPK13
Amyloid Processing	0.00104713	2.98	0.00288403	2.54	MAPK1,MAPK3,CSNK1D,MAPK13,GSK3B,PSEN1
Th1 and Th2 Activation Pathway	0.00112202	2.95	0.00301995	2.52	NOTCH2,TGFBR1,GRB2,PIK3CG,IL6R,VAV1,PIK3CD,JAK2,STAT3,JAK3,NOTCH1,PSEN1
P2Y Purigenic Receptor Signaling Pathway	0.00114815	2.94	0.0030903	2.51	RAF1,FOS,MAPK1,GRB2,PIK3CG,MAPK3,PRKCD,GNB2,PIK3CD,CREB5
Osteoarthritis Pathway	0.0011749	2.93	0.0030903	2.51	TLR2,TLR4,CASP6,HDAC4,TGFBR1,SP1,CXCR2,TNFRSF1A,ITGA5,IL1R1,CHUK,CREB5,NOTCH1
Myc Mediated Apoptosis Signaling	0.00123027	2.91	0.00323594	2.49	MAP2K4,GRB2,PIK3CG,SOS2,APAF1,IGF1R,PIK3CD
Glioma Signaling	0.00134896	2.87	0.00354813	2.45	RAF1,MAPK1,GRB2,PIK3CG,MAPK3,PRKCD,SOS2,IGF1R,PIK3CD
Reelin Signaling in Neurons	0.00141254	2.85	0.00371535	2.43	MAP2K4,NDEL1,GRB2,PIK3CG,ITGA5,PIK3CD,ARHGEF11,GSK3B
Opioid Signaling Pathway	0.00144544	2.84	0.00371535	2.43	MAP2K4,RAF1,RGS18,MAPK1,SOS2,CREB5,FOS,ARRB2,MAPK3,PIK3CG,PRKCD,GSK3B,RPS6KA1,PPP3CA
Insulin Receptor Signaling	0.00144544	2.84	0.00371535	2.43	RAF1,CBL,MAPK1,GRB2,PIK3CG,MAPK3,SOS2,PIK3CD,JAK2,GSK3B
MSP-RON Signaling Pathway	0.00144544	2.84	0.00371535	2.43	TLR2,CSF2RB,TLR4,GRB2,PIK3CG,PIK3CD,JAK2
Glioblastoma Multiforme Signaling	0.00147911	2.83	0.00371535	2.43	RAF1,MAPK1,GRB2,PIK3CG,MAPK3,PRKCD,SOS2,IGF1R,PIK3CD,GSK3B,APC
HIF1α Signaling	0.00162181	2.79	0.0040738	2.39	EGLN1,MAPK1,GRB2,PIK3CG,MAPK3,NCOA1,PIK3CD,MAPK13,MMP25
AMPK Signaling	0.0017378	2.76	0.00436516	2.36	RAB27A,ULK1,MAPK1,GRB2,MAPK13,CREB5,PPP2R5A,PPM1D,TBC1D1,PIK3CG,PIK3CD,HMGCR,CAMKK2
Melanoma Signaling	0.0017378	2.76	0.00436516	2.36	RAF1,MAPK1,GRB2,PIK3CG,MAPK3,PIK3CD
UDP-N-acetyl-D-galactosamine Biosynthesis II	0.0018197	2.74	0.00457088	2.34	GNPNAT1,PGM3,UAP1
Gap Junction Signaling	0.00186209	2.73	0.00457088	2.34	RAF1,SP1,MAPK1,GRB2,PIK3CG,MAPK3,PRKCD,SOS2,CSNK1D,PIK3CD,PPP3CA,MAP3K2
Actin Nucleation by ARP-WASP Complex	0.00190546	2.72	0.00467735	2.33	PPP1R12B,ACTR3,GRB2,WAS,SOS2,ITGA5
April Mediated Signaling	0.00204174	2.69	0.00501187	2.3	MAP2K4,FOS,MAPK1,MAPK13,CHUK
Role of Tissue Factor in Cancer	0.00204174	2.69	0.00501187	2.3	ARRB2,MAPK1,GRB2,PIK3CG,MAPK3,PIK3CD,RPS6KA1,MAPK13,JAK2
G-Protein Coupled Receptor Signaling	0.0020893	2.68	0.00501187	2.3	RAF1,RGS18,MAPK1,GRB2,SOS2,STAT3,CREB5,DUSP1,CXCR2,MAPK3,PIK3CG,TDP2,PIK3CD,CHUK,RPS6KA1
3-phosphoinositide Biosynthesis	0.00213796	2.67	0.00501187	2.3	MTMR6,GRB2,DUSP1,PIK3CG,VAV1,PPM1F,PIK3CD,PPP4R1,NUDT2,SIRPA,PPP3CA,PPP2R5A
Wnt/β-catenin Signaling	0.00213796	2.67	0.00512861	2.29	TGFBR1,APPL2,FRAT1,RARA,MARK2,TLE4,TLE3,CSNK1D,GSK3B,APC,PPP2R5A
Non-Small Cell Lung Cancer Signaling	0.00213796	2.67	0.00512861	2.29	RAF1,MAPK1,GRB2,PIK3CG,MAPK3,SOS2,PIK3CD
Th2 Pathway	0.00234423	2.63	0.00549541	2.26	NOTCH2,TGFBR1,GRB2,PIK3CG,VAV1,PIK3CD,JAK2,JAK3,NOTCH1,PSEN1
B Cell Activating Factor Signaling	0.0025704	2.59	0.0060256	2.22	MAP2K4,FOS,MAPK1,MAPK13,CHUK
Induction of Apoptosis by HIV1	0.00275423	2.56	0.00630957	2.2	DIABLO,MAP2K4,TNFRSF1A,APAF1,MAP3K5,CHUK
Ephrin A Signaling	0.00275423	2.56	0.00630957	2.2	GRB2,PIK3CG,ADAM10,EPHA4,VAV1,PIK3CD
Antioxidant Action of Vitamin C	0.0030903	2.51	0.00707946	2.15	MAP2K4,CSF2RB,MAPK1,MAPK3,MAPK13,JAK2,CHUK,TXNRD1
Type II Diabetes Mellitus Signaling	0.0030903	2.51	0.00707946	2.15	MAP2K4,MAPK1,GRB2,TNFRSF1A,PIK3CG,MAPK3,PRKCD,PIK3CD,MAP3K5,CHUK
MIF Regulation of Innate Immunity	0.00316228	2.5	0.00724436	2.14	MAP2K4,FOS,TLR4,MAPK1,MAPK3
Breast Cancer Regulation by Stathmin1	0.00316228	2.5	0.00724436	2.14	RAF1,MAPK1,GRB2,PIK3CG,MAPK3,PRKCD,SOS2,GNB2,RB1CC1,PIK3CD,ARHGEF11,PPP2R5A
GP6 Signaling Pathway	0.00371535	2.43	0.00831764	2.08	GRB2,PIK3CG,SYK,PRKCD,ADAM10,TLN1,COL4A3BP,PIK3CD,GSK3B
Leptin Signaling in Obesity	0.00380189	2.42	0.00831764	2.08	MAPK1,GRB2,PIK3CG,MAPK3,PIK3CD,JAK2,STAT3
Pyridoxal 5'-phosphate Salvage Pathway	0.00380189	2.42	0.00831764	2.08	MAP2K4,MAPK1,MAPK3,PRKCD,CSNK1D,MAK
IL-4 Signaling	0.00398107	2.4	0.00891251	2.05	IL13RA1,GRB2,PIK3CG,SOS2,PIK3CD,JAK2,JAK3
Endothelin-1 Signaling	0.00446684	2.35	0.00977237	2.01	CASP6,RAF1,FOS,MAPK1,GRB2,PIK3CG,MAPK3,PRKCD,ECE1,PIK3CD,MAPK13
HER-2 Signaling in Breast Cancer	0.00457088	2.34	0.01	2	GRB2,PIK3CG,PRKCD,SOS2,PIK3CD,MAP3K5,GSK3B
p53 Signaling	0.00457088	2.34	0.01	2	CASP6,TP53INP1,GRB2,PIK3CG,APAF1,CSNK1D,PIK3CD,GSK3B
D-myo-inositol (1,4,5,6)-Tetrakisphosphate Biosynthesis	0.00524807	2.28	0.0112202	1.95	MTMR6,IPMK,DUSP1,PPM1F,PPP4R1,NUDT2,SIRPA,PPP3CA,PPP2R5A
D-myo-inositol (3,4,5,6)-tetrakisphosphate Biosynthesis	0.00524807	2.28	0.0112202	1.95	MTMR6,IPMK,DUSP1,PPM1F,PPP4R1,NUDT2,SIRPA,PPP3CA,PPP2R5A
Systemic Lupus Erythematosus Signaling	0.00524807	2.28	0.0112202	1.95	FOS,CBL,MAPK1,SNRPC,GRB2,PIK3CG,MAPK3,HNRNPA2B1,IL6R,SOS2,PIK3CD,FCGR2B
G Beta Gamma Signaling	0.00537032	2.27	0.0114815	1.94	RAF1,MAPK1,GRB2,PIK3CG,MAPK3,PRKCD,SOS2,GNB2
Cancer Drug Resistance By Drug Efflux	0.00562341	2.25	0.011749	1.93	RAF1,MAPK1,PIK3CG,MAPK3,PIK3CD
IL-1 Signaling	0.0057544	2.24	0.0123027	1.91	MAP2K4,FOS,MAPK1,GNB2,MAPK13,IL1R1,CHUK
Glioma Invasiveness Signaling	0.00588844	2.23	0.0123027	1.91	MAPK1,GRB2,PIK3CG,MAPK3,PIK3CD,TIMP2
Role of MAPK Signaling in the Pathogenesis of Influenza	0.00588844	2.23	0.0123027	1.91	MAP2K4,RAF1,MAPK1,MAPK3,MAPK13,MAP3K5
Inhibition of Angiogenesis by TSP1	0.00630957	2.2	0.0131826	1.88	MAP2K4,TGFBR1,MAPK1,MAPK13
Antiproliferative Role of Somatostatin Receptor 2	0.00724436	2.14	0.0147911	1.83	MAPK1,GRB2,PIK3CG,MAPK3,GNB2,PIK3CD
Ephrin B Signaling	0.00724436	2.14	0.0147911	1.83	PXN,CBL,MAPK1,MAPK3,GNB2,VAV1
Docosahexaenoic Acid (DHA) Signaling	0.00724436	2.14	0.0147911	1.83	GRB2,PIK3CG,APAF1,PIK3CD,GSK3B
Gαi Signaling	0.00724436	2.14	0.0147911	1.83	RAF1,MAPK1,GRB2,CXCR2,MAPK3,SOS2,GNB2,STAT3
BMP signaling pathway	0.00776247	2.11	0.0154882	1.81	MAP2K4,RAF1,MAPK1,GRB2,MAPK3,MAPK13
Thrombin Signaling	0.00794328	2.1	0.0158489	1.8	RAF1,PPP1R12B,MAPK1,GRB2,PIK3CG,MAPK3,PRKCD,GNB2,PIK3CD,ARHGEF11,MAPK13
Role of PI3K/AKT Signaling in the Pathogenesis of Influenza	0.00870964	2.06	0.017378	1.76	MAPK1,GRB2,PIK3CG,MAPK3,PIK3CD,GSK3B
Sphingosine-1-phosphate Signaling	0.00870964	2.06	0.017378	1.76	S1PR4,CASP6,MAPK1,GRB2,PIK3CG,MAPK3,PIK3CD,ASAH1
Protein Kinase A Signaling	0.00933254	2.03	0.0186209	1.73	RAF1,PTPRE,PXN,TGFBR1,MAPK1,CREB5,PHKA2,H3F3A/H3F3B,DUSP1,MAPK3,PRKCD,GNB2,TDP2,GSK3B,CHUK,SIRPA,PPP3CA
3-phosphoinositide Degradation	0.00954993	2.02	0.0190546	1.72	MTMR6,PIP4P2,DUSP1,PPM1F,PPP4R1,NUDT2,SIRPA,PPP3CA,PPP2R5A
FcγRIIB Signaling in B Lymphocytes	0.0104713	1.98	0.0204174	1.69	MAP2K4,GRB2,PIK3CG,SYK,PIK3CD,FCGR2B
Notch Signaling	0.0107152	1.97	0.0204174	1.69	NOTCH2,ADAM17,NOTCH1,PSEN1
Inositol Pyrophosphates Biosynthesis	0.0107152	1.97	0.0204174	1.69	IPMK,IP6K1
CREB Signaling in Neurons	0.0107152	1.97	0.020893	1.68	RAF1,MAPK1,GRB2,PIK3CG,MAPK3,PRKCD,SOS2,GNB2,PIK3CD,RPS6KA1,CREB5
D-myo-inositol-5-phosphate Metabolism	0.0112202	1.95	0.0218776	1.66	MTMR6,PIP4P2,DUSP1,PPM1F,PPP4R1,NUDT2,SIRPA,PPP3CA,PPP2R5A
Inhibition of Matrix Metalloproteases	0.011749	1.93	0.0223872	1.65	ADAM17,ADAM10,MMP25,TIMP2
α-Adrenergic Signaling	0.0147911	1.83	0.0281838	1.55	RAF1,MAPK1,MAPK3,PRKCD,GNB2,PHKA2
Role of PKR in Interferon Induction and Antiviral Response	0.0151356	1.82	0.0288403	1.54	TNFRSF1A,APAF1,CHUK,RNASEL
cAMP-mediated signaling	0.0165959	1.78	0.0316228	1.5	RAF1,RGS18,MAPK1,CXCR2,DUSP1,MAPK3,TDP2,RPS6KA1,STAT3,CREB5,PPP3CA
GDP-glucose Biosynthesis	0.0177828	1.75	0.0331131	1.48	PGM3,PGM2
Neuropathic Pain Signaling In Dorsal Horn Neurons	0.0177828	1.75	0.0331131	1.48	FOS,MAPK1,GRB2,PIK3CG,MAPK3,PRKCD,PIK3CD
Role of JAK1, JAK2 and TYK2 in Interferon Signaling	0.0177828	1.75	0.0331131	1.48	RAF1,JAK2,STAT3
ERK5 Signaling	0.0190546	1.72	0.0354813	1.45	FOS,RPS6KA1,CREB5,MAP3K3,MAP3K2
Triacylglycerol Biosynthesis	0.0190546	1.72	0.0354813	1.45	ABHD5,LPCAT3,MBOAT1,LPGAT1
Ovarian Cancer Signaling	0.0194984	1.71	0.0354813	1.45	RAF1,MAPK1,GRB2,PIK3CG,MAPK3,PIK3CD,GSK3B,APC
Agrin Interactions at Neuromuscular Junction	0.0204174	1.69	0.0371535	1.43	MAP2K4,PXN,MAPK1,MAPK3,ITGA5
iCOS-iCOSL Signaling in T Helper Cells	0.020893	1.68	0.0380189	1.42	GAB2,GRB2,PIK3CG,VAV1,PIK3CD,CHUK,PPP3CA
Glucose and Glucose-1-phosphate Degradation	0.0218776	1.66	0.0389045	1.41	PGM3,PGM2
NAD Phosphorylation and Dephosphorylation	0.0218776	1.66	0.0389045	1.41	NADK,ACPP
Synaptic Long Term Potentiation	0.0218776	1.66	0.0389045	1.41	RAF1,MAPK1,MAPK3,PRKCD,RPS6KA1,CREB5,PPP3CA
CCR5 Signaling in Macrophages	0.0218776	1.66	0.0389045	1.41	MAP2K4,FOS,MAPK1,PRKCD,GNB2,MAPK13
Antiproliferative Role of TOB in T Cell Signaling	0.0223872	1.65	0.0389045	1.41	TGFBR1,MAPK1,RPS6KA1
Salvage Pathways of Pyrimidine Ribonucleotides	0.0229087	1.64	0.040738	1.39	MAP2K4,MAPK1,MAPK3,PRKCD,CSNK1D,MAK
Melatonin Signaling	0.0239883	1.62	0.0416869	1.38	MAP2K4,RAF1,MAPK1,MAPK3,PRKCD
Superpathway of Cholesterol Biosynthesis	0.0245471	1.61	0.042658	1.37	EBP,HMGCR,LBR
Sumoylation Pathway	0.0251189	1.6	0.0436516	1.36	MAP2K4,FOS,SP1,RCOR1,SLC19A1,MAP3K5
Assembly of RNA Polymerase I Complex	0.0263027	1.58	0.0457088	1.34	POLR1C,TAF1B
ATM Signaling	0.0263027	1.58	0.0457088	1.34	MAP2K4,SMC2,MAPK13,CREB5,PPP2R5A,PPM1D
TR/RXR Activation	0.0275423	1.56	0.0467735	1.33	SLC16A3,GRB2,PIK3CG,NCOA1,BCL3,PIK3CD
CTLA4 Signaling in Cytotoxic T Lymphocytes	0.0275423	1.56	0.0467735	1.33	GRB2,PIK3CG,SYK,PIK3CD,JAK2,PPP2R5A
EIF2 Signaling	0.0281838	1.55	0.047863	1.32	RAF1,MAPK1,GRB2,PIK3CG,MAPK3,SOS2,IGF1R,PIK3CD,GSK3B,AGO4
Hepatic Fibrosis / Hepatic Stellate Cell Activation	0.0288403	1.54	0.047863	1.32	TLR4,TGFBR1,TNFRSF1A,IL6R,IGF1R,ECE1,COL4A3BP,IL1R1,TIMP2
Relaxin Signaling	0.0288403	1.54	0.047863	1.32	FOS,MAPK1,GRB2,PIK3CG,MAPK3,GNB2,TDP2,PIK3CD
TNFR2 Signaling	0.0295121	1.53	0.0501187	1.3	MAP2K4,FOS,CHUK
Glycogen Degradation II	0.030903	1.51	0.0512861	1.29	PGM3,PGM2
Guanosine Nucleotides Degradation III	0.030903	1.51	0.0512861	1.29	NT5C2,ACPP
Estrogen Receptor Signaling	0.030903	1.51	0.0512861	1.29	RAF1,H3F3A/H3F3B,MAPK1,GRB2,MAPK3,SOS2,NCOA1
Hepatic Cholestasis	0.0323594	1.49	0.0537032	1.27	MAP2K4,TLR4,SLCO3A1,TNFRSF1A,RARA,PRKCD,IL1R1,CHUK
Nur77 Signaling in T Lymphocytes	0.0354813	1.45	0.057544	1.24	APAF1,MAP3K3,PPP3CA,MAP3K2
Cholesterol Biosynthesis I	0.0363078	1.44	0.057544	1.24	EBP,LBR
Urate Biosynthesis/Inosine 5'-phosphate Degradation	0.0363078	1.44	0.057544	1.24	NT5C2,ACPP
Cholesterol Biosynthesis II (via 24,25-dihydrolanosterol)	0.0363078	1.44	0.057544	1.24	EBP,LBR
Cholesterol Biosynthesis III (via Desmosterol)	0.0363078	1.44	0.057544	1.24	EBP,LBR
Unfolded protein response	0.0371535	1.43	0.060256	1.22	SEL1L,HSPA1A/HSPA1B,DNAJC3,MAP3K5
autophagy	0.0371535	1.43	0.060256	1.22	LAMP2,ULK1,RB1CC1,NBR1
Role of JAK2 in Hormone-like Cytokine Signaling	0.0380189	1.42	0.0616595	1.21	JAK2,STAT3,SIRPA
Corticotropin Releasing Hormone Signaling	0.0398107	1.4	0.0630957	1.2	RAF1,FOS,MAPK1,MAPK3,PRKCD,MAPK13,CREB5
Glycogen Degradation III	0.0416869	1.38	0.0645654	1.19	PGM3,PGM2
Macropinocytosis Signaling	0.0416869	1.38	0.0645654	1.19	GRB2,PIK3CG,PRKCD,ITGA5,PIK3CD
Nitric Oxide Signaling in the Cardiovascular System	0.0416869	1.38	0.0645654	1.19	MAPK1,GRB2,PIK3CG,MAPK3,PRKCD,PIK3CD
mTOR Signaling	0.042658	1.37	0.0676083	1.17	ULK1,MAPK1,GRB2,PIK3CG,MAPK3,PRKCD,PIK3CD,RPS6KA1,PPP2R5A
TWEAK Signaling	0.0446684	1.35	0.0691831	1.16	CASP6,APAF1,CHUK
Altered T Cell and B Cell Signaling in Rheumatoid Arthritis	0.0446684	1.35	0.0707946	1.15	TLR2,TLR4,TLR6,TLR1,CHUK
Human Embryonic Stem Cell Pluripotency	0.0467735	1.33	0.0724436	1.14	S1PR4,TGFBR1,GRB2,PIK3CG,PIK3CD,GSK3B,APC
Adenosine Nucleotides Degradation II	0.0467735	1.33	0.0724436	1.14	NT5C2,ACPP
MIF-mediated Glucocorticoid Regulation	0.047863	1.32	0.074131	1.13	TLR4,MAPK1,MAPK3
Small Cell Lung Cancer Signaling	0.0489779	1.31	0.0758578	1.12	GRB2,PIK3CG,APAF1,PIK3CD,CHUK
Epithelial Adherens Junction Signaling	0.0512861	1.29	0.0776247	1.11	NOTCH2,ACTR3,TGFBR1,WAS,NOTCH1,APC,ACTN1
Parkinson's Signaling	0.0524807	1.28	0.0794328	1.1	MAPK1,MAPK13
LPS/IL-1 Mediated Inhibition of RXR Function	0.057544	1.24	0.0870964	1.06	MAP2K4,TLR4,TNFRSF1A,ACOX1,RARA,NCOA1,CHST12,IL1R1,CHST15
Purine Nucleotides Degradation II (Aerobic)	0.0645654	1.19	0.0977237	1.01	NT5C2,ACPP
RhoA Signaling	0.0676083	1.17	0.100693	0.997	PPP1R12B,ACTR3,ARHGAP9,LPAR2,IGF1R,ARHGEF11
1D-myo-inositol Hexakisphosphate Biosynthesis V (from Ins(1,3,4)P3)	0.0691831	1.16	0.102802	0.988	IPMK
Role of p14/p19ARF in Tumor Suppression	0.074131	1.13	0.111429	0.953	GRB2,PIK3CG,PIK3CD
T Helper Cell Differentiation	0.0776247	1.11	0.116145	0.935	TGFBR1,TNFRSF1A,IL6R,STAT3
Inflammasome pathway	0.0794328	1.1	0.116413	0.934	TLR4,NEK7
CDK5 Signaling	0.0794328	1.1	0.118032	0.928	RAF1,MAPK1,MAPK3,MAPK13,PPP2R5A
Dopamine-DARPP32 Feedback in cAMP Signaling	0.0831764	1.08	0.12106	0.917	KCNJ15,PRKCD,CSNK1D,CREB5,PPP3CA,CAMKK2,PPP2R5A
Caveolar-mediated Endocytosis Signaling	0.0851138	1.07	0.124165	0.906	ITGAD,ITGA5,ITGAX,MAP3K2
NAD Salvage Pathway II	0.0851138	1.07	0.124451	0.905	NT5C2,ACPP
Endoplasmic Reticulum Stress Pathway	0.0851138	1.07	0.124451	0.905	DNAJC3,MAP3K5
Role of Oct4 in Mammalian Embryonic Stem Cell Pluripotency	0.0870964	1.06	0.12735	0.895	KDM5B,CASP6,RARA
Virus Entry via Endocytic Pathways	0.0912011	1.04	0.131826	0.88	GRB2,PIK3CG,PRKCD,ITGA5,PIK3CD
Role of Wnt/GSK-3β Signaling in the Pathogenesis of Influenza	0.0912011	1.04	0.131826	0.88	NCOA1,CSNK1D,GSK3B,APC
Polyamine Regulation in Colon Cancer	0.0933254	1.03	0.133045	0.876	MXD1,APC
Clathrin-mediated Endocytosis Signaling	0.0933254	1.03	0.134586	0.871	ARRB2,ACTR3,CBL,GRB2,PIK3CG,ITGA5,PIK3CD,PPP3CA
Tight Junction Signaling	0.0954993	1.02	0.135519	0.868	F11R,FOS,TGFBR1,TNFRSF1A,MARK2,MPP5,PPP2R5A
Granulocyte Adhesion and Diapedesis	0.0954993	1.02	0.135519	0.868	CSF3R,C5AR1,CXCR2,TNFRSF1A,ITGA5,IL1R1,MMP25
Aryl Hydrocarbon Receptor Signaling	0.100231	0.999	0.141579	0.849	FOS,SP1,MAPK1,MAPK3,RARA,APAF1
Phagosome Maturation	0.105439	0.977	0.148594	0.828	LAMP2,DCTN4,TCIRG1,NCF2,ATP6V1A,ATP6V1B2
VDR/RXR Activation	0.10617	0.974	0.148594	0.828	SP1,PRKCD,MXD1,NCOA1
Angiopoietin Signaling	0.10617	0.974	0.148594	0.828	GRB2,PIK3CG,PIK3CD,CHUK
Tumoricidal Function of Hepatic Natural Killer Cells	0.107647	0.968	0.149968	0.824	CASP6,APAF1
Protein Citrullination	0.111686	0.952	0.153815	0.813	PADI2
Creatine-phosphate Biosynthesis	0.111686	0.952	0.153815	0.813	MAP4K4
Tetrapyrrole Biosynthesis II	0.111686	0.952	0.153815	0.813	UROS
Cyclins and Cell Cycle Regulation	0.113763	0.944	0.156315	0.806	RAF1,HDAC4,GSK3B,PPP2R5A
Amyotrophic Lateral Sclerosis Signaling	0.115878	0.936	0.158489	0.8	GRB2,PIK3CG,APAF1,PIK3CD,PPP3CA
Agranulocyte Adhesion and Diapedesis	0.119674	0.922	0.163305	0.787	C5AR1,CXCR2,TNFRSF1A,ITGA5,CXCR1,IL1R1,MMP25
Sirtuin Signaling Pathway	0.129122	0.889	0.175388	0.756	POLR1C,H3F3A/H3F3B,SP1,MAPK1,TIMM9,MAPK3,GABARAPL1,ADAM10,STAT3,GSK3B
Transcriptional Regulatory Network in Embryonic Stem Cells	0.13213	0.879	0.177419	0.751	H3F3A/H3F3B,SKIL,STAT3
Purine Ribonucleosides Degradation to Ribose-1-phosphate	0.132434	0.878	0.177419	0.751	PGM2
Zymosterol Biosynthesis	0.132434	0.878	0.177419	0.751	LBR
Glycogen Biosynthesis II (from UDP-D-Glucose)	0.132434	0.878	0.177419	0.751	GBE1
IL-15 Production	0.138676	0.858	0.185353	0.732	JAK2,JAK3
Regulation of Actin-based Motility by Rho	0.142561	0.846	0.189671	0.722	PPP1R12B,ACTR3,WAS,ITGA5
Bladder Cancer Signaling	0.146893	0.833	0.193642	0.713	RAF1,MAPK1,MAPK3,MMP25
Communication between Innate and Adaptive Immune Cells	0.146893	0.833	0.193642	0.713	TLR2,TLR4,TLR6,TLR1
Sonic Hedgehog Signaling	0.146893	0.833	0.193642	0.713	ARRB2,GSK3B
Thioredoxin Pathway	0.152757	0.816	0.199526	0.7	TXNRD1
Ceramide Degradation	0.152757	0.816	0.199526	0.7	ASAH1
Mineralocorticoid Biosynthesis	0.152757	0.816	0.199526	0.7	EBP
Heparan Sulfate Biosynthesis (Late Stages)	0.15417	0.812	0.200447	0.698	EXTL3,CHST12,CHST15
Factors Promoting Cardiogenesis in Vertebrates	0.155597	0.808	0.200909	0.697	TGFBR1,PRKCD,GSK3B,APC
Crosstalk between Dendritic Cells and Natural Killer Cells	0.155597	0.808	0.200909	0.697	CSF2RB,TLR4,TLN1,LTBR
Retinoic acid Mediated Apoptosis Signaling	0.159588	0.797	0.206063	0.686	RARA,APAF1,CFLAR
Cytotoxic T Lymphocyte-mediated Apoptosis of Target Cells	0.163305	0.787	0.209411	0.679	CASP6,APAF1
G Protein Signaling Mediated by Tubby	0.163305	0.787	0.209411	0.679	GNB2,JAK2
Activation of IRF by Cytosolic Pattern Recognition Receptors	0.171002	0.767	0.218273	0.661	MAP2K4,SIKE1,CHUK
Histidine Degradation III	0.172584	0.763	0.218776	0.66	HAL
Glucocorticoid Biosynthesis	0.172584	0.763	0.218776	0.66	EBP
Wnt/Ca+ pathway	0.177011	0.752	0.223872	0.65	GSK3B,CREB5,PPP3CA
Calcium Signaling	0.183231	0.737	0.230675	0.637	RAP2A,HDAC4,MAPK1,MAPK3,CREB5,PPP3CA,CAMKK2
Circadian Rhythm Signaling	0.188365	0.725	0.237137	0.625	CSNK1D,CREB5
eNOS Signaling	0.190546	0.72	0.238232	0.623	LPAR2,GRB2,PIK3CG,PRKCD,HSPA1A/HSPA1B,PIK3CD
Sphingosine and Sphingosine-1-phosphate Metabolism	0.191867	0.717	0.238232	0.623	ASAH1
Prostanoid Biosynthesis	0.191867	0.717	0.238232	0.623	TBXAS1
Heme Biosynthesis II	0.191867	0.717	0.238232	0.623	UROS
Heparan Sulfate Biosynthesis	0.194536	0.711	0.240991	0.618	EXTL3,CHST12,CHST15
Remodeling of Epithelial Adherens Junctions	0.200447	0.698	0.247172	0.607	ACTR3,APC,ACTN1
Synaptic Long Term Depression	0.201372	0.696	0.247172	0.607	RAF1,MAPK1,MAPK3,PRKCD,IGF1R,PPP2R5A
Complement System	0.205589	0.687	0.251768	0.599	C5AR1,ITGAX
Androgen Signaling	0.213796	0.67	0.261216	0.583	MAPK1,MAPK3,PRKCD,GNB2,NCOA1
RhoGDI Signaling	0.231206	0.636	0.28119	0.551	PPP1R12B,ACTR3,ARHGAP9,GNB2,ITGA5,ARHGEF11
Thyroid Cancer Signaling	0.231739	0.635	0.28119	0.551	MAPK1,MAPK3
Hereditary Breast Cancer Signaling	0.234963	0.629	0.284446	0.546	HDAC4,GRB2,PIK3CG,SLC19A1,PIK3CD
Hypoxia Signaling in the Cardiovascular System	0.243781	0.613	0.293765	0.532	CSNK1D,UBE2W,CREB5
Androgen Biosynthesis	0.247172	0.607	0.296483	0.528	EBP
Mevalonate Pathway I	0.247172	0.607	0.296483	0.528	HMGCR
Gαs Signaling	0.251768	0.599	0.300608	0.522	MAPK1,MAPK3,GNB2,CREB5
Dermatan Sulfate Biosynthesis (Late Stages)	0.257632	0.589	0.306902	0.513	CHST12,CHST15
Role of IL-17A in Psoriasis	0.26485	0.577	0.314775	0.502	IL17RA
Pyrimidine Ribonucleotides Interconversion	0.266686	0.574	0.3155	0.501	ENTPD1,CANT1
Protein Ubiquitination Pathway	0.278612	0.555	0.328852	0.483	USP3,CBL,USP15,USP4,HSPA1A/HSPA1B,DNAJC3,UBE2W,PSMC3
Chondroitin Sulfate Degradation (Metazoa)	0.281838	0.55	0.331131	0.48	GALNS
γ-glutamyl Cycle	0.281838	0.55	0.331131	0.48	ANPEP
Pyrimidine Ribonucleotides De Novo Biosynthesis	0.283792	0.547	0.331131	0.48	ENTPD1,CANT1
Chondroitin Sulfate Biosynthesis (Late Stages)	0.283792	0.547	0.331131	0.48	CHST12,CHST15
nNOS Signaling in Neurons	0.292415	0.534	0.340408	0.468	PRKCD,PPP3CA
Telomere Extension by Telomerase	0.299226	0.524	0.34435	0.463	HNRNPA2B1
Dermatan Sulfate Degradation (Metazoa)	0.299226	0.524	0.34435	0.463	IDS
Histidine Degradation VI	0.299226	0.524	0.34435	0.463	HAL
Vitamin-C Transport	0.299226	0.524	0.34435	0.463	TXNRD1
LXR/RXR Activation	0.314051	0.503	0.358096	0.446	TLR4,TNFRSF1A,IL1R1,HMGCR
Granzyme B Signaling	0.3155	0.501	0.358096	0.446	APAF1
Mismatch Repair in Eukaryotes	0.3155	0.501	0.358096	0.446	SLC19A1
Glutaryl-CoA Degradation	0.3155	0.501	0.358096	0.446	L3HYPDH
Superpathway of Geranylgeranyldiphosphate Biosynthesis I (via Mevalonate)	0.3155	0.501	0.358096	0.446	HMGCR
Cell Cycle: G2/M DNA Damage Checkpoint Regulation	0.31842	0.497	0.360579	0.443	RPS6KA1,PPM1D
RAN Signaling	0.331131	0.48	0.372392	0.429	KPNB1
Granzyme A Signaling	0.331131	0.48	0.372392	0.429	ANP32A
Semaphorin Signaling in Neurons	0.34435	0.463	0.386367	0.413	MAPK1,MAPK3
Chondroitin Sulfate Biosynthesis	0.353183	0.452	0.394457	0.404	CHST12,CHST15
The Visual Cycle	0.362243	0.441	0.401791	0.396	DHRS3
1D-myo-inositol Hexakisphosphate Biosynthesis II (Mammalian)	0.362243	0.441	0.401791	0.396	IPMK
D-myo-inositol (1,3,4)-trisphosphate Biosynthesis	0.362243	0.441	0.401791	0.396	IPMK
Dermatan Sulfate Biosynthesis	0.369828	0.432	0.409261	0.388	CHST12,CHST15
Role of CHK Proteins in Cell Cycle Checkpoint Control	0.386367	0.413	0.42658	0.37	SLC19A1,PPP2R5A
Calcium-induced T Lymphocyte Apoptosis	0.41115	0.386	0.451856	0.345	PRKCD,PPP3CA
Glutathione-mediated Detoxification	0.433511	0.363	0.473151	0.325	ANPEP
Superpathway of D-myo-inositol (1,4,5)-trisphosphate Metabolism	0.433511	0.363	0.473151	0.325	IPMK
Tryptophan Degradation III (Eukaryotic)	0.433511	0.363	0.473151	0.325	L3HYPDH
Mitotic Roles of Polo-Like Kinase	0.435512	0.361	0.473151	0.325	PPP2R5A,STAG2
Cell Cycle: G1/S Checkpoint Regulation	0.450817	0.346	0.488652	0.311	HDAC4,GSK3B
Eicosanoid Signaling	0.450817	0.346	0.488652	0.311	ALOX5AP,TBXAS1
Basal Cell Carcinoma Signaling	0.481948	0.317	0.519996	0.284	GSK3B,APC
Retinoate Biosynthesis I	0.519996	0.284	0.559758	0.252	DHRS3
DNA Methylation and Transcriptional Repression Signaling	0.55335	0.257	0.592925	0.227	H3F3A/H3F3B
Role of BRCA1 in DNA Damage Response	0.561048	0.251	0.601174	0.221	SLC19A1,UIMC1
Interferon Signaling	0.574116	0.241	0.61235	0.213	JAK2
Cell Cycle Regulation by BTG Family Proteins	0.583445	0.234	0.620869	0.207	PPP2R5A
Retinol Biosynthesis	0.592925	0.227	0.629506	0.201	DHRS3
Estrogen Biosynthesis	0.60256	0.22	0.638263	0.195	HSD17B11
Mechanisms of Viral Exit from Host Cells	0.620869	0.207	0.654636	0.184	PRKCD
tRNA Splicing	0.620869	0.207	0.654636	0.184	TDP2
Role of RIG1-like Receptors in Antiviral Innate Immunity	0.630957	0.2	0.662217	0.179	CHUK

## Sheet: ST8. GO
Supplementary Table 7: DAVID Gene Ontology (GO) (Biological Processes (BP) on p(Dx)<0.05 Modules. GOTERM_BP_DIRECT Category
Pathways with this color are significant with Benjamini-Hochberg adjusted p-value
Pathways with this color are significant with Fisher's p-value
Supplementary Table 7 (A): GreenYellow
Term	Count	%	PValue	Genes	List Total	Pop Hits	Pop Total	Fold Enrichment	Bonferroni	Benjamini	FDR
GO:0006954~inflammatory response	34	6.47619	2.67782e-10	NMI, S100A8, CCR1, ZNF580, S100A9, FPR2, PXK, TLR5, TLR8, NLRC4, CASP4, IL10RB, IL1RAP, VNN1, IL1B, BCL6, NFKBIZ, CEBPB, IL18RAP, LYN, LY96, HCK, NLRP3, S100A12, TNFAIP6, PROK2, TNFRSF9, TNFRSF10C, TNFRSF10D, STAB1, CCR2, NAIP, NFE2L2, CD14	411	379	16792	3.66522	5.66625e-07	5.66625e-07	4.63433e-07
GO:0045087~innate immune response	31	5.90476	2.64737e-07	S100A8, S100A9, TLR5, TLR8, IRAK4, APOBEC3B, APOBEC3A, NOD2, NLRC4, CASP4, DDX3X, LILRA5, IL1RAP, CLEC4A, VNN1, CLEC4D, AKIRIN2, CR1, LYN, LY96, BMX, MSRB1, TRIM25, PADI4, NLRP3, SRPK1, S100A12, CD55, SLPI, NAIP, CD14	411	430	16792	2.94546	0.000560026	0.000280052	0.000458162
GO:0071407~cellular response to organic cyclic compound	9	1.71429	8.79802e-05	ALPL, P2RY13, NOD2, CYP1B1, CEBPB, TIPARP, NFKBIA, IL1B, MBD2	411	59	16792	6.23234	0.169871	0.0601717	0.152153
GO:0031663~lipopolysaccharide-mediated signaling pathway	7	1.33333	0.000108032	LYN, LY96, MAPK14, HCK, NFKBIA, IL1B, CD14	411	32	16792	8.93735	0.20436	0.0555497	0.186801
GO:0002755~MyD88-dependent toll-like receptor signaling pathway	7	1.33333	0.000129345	IRAK4, IRAK3, CD36, LY96, TLR5, CD14, TLR8	411	33	16792	8.66652	0.239448	0.0532709	0.223613
GO:0032496~response to lipopolysaccharide	14	2.66667	0.0001981	ALPL, S100A8, LY96, JUNB, TRIB1, IFNAR1, IRAK3, TNFRSF9, RPS6KA3, TNFRSF10C, ADM, TNFRSF10D, SLPI, AKIRIN2	411	164	16792	3.48775	0.342442	0.0674852	0.342287
GO:0006955~immune response	24	4.57143	0.000287557	FYB, IL1R2, IL18R1, CEBPB, IL18RAP, AQP9, CCR1, IL1RN, TNFRSF9, TNFRSF10C, CD36, TNFSF13B, FCAR, HRH2, TNFRSF10D, IL10RB, CST7, FCGR1A, IL4R, CCR2, IL1RAP, SLPI, IL1B, NFIL3	411	421	16792	2.32911	0.455865	0.0832651	0.496493
GO:0006915~apoptotic process	29	5.52381	0.000345294	RTN4, MEF2A, HTATIP2, S100A8, LITAF, S100A9, NFKBIA, RTN3, CASP5, NLRC4, CASP4, SH3GLB1, RALB, IL1B, MAP2K6, SRA1, TMBIM4, NLRP3, STK3, PLSCR1, TNFRSF9, RPS6KA3, KIF1B, BNIP2, MAPK14, HIPK3, NAIP, GADD45A, CD14	411	567	16792	2.08966	0.518461	0.0872981	0.5959
GO:0071222~cellular response to lipopolysaccharide	11	2.09524	0.000447458	ARG1, SBNO2, CD36, CEBPB, LITAF, MAPK14, CXCL16, TLR5, NLRP3, CD14, ADAM9	411	113	16792	3.97718	0.61211	0.0998789	0.77157
GO:0061025~membrane fusion	7	1.33333	0.000657482	VAPA, UBXN2B, VAMP3, NAPB, STX11, STX10, GCA	411	44	16792	6.49989	0.751345	0.129919	1.13178
GO:0034142~toll-like receptor 4 signaling pathway	5	0.952381	0.000816689	LY96, NFKBIA, PIK3AP1, ITGAM, CD14	411	18	16792	11.349	0.822506	0.145437	1.40402
GO:0050727~regulation of inflammatory response	8	1.52381	0.000837544	CASP5, SBNO2, NOD2, CASP4, LYN, HCK, BCL6, PIK3AP1	411	63	16792	5.18812	0.830175	0.137352	1.43963
GO:0042742~defense response to bacterium	12	2.28571	0.000872144	NLRC4, NOD2, CEBPB, S100A8, STAB1, S100A9, CLEC4D, TLR5, RBPJ, RAB1A, ANXA3, S100A12	411	145	16792	3.38122	0.842174	0.132396	1.49868
GO:0006928~movement of cell or subcellular component	9	1.71429	0.00118877	GNA13, ARPC3, MAPK14, TXN, VNN1, FPR2, ARPC5, MYLIP, VNN2	411	86	16792	4.27567	0.919293	0.164546	2.03751
GO:0051092~positive regulation of NF-kappaB transcription factor activity	11	2.09524	0.00158243	IRAK3, NLRC4, NOD2, S100A8, IL1RAP, S100A9, NFKBIA, IL1B, TRIM25, NLRP3, S100A12	411	133	16792	3.3791	0.964953	0.200209	2.70356
GO:0070301~cellular response to hydrogen peroxide	7	1.33333	0.00259094	ARG1, IL18RAP, CYP1B1, ZNF580, NFE2L2, ECT2, SIRT1	411	57	16792	5.01746	0.99587	0.29043	4.3905
GO:0030194~positive regulation of blood coagulation	4	0.761905	0.00430442	CD36, HPSE, S100A9, NFE2L2	411	14	16792	11.6733	0.999891	0.41546	7.19361
GO:0042149~cellular response to glucose starvation	5	0.952381	0.00513015	MTMR3, SH3GLB1, CPEB4, UPP1, NFE2L2	411	29	16792	7.04422	0.999981	0.453724	8.51663
GO:0007204~positive regulation of cytosolic calcium ion concentration	10	1.90476	0.00564435	GNA13, PROK2, CD55, CD36, ADM, CCR1, CCR2, NPTN, FPR2, GNAT2	411	134	16792	3.04899	0.999994	0.467612	9.33149
GO:2000379~positive regulation of reactive oxygen species metabolic process	5	0.952381	0.00580722	CD36, MAPK14, NFE2L2, GADD45A, NQO2	411	30	16792	6.80941	0.999996	0.460005	9.58817
GO:0042127~regulation of cell proliferation	12	2.28571	0.00585577	TXNIP, SAT1, PLA2G4A, TNFRSF10C, TNFRSF10D, IL4R, BMX, NFKBIA, BCL6, MBD2, SIRT1, JUNB	411	185	16792	2.65015	0.999996	0.446655	9.66454
GO:0071479~cellular response to ionizing radiation	5	0.952381	0.0065413	MAPK14, ECT2, SIRT1, GADD45A, TANK	411	31	16792	6.58975	0.999999	0.468058	10.7366
GO:0043154~negative regulation of cysteine-type endopeptidase activity involved in apoptotic process	7	1.33333	0.00670703	LAMTOR5, RPS6KA3, DDX3X, CD44, CDKN2D, NAIP, POR	411	69	16792	4.14486	0.999999	0.461585	10.9939
GO:0007165~signal transduction	43	8.19048	0.00694623	GNA13, S100A6, OSTF1, LITAF, VAPA, S100A9, APBB1IP, IQGAP1, IRAK4, VDR, IL10RB, GPR27, FCGR1A, IL4R, PPP1R12A, RALB, IL1B, CAP1, CDC42EP3, IFNGR1, MAP2K6, RASA2, FYB, IL18R1, LYN, ROCK1, BMX, CLIC1, ARHGAP24, NLRP3, TANK, STK3, ATF6, TNFAIP6, TNFRSF10C, RPS6KA3, TNFSF13B, ADM, TNFRSF10D, MAPK14, GNG10, TXN, EXT1	411	1161	16792	1.5132	1	0.459123	11.3641
GO:0098609~cell-cell adhesion	15	2.85714	0.00696114	RTN4, VAPA, TRIM25, IQGAP1, RAB1A, VASP, CHMP2B, TMEM2, DDX3X, SH3GLB1, PLIN3, NUMB, IDH1, HIST1H3E, CEACAM1	411	271	16792	2.26143	1	0.446366	11.3872
GO:0043065~positive regulation of apoptotic process	16	3.04762	0.00712553	TXNIP, CYP1B1, VAV3, APH1B, BCL2A1, ECT2, ST20, SIRT1, STK3, ATF6, NLRC4, DDX3X, ADM, BCL6, GADD45A, MAP2K6	411	300	16792	2.17901	1	0.441212	11.6407
GO:0007259~JAK-STAT cascade	5	0.952381	0.00733435	IFNAR2, NMI, CCR2, STAT5B, IFNAR1	411	32	16792	6.38382	1	0.438371	11.9618
GO:2000785~regulation of autophagosome assembly	4	0.761905	0.00761671	MTMR3, TBC1D14, RAB5A, RAB33B	411	17	16792	9.61328	1	0.438874	12.3941
GO:0071260~cellular response to mechanical stimulus	7	1.33333	0.007695	CASP5, SLC38A2, IL1B, TLR5, KCNJ2, GADD45A, TLR8	411	71	16792	4.0281	1	0.430867	12.5137
GO:0060333~interferon-gamma-mediated signaling pathway	7	1.33333	0.007695	NMI, CD44, FCGR1A, HCK, TRIM25, IFNGR2, IFNGR1	411	71	16792	4.0281	1	0.430867	12.5137
GO:0006641~triglyceride metabolic process	5	0.952381	0.0100856	ACSL1, SLC22A4, GK3P, GK, ACSL4	411	35	16792	5.83664	1	0.5108	16.0905
GO:0050900~leukocyte migration	9	1.71429	0.0101469	ROCK1, CD44, LYN, SELL, MMP9, CD58, FPR2, ITGAM, CEACAM1	411	122	16792	3.014	1	0.501496	16.1803
GO:0044539~long-chain fatty acid import	3	0.571429	0.011514	ACSL1, CD36, ACSL3	411	7	16792	17.5099	1	0.535029	18.1614
GO:1903140~regulation of establishment of endothelial barrier	3	0.571429	0.011514	ROCK1, PPP1R12A, IL1B	411	7	16792	17.5099	1	0.535029	18.1614
GO:0008625~extrinsic apoptotic signaling pathway via death domain receptors	5	0.952381	0.01343	TNFRSF9, TNFRSF10C, DDX3X, TNFRSF10D, SORT1	411	38	16792	5.37585	1	0.579783	20.8638
GO:0006953~acute-phase response	5	0.952381	0.0146836	PLSCR1, CEBPB, IL1RN, SERPINA1, CD163	411	39	16792	5.23801	1	0.601724	22.5861
GO:0050718~positive regulation of interleukin-1 beta secretion	4	0.761905	0.0157661	CASP5, NOD2, NLRP3, IFNAR1	411	22	16792	7.42845	1	0.617401	24.0449
GO:0006914~autophagy	9	1.71429	0.016429	NRBF2, S100A8, SH3GLB1, S100A9, TECPR2, RAB24, RAB1A, RAB33B, CHMP2B	411	133	16792	2.76472	1	0.622309	24.9254
GO:0007166~cell surface receptor signaling pathway	14	2.66667	0.0174865	IL18RAP, LY96, CCR1, IFNAR2, ASGR2, CD36, CD59, CD82, LILRB3, MAPK14, CLEC4A, GPR50, IFNGR2, CD14	411	274	16792	2.08756	1	0.635375	26.3102
GO:0030316~osteoclast differentiation	4	0.761905	0.0178091	MAPK14, OSTM1, JUNB, SNX10	411	23	16792	7.10547	1	0.63235	26.7278
GO:0007155~cell adhesion	20	3.80952	0.0181367	PLXNC1, CYP1B1, SELL, HCK, CCR1, FLOT2, FPR2, CTNNA1, EMILIN2, ITGAM, TNFAIP6, CD36, CD44, STAB1, CD58, CLEC4A, DSC2, VCAN, CEACAM1, ADAM9	411	459	16792	1.78024	1	0.62956	27.1496
GO:0009615~response to virus	8	1.52381	0.0182577	LAMTOR5, IRAK3, IFNAR2, DDX3X, IFNGR2, TLR8, IFNGR1, IFNAR1	411	110	16792	2.97138	1	0.622716	27.3048
GO:0048013~ephrin receptor signaling pathway	7	1.33333	0.0186714	VAV3, ROCK1, ARPC3, LYN, MMP9, APH1B, ARPC5	411	86	16792	3.32552	1	0.621954	27.8332
GO:0001501~skeletal system development	9	1.71429	0.019291	ALPL, VDR, RPS6KA3, GNAQ, ETS2, MMP9, TRPS1, VCAN, EXT1	411	137	16792	2.684	1	0.625212	28.6176
GO:0051149~positive regulation of muscle cell differentiation	4	0.761905	0.0199924	MEF2A, BNIP2, MAPK14, CTNNA1	411	24	16792	6.80941	1	0.629825	29.4961
GO:0019915~lipid storage	4	0.761905	0.0199924	CD36, DGAT2, FFAR2, STAT5B	411	24	16792	6.80941	1	0.629825	29.4961
GO:0051607~defense response to virus	10	1.90476	0.0201764	APOBEC3B, PLSCR1, APOBEC3A, IFNAR2, TRIM56, IL10RB, TRIM25, NLRP3, TLR8, IFNAR1	411	165	16792	2.47615	1	0.624773	29.7248
GO:0030593~neutrophil chemotaxis	6	1.14286	0.0224267	VAV3, S100A8, CKLF, S100A9, IL1B, S100A12	411	66	16792	3.71422	1	0.655808	32.4663
GO:0061621~canonical glycolysis	4	0.761905	0.024781	PFKFB4, PFKFB3, HK3, PGK1	411	26	16792	6.28561	1	0.684719	35.2265
GO:0032757~positive regulation of interleukin-8 production	4	0.761905	0.024781	NOD2, ZNF580, IL1B, TLR5	411	26	16792	6.28561	1	0.684719	35.2265
GO:0032729~positive regulation of interferon-gamma production	5	0.952381	0.025521	IL18R1, CCR2, IL1B, CD14, IFNAR1	411	46	16792	4.44092	1	0.687735	36.0718
GO:0036151~phosphatidylcholine acyl-chain remodeling	4	0.761905	0.0273863	PLA2G4A, PLB1, PLBD1, LPCAT2	411	27	16792	6.05281	1	0.705984	38.1569
GO:0006071~glycerol metabolic process	3	0.571429	0.0282732	DGAT2, GK3P, GK	411	11	16792	11.1427	1	0.710191	39.1256
GO:0050707~regulation of cytokine secretion	3	0.571429	0.0282732	LYN, TLR5, TLR8	411	11	16792	11.1427	1	0.710191	39.1256
GO:0034116~positive regulation of heterotypic cell-cell adhesion	3	0.571429	0.0282732	CD44, FLOT1, IL1B	411	11	16792	11.1427	1	0.710191	39.1256
GO:0032495~response to muramyl dipeptide	3	0.571429	0.0282732	NOD2, MAPK14, NFKBIA	411	11	16792	11.1427	1	0.710191	39.1256
GO:0006935~chemotaxis	8	1.52381	0.030098	PROK2, CMTM2, CCR1, ZNF580, MAPK14, CXCL16, CCR2, FPR2	411	122	16792	2.67911	1	0.725639	41.074
GO:0035666~TRIF-dependent toll-like receptor signaling pathway	4	0.761905	0.0301317	LY96, UBE2D1, CD14, TANK	411	28	16792	5.83664	1	0.718998	41.1094
GO:0045746~negative regulation of Notch signaling pathway	4	0.761905	0.0330165	FBXW7, NUMB, NFKBIA, BCL6	411	29	16792	5.63537	1	0.744925	44.0685
GO:0048008~platelet-derived growth factor receptor signaling pathway	4	0.761905	0.0330165	TXNIP, PTPRJ, TIPARP, IQGAP1	411	29	16792	5.63537	1	0.744925	44.0685
GO:0016192~vesicle-mediated transport	9	1.71429	0.0331906	SFT2D1, ARFGAP3, PLIN3, SEC22B, VAMP3, CLTC, RAB1A, RTN3, LRPAP1	411	152	16792	2.41913	1	0.740139	44.2425
GO:0043116~negative regulation of vascular permeability	3	0.571429	0.0333883	PTPRJ, ADM, CEACAM1	411	12	16792	10.2141	1	0.735699	44.4395
GO:0071277~cellular response to calcium ion	5	0.952381	0.035577	MEF2A, ASPH, ECT2, IQGAP1, JUNB	411	51	16792	4.00553	1	0.751841	46.577
GO:0007596~blood coagulation	10	1.90476	0.0370688	PRKAR2A, CD36, F5, LYN, GNAQ, CD59, RAB5A, PHF21A, SERPINA1, HIST1H3E	411	184	16792	2.22046	1	0.760042	47.9892
GO:0043518~negative regulation of DNA damage response, signal transduction by p53 class mediator	3	0.571429	0.0388327	CD44, PTTG1IP, SIRT1	411	13	16792	9.42841	1	0.770147	49.6137
GO:0001817~regulation of cytokine production	3	0.571429	0.0388327	LITAF, LYN, IQGAP1	411	13	16792	9.42841	1	0.770147	49.6137
GO:0043552~positive regulation of phosphatidylinositol 3-kinase activity	4	0.761905	0.0392003	NOD2, VAV3, LYN, SH3GLB1	411	31	16792	5.2718	1	0.767513	49.9461
GO:0006898~receptor-mediated endocytosis	10	1.90476	0.039249	ASGR2, CD36, STAB1, FCGR1A, CXCL16, CAP1, CLTC, CD14, HPR, CD163	411	186	16792	2.19658	1	0.762126	49.9901
GO:0019221~cytokine-mediated signaling pathway	8	1.52381	0.0417873	IRAK4, IL1R2, IRAK3, IL10RB, CCR1, HCK, CCR2, IL1B	411	131	16792	2.49505	1	0.778066	52.228
GO:0007498~mesoderm development	4	0.761905	0.0424968	ETS2, HCK, BMX, EXT1	411	32	16792	5.10706	1	0.778291	52.8365
GO:0006888~ER to Golgi vesicle-mediated transport	9	1.71429	0.0428581	ARFGAP3, CD55, F5, VAPA, CD59, CNIH4, SEC22B, SERPINA1, RAB1A	411	160	16792	2.29818	1	0.775746	53.1436
GO:0043123~positive regulation of I-kappaB kinase/NF-kappaB signaling	9	1.71429	0.0441844	S100A4, IRAK4, NOD2, CD36, VAPA, LITAF, TRIM25, ECT2, S100A12	411	161	16792	2.2839	1	0.780811	54.2547
GO:0006807~nitrogen compound metabolic process	3	0.571429	0.0445874	TIPARP, VNN1, VNN2	411	14	16792	8.75495	1	0.778658	54.5873
GO:1902176~negative regulation of oxidative stress-induced intrinsic apoptotic signaling pathway	3	0.571429	0.0445874	VNN1, NFE2L2, SIRT1	411	14	16792	8.75495	1	0.778658	54.5873
GO:0001525~angiogenesis	11	2.09524	0.0475714	SAT1, PROK2, VAV3, HTATIP2, CYP1B1, PKNOX1, MAPK14, ARHGAP24, RBPJ, SIRT1, CEACAM1	411	223	16792	2.01534	1	0.795396	56.9805
GO:0002522~leukocyte migration involved in immune response	2	0.380952	0.048238	FUT7, HCK	411	2	16792	40.8564	1	0.79507	57.4986
GO:0033003~regulation of mast cell activation	2	0.380952	0.048238	PLSCR1, LYN	411	2	16792	40.8564	1	0.79507	57.4986
GO:1903829~positive regulation of cellular protein localization	2	0.380952	0.048238	NPTN, IQGAP1	411	2	16792	40.8564	1	0.79507	57.4986
GO:0070488~neutrophil aggregation	2	0.380952	0.048238	S100A8, S100A9	411	2	16792	40.8564	1	0.79507	57.4986
Supplementary Table 7 (B): DarkOliveGreen
Term	Count	%	PValue	Genes	List Total	Pop Hits	Pop Total	Fold Enrichment	Bonferroni	Benjamini	FDR
GO:0016241~regulation of macroautophagy	4	3.125	0.00157701	ATP6V0E1, SNX6, VPS26A, ATP6V1D	89	44	16792	17.1522	0.603412	0.603412	2.29665
GO:0015031~protein transport	8	6.25	0.0046843	RAB2A, TMED7, TMED5, RAB18, PPID, VTA1, RAP1A, RAB11A	89	395	16792	3.82125	0.936165	0.747344	6.67873
GO:0008286~insulin receptor signaling pathway	4	3.125	0.00797226	ATP6V0E1, PTPN2, AP3S1, ATP6V1D	89	78	16792	9.6756	0.990818	0.790596	11.1157
GO:0043123~positive regulation of I-kappaB kinase/NF-kappaB signaling	5	3.90625	0.0101789	TNFSF10, TBK1, MIER1, LGALS1, CASP1	89	161	16792	5.85945	0.99751	0.776613	13.9822
GO:0044565~dendritic cell proliferation	2	1.5625	0.010454	TBK1, AZI2	89	2	16792	188.674	0.997884	0.708193	14.3336
GO:0006464~cellular protein modification process	4	3.125	0.017762	UBA3, SLC35A1, ATG3, UBL5	89	105	16792	7.18759	0.999973	0.826287	23.1899
GO:0015992~proton transport	3	2.34375	0.0272293	ATP6V0E1, SLC35A1, ATP6V1D	89	49	16792	11.5515	1	0.900847	33.3966
GO:0006915~apoptotic process	8	6.25	0.0291982	TNFSF10, LGALS1, PPP2CA, PPID, GPR65, PRDX3, CASP1, TAX1BP1	89	567	16792	2.66207	1	0.885892	35.3539
GO:0006886~intracellular protein transport	5	3.90625	0.0354875	STX12, SNX6, COPB1, AP3S1, VPS26A	89	236	16792	3.99733	1	0.904881	41.2527
GO:0042518~negative regulation of tyrosine phosphorylation of Stat3 protein	2	1.5625	0.0361188	PTPN2, PPP2CA	89	7	16792	53.9069	1	0.884181	41.8162
GO:0016192~vesicle-mediated transport	4	3.125	0.0456947	STX12, COPB1, RAB11A, AP3S1	89	152	16792	4.96511	1	0.917227	49.7696
Supplementary Table 7 (C): Magenta
Term	Count	%	PValue	Genes	List Total	Pop Hits	Pop Total	Fold Enrichment	Bonferroni	Benjamini	FDR
GO:0050852~T cell receptor signaling pathway	22	3.22581	7.6759e-09	ITK, CD3G, CD3E, CD247, MALT1, RFTN1, PTEN, SKAP1, LAT, PRKCQ, CARD11, TRAC, PLCG1, FYN, GATA3, LCK, PSMB2, ZAP70, TXK, CUL1, PIK3R1, CD28	529	148	16792	4.71854	1.81226e-05	1.81226e-05	1.3453e-05
GO:0032508~DNA duplex unwinding	11	1.6129	8.22315e-07	HELB, ASCC3, XRCC6, G3BP1, INO80, SUPV3L1, RUVBL1, MCM3, MCM5, RAD50, CHD3	529	44	16792	7.93573	0.0019396	0.000970272	0.0014412
GO:0016032~viral process	28	4.10557	9.33489e-07	ZMYND11, NUP160, IL6ST, CD247, SYNCRIP, NUP188, MDFIC, PSMB2, CUL1, PIK3R1, DLG1, NFX1, NUP133, SATB1, RBL1, NUP155, HNRNPA1, RAD50, AAAS, PLCG1, HDAC1, FYN, NUP205, LCK, IPO5, BIN1, SEPT6, NUP43	529	299	16792	2.97258	0.00220154	0.000734386	0.00163604
GO:1900034~regulation of cellular response to heat	13	1.90616	3.54702e-06	RPA1, HSP90AB1, NUP133, AAAS, NUP160, NUP205, CAMK2D, NUP188, ATR, NUP155, NUP43, RPTOR, ATM	529	75	16792	5.5021	0.00833955	0.00209144	0.00621641
GO:0042110~T cell activation	10	1.46628	1.31735e-05	LAT, ITK, CD3G, NLRC3, FYN, CD3E, ZAP70, SMAD3, DPP4, DLG1	529	47	16792	6.75381	0.0306241	0.00620125	0.0230857
GO:0006418~tRNA aminoacylation for protein translation	9	1.31965	2.86835e-05	IARS, YARS, SARS, FARS2, AARS, LARS, EPRS, QARS, FARSA	529	40	16792	7.14216	0.0654805	0.0112237	0.0502596
GO:0031295~T cell costimulation	12	1.75953	3.09548e-05	CARD11, CD3G, TRAC, FYN, CD3E, MAPKAP1, CD247, LCK, CD5, PIK3R1, DPP4, CD28	529	78	16792	4.88352	0.0704785	0.0103864	0.0542382
GO:0006396~RNA processing	13	1.90616	5.17242e-05	CSTF3, RBM4, TRMT2B, U2SURP, PABPC4, SYNCRIP, WBP11, DUSP11, HNRNPDL, SART3, EXOSC10, DHX36, THOC1	529	97	16792	4.2542	0.114961	0.0151496	0.0906144
GO:0007077~mitotic nuclear envelope disassembly	9	1.31965	5.91908e-05	NUP133, AAAS, NUP160, NUP205, NEK9, NUP188, NUP155, LPIN1, NUP43	529	44	16792	6.49287	0.130428	0.0154082	0.103689
GO:0006260~DNA replication	16	2.34604	0.00011344	MCM3AP, RBBP4, POLH, NOL8, ATR, RBBP7, MCM3, RAD50, ATM, MCM5, RPA1, RFC1, HELB, RRM1, SUPT16H, RBM14	529	155	16792	3.27669	0.234975	0.0264291	0.198631
GO:0006397~mRNA processing	17	2.49267	0.000172685	ZC3H14, SREK1, SRSF11, RBM4, MBNL2, HNRNPA1, HNRNPR, SMN1, SF3B3, DDX47, METTL3, CNOT6L, SFPQ, TARDBP, KHSRP, WDR33, RBM26	529	179	16792	3.01469	0.334852	0.0363891	0.302221
GO:0006357~regulation of transcription from RNA polymerase II promoter	29	4.2522	0.000365141	MED24, KDM1A, WDR75, HSF2, WDR77, CAMK2D, ACTL6A, RUNX3, CHD3, IKBKAP, ELP3, TCF7, ELP2, IKZF3, TTC21B, RBL1, SMAD3, UBP1, LPIN1, FOXP1, TARBP1, DMTF1, GTF2I, KDM4C, TXK, RUVBL1, URI1, TCF12, CLOCK	529	441	16792	2.0874	0.577791	0.0693338	0.638029
GO:0006409~tRNA export from nucleus	7	1.02639	0.000424088	NUP133, AAAS, NUP160, NUP205, NUP188, NUP155, NUP43	529	32	16792	6.94376	0.632666	0.0741445	0.740668
GO:0010827~regulation of glucose transport	7	1.02639	0.000504714	NUP133, AAAS, NUP160, NUP205, NUP188, NUP155, NUP43	529	33	16792	6.73334	0.696365	0.0816143	0.880895
GO:0051301~cell division	24	3.51906	0.000738915	ANAPC1, ANAPC5, CDC14A, PDS5A, SEPT1, NEK1, PAPD7, CDC23, INO80, CNTRL, CDC16, SEPT11, MCM5, NCAPD3, CDC25B, CCND2, CENPC, DIS3L2, NEK9, CLASP2, RUVBL1, SMC1A, NUP43, BUB3	529	350	16792	2.17666	0.825394	0.109835	1.28716
GO:0031047~gene silencing by RNA	12	1.75953	0.000742704	DROSHA, NCBP1, NUP133, AAAS, NUP160, CNOT6L, NUP205, CNOT10, NUP188, NUP155, TNRC6A, NUP43	529	111	16792	3.43167	0.82695	0.10384	1.29372
GO:0008380~RNA splicing	15	2.19941	0.000773873	NCBP1, DDX47, SNRPN, SFPQ, SREK1, TARDBP, RBM4, SRSF11, KHSRP, SYNCRIP, WBP11, MBNL2, THOC2, SF3B3, THOC1	529	166	16792	2.86834	0.839236	0.10194	1.34767
GO:0072678~T cell migration	4	0.58651	0.000984326	S1PR1, ITGB7, MYO1G, ZAP70	529	7	16792	18.1388	0.90223	0.121179	1.7112
GO:0075733~intracellular transport of virus	8	1.17302	0.0010191	NMT2, NUP133, AAAS, NUP160, NUP205, NUP188, NUP155, NUP43	529	51	16792	4.97928	0.909945	0.119004	1.77115
GO:0006406~mRNA export from nucleus	11	1.6129	0.00119156	NCBP1, NUP133, AAAS, NUP160, NUP205, SRSF11, NUP188, NUP155, THOC2, NUP43, THOC1	529	100	16792	3.49172	0.940093	0.131292	2.06793
GO:0006364~rRNA processing	17	2.49267	0.00123454	NOL9, NOL8, HEATR1, WBP11, DIS3L, DDX27, EXOSC10, WDR75, DDX47, DDX56, WDR36, NOLC1, DIS3L2, NOL11, UTP20, MDN1, WDR43	529	214	16792	2.52163	0.94588	0.12967	2.14175
GO:0006281~DNA repair	18	2.6393	0.0012712	SHPRH, ERCC6L2, POLH, PDS5A, INO80, ATR, RAD50, ATM, RPA1, HELB, TDP1, SUPT16H, ACTL6A, RUVBL1, RBM14, PARP1, SMC1A, ASF1A	529	235	16792	2.43137	0.950373	0.127602	2.20469
GO:0030307~positive regulation of cell growth	10	1.46628	0.00127314	NCBP1, BCL2, NOL8, USP47, SDCBP, INO80, LEF1, SUPV3L1, RPTOR, MAP2K5	529	84	16792	3.77892	0.950599	0.122584	2.20801
GO:0015031~protein transport	25	3.66569	0.00169559	SDAD1, CD3G, NUP160, NBAS, C16ORF62, BBS9, CHMP7, LMAN1, ARFGEF2, VPS33A, MON2, COG4, GPR89B, COG5, AAAS, SCFD2, LSG1, EXOC4, DENND4C, GOSR1, DOPEY1, ERC1, NUP43, EXOC2, KLHL20	529	395	16792	2.00905	0.981806	0.153754	2.93046
GO:0006895~Golgi to endosome transport	5	0.733138	0.00257162	VPS13C, VPS13A, DOPEY1, KLHL20, MON2	529	19	16792	8.3534	0.99771	0.215867	4.41257
GO:1903146~regulation of mitophagy	6	0.879765	0.00345481	WDR75, USP36, POLR3A, WBP11, ACTL6A, RUVBL1	529	33	16792	5.77144	0.999717	0.269675	5.88518
GO:0071480~cellular response to gamma radiation	5	0.733138	0.00377823	KDM1A, TMEM109, XRCC6, ATR, ATM	529	21	16792	7.55784	0.999869	0.281803	6.41908
GO:0016925~protein sumoylation	11	1.6129	0.0038295	RPA1, NUP133, AAAS, NUP160, NUP205, NUP188, NUP155, TOP2B, PARP1, SMC1A, NUP43	529	117	16792	2.98438	0.999884	0.276409	6.50346
GO:0045060~negative thymic T cell selection	4	0.58651	0.00422366	CCR7, CD3E, ZAP70, CD28	529	11	16792	11.5429	0.999954	0.291491	7.14971
GO:0051168~nuclear export	4	0.58651	0.00422366	NCBP1, LSG1, MALT1, HNRNPA1	529	11	16792	11.5429	0.999954	0.291491	7.14971
GO:0006298~mismatch repair	6	0.879765	0.00448861	RPA1, PMS2P2, PMS2, MLH1, PMS2P1, ABL1	529	35	16792	5.44164	0.999976	0.298159	7.58174
GO:0000398~mRNA splicing, via spliceosome	16	2.34604	0.00454795	NCBP1, CSTF3, SNRPN, SRSF11, SYNCRIP, SART3, HNRNPA1, RBMX, HNRNPR, SF3B3, PRPF19, METTL3, HELB, PPWD1, ZCCHC8, CCAR1	529	222	16792	2.28778	0.999979	0.293313	7.67825
GO:0045086~positive regulation of interleukin-2 biosynthetic process	4	0.58651	0.00550115	CARD11, PRKCQ, CD3E, CD28	529	12	16792	10.581	0.999998	0.334357	9.21542
GO:0008033~tRNA processing	6	0.879765	0.00572537	ELAC2, SARS, FARS2, TRMT2B, AARS, TYW1B	529	37	16792	5.1475	0.999999	0.336881	9.57348
GO:1901796~regulation of signal transduction by p53 class mediator	11	1.6129	0.0057727	RPA1, TAF2, TAF3, RBBP4, HDAC1, SUPT16H, ATR, RBBP7, ATM, RAD50, CHD3	529	124	16792	2.8159	0.999999	0.331036	9.6489
GO:0018105~peptidyl-serine phosphorylation	11	1.6129	0.00610376	PRKCQ, CAMK4, BCL2, CAMK2D, MAP4K1, PRKCH, ATR, EIF2AK3, AKT3, PRKX, ATM	529	125	16792	2.79338	0.999999	0.33834	10.1747
GO:0071353~cellular response to interleukin-4	5	0.733138	0.00622717	HSP90AB1, TCF7, GATA3, LEF1, IMPDH2	529	24	16792	6.61311	1	0.336134	10.37
GO:0009168~purine ribonucleoside monophosphate biosynthetic process	4	0.58651	0.00698617	ATIC, GMPS, IMPDH2, GART	529	13	16792	9.76705	1	0.360685	11.5622
GO:0002250~adaptive immune response	12	1.75953	0.00713183	CD84, DCLRE1C, LAT, ITK, CAMK4, FYN, LAX1, ZAP70, ERAP1, TXK, CD6, SKAP1	529	148	16792	2.57375	1	0.358983	11.7893
GO:0001816~cytokine production	5	0.733138	0.00723217	ITK, ZCCHC11, RASGRP1, TXK, NFATC2	529	25	16792	6.34858	1	0.355587	11.9454
GO:0006405~RNA export from nucleus	7	1.02639	0.00738705	NCBP1, SRSF11, NUP188, NUP155, THOC2, HNRNPA1, THOC1	529	55	16792	4.04001	1	0.354441	12.1859
GO:0038083~peptidyl-tyrosine autophosphorylation	6	0.879765	0.00800337	ITK, FYN, LCK, ZAP70, TXK, ABL1	529	40	16792	4.76144	1	0.370438	13.1366
GO:0006432~phenylalanyl-tRNA aminoacylation	3	0.439883	0.00926486	FARS2, FARSA, LRRC47	529	5	16792	19.0457	1	0.407406	15.0524
GO:0017148~negative regulation of translation	7	1.02639	0.00953426	TIA1, RBM4, EPRS, CIRBP, SYNCRIP, ILF3, EIF2AK3	529	58	16792	3.83104	1	0.409041	15.4563
GO:0090503~RNA phosphodiester bond hydrolysis, exonucleolytic	5	0.733138	0.0108705	EXOSC10, PARN, CNOT6L, DIS3L2, DIS3L	529	28	16792	5.66838	1	0.443727	17.4332
GO:0006461~protein complex assembly	10	1.46628	0.0109572	IKBKAP, LPXN, CD3G, PICALM, KMT2A, CD3E, EPRS, MDN1, SLC7A6, SF3B3	529	116	16792	2.73646	1	0.439015	17.56
GO:0006351~transcription, DNA-templated	80	11.7302	0.0112277	XRCC6, NAA15, ZNF782, INO80, RORA, KDM1A, AES, MDFIC, PSIP1, DHX36, ZNF394, TGS1, ZNF101, CCAR1, SATB1, IKBKAP, ZBTB20, RBBP4, RBL1, CNOT10, NCOA7, RBBP7, LPIN1, CCNL2, RFC1, BAZ1B, ASCC3, NCOA5, PARP15, KHSRP, NOL11, ZZZ3, RUVBL1, VOPP1, CLOCK, LRPPRC, SCML4, ZMYND11, FRYL, ZNF805, BDP1, ZNF655, ZNF512, NR2C1, CHD9, STAT4, LPXN, EDRF1, NR1D2, CNOT6L, NPAT, ACTL6A, CHD6, ASF1A, ZNF266, MLLT3, CHD…	529	1955	16792	1.29894	1	0.43984	17.9542
GO:0034644~cellular response to UV	6	0.879765	0.0119265	KDM1A, USP47, INO80, ATR, MYC, PIK3R1	529	44	16792	4.32858	1	0.452677	18.9645
GO:0010501~RNA secondary structure unwinding	6	0.879765	0.0119265	DDX27, DDX47, DDX56, DDX18, DDX24, DHX36	529	44	16792	4.32858	1	0.452677	18.9645
GO:0007067~mitotic nuclear division	16	2.34604	0.0121029	ANAPC1, SNX9, ANAPC5, NEK1, CDC23, CDC16, CDC25B, EML4, OFD1, NOLC1, CENPC, DIS3L2, NEK9, RUVBL1, ABL1, NUP43	529	248	16792	2.04793	1	0.450607	19.2177
GO:0016446~somatic hypermutation of immunoglobulin genes	4	0.58651	0.0127553	PMS2P2, PMS2, MLH1, PMS2P1	529	16	16792	7.93573	1	0.461275	20.1476
GO:0030953~astral microtubule organization	3	0.439883	0.0136093	EZR, CEP120, DLG1	529	6	16792	15.8715	1	0.47641	21.3497
GO:0046632~alpha-beta T cell differentiation	3	0.439883	0.0136093	TCF7, LEF1, ABL1	529	6	16792	15.8715	1	0.47641	21.3497
GO:0043039~tRNA aminoacylation	3	0.439883	0.0136093	FARS2, FARSA, TARSL2	529	6	16792	15.8715	1	0.47641	21.3497
GO:0061157~mRNA destabilization	3	0.439883	0.0136093	METTL3, CNOT6L, HNRNPR	529	6	16792	15.8715	1	0.47641	21.3497
GO:0006303~double-strand break repair via nonhomologous end joining	7	1.02639	0.0140455	DCLRE1C, PRPF19, RIF1, XRCC6, MLH1, ATM, RAD50	529	63	16792	3.52699	1	0.480471	21.957
GO:0016575~histone deacetylation	6	0.879765	0.014306	KDM1A, RBBP4, HDAC1, RBM14, RBBP7, CHD3	529	46	16792	4.14038	1	0.480162	22.3176
GO:0007062~sister chromatid cohesion	9	1.31965	0.0159059	NUP133, NUP160, PDS5A, CENPC, PAPD7, CLASP2, SMC1A, NUP43, BUB3	529	103	16792	2.77365	1	0.510445	24.4981
GO:0010467~gene expression	6	0.879765	0.0169848	NCBP1, LAT, METTL3, HNRNPR, RBMX, HNRNPA1	529	48	16792	3.96786	1	0.527157	25.9357
GO:0050870~positive regulation of T cell activation	4	0.58651	0.0177432	CD47, PRKCQ, LCK, MALT1	529	18	16792	7.05398	1	0.536295	26.9308
GO:0006338~chromatin remodeling	8	1.17302	0.0185514	SATB1, RBBP4, HDAC1, GATA3, INO80, ACTL6A, RUVBL1, MYC	529	86	16792	2.95283	1	0.545923	27.9774
GO:0006368~transcription elongation from RNA polymerase II promoter	8	1.17302	0.0185514	TAF2, NCBP1, IKBKAP, ELP3, ELP2, TAF3, SUPT16H, NELFB	529	86	16792	2.95283	1	0.545923	27.9774
GO:0050798~activated T cell proliferation	3	0.439883	0.0186593	SATB1, FYN, ABL1	529	7	16792	13.6041	1	0.541682	28.1161
GO:0019827~stem cell population maintenance	6	0.879765	0.0199767	ZCCHC11, METTL3, RIF1, DIS3L2, MED24, SMC1A	529	50	16792	3.80915	1	0.560195	29.7888
GO:0046777~protein autophosphorylation	12	1.75953	0.0202432	TNIK, CAMK4, CLK2, TRPM7, CAMK2D, MAP4K1, TXK, ATR, ABL1, EIF2AK3, PRKX, ATM	529	172	16792	2.21462	1	0.558855	30.1225
GO:0042787~protein ubiquitination involved in ubiquitin-dependent protein catabolic process	11	1.6129	0.0228769	ANAPC1, ARIH2, ANAPC5, WWP1, ANKIB1, CDC23, CDC16, BUB3, CUL1, KLHL20, HECTD1	529	153	16792	2.28217	1	0.597742	33.3426
GO:0032753~positive regulation of interleukin-4 production	4	0.58651	0.0236677	PRKCQ, CD3E, GATA3, CD28	529	20	16792	6.34858	1	0.604289	34.2818
GO:1902715~positive regulation of interferon-gamma secretion	3	0.439883	0.0243664	RASGRP1, ABL1, SLAMF1	529	8	16792	11.9036	1	0.60913	35.1012
GO:0050862~positive regulation of T cell receptor signaling pathway	3	0.439883	0.0243664	CCR7, LCK, TESPA1	529	8	16792	11.9036	1	0.60913	35.1012
GO:0050853~B cell receptor signaling pathway	6	0.879765	0.0269481	BCL2, LCK, ZAP70, NFATC2, ABL1, RFTN1	529	54	16792	3.52699	1	0.640761	38.0461
GO:0000724~double-strand break repair via homologous recombination	7	1.02639	0.028781	RPA1, HELQ, SFPQ, INO80, PARP1, ATM, RAD50	529	74	16792	3.00271	1	0.659495	40.0599
GO:0000086~G2/M transition of mitotic cell cycle	10	1.46628	0.0291265	OFD1, TAF2, CEP192, SKP2, AKAP9, CNTRL, SFI1, PCM1, CUL1, CDC25B	529	137	16792	2.317	1	0.65825	40.4325
GO:0071345~cellular response to cytokine stimulus	4	0.58651	0.0305318	CCR7, KHSRP, LEF1, ITGA4	529	22	16792	5.77144	1	0.670186	41.9257
GO:0046641~positive regulation of alpha-beta T cell proliferation	3	0.439883	0.0306843	CD3E, ZAP70, CD28	529	9	16792	10.581	1	0.666534	42.0856
GO:0031053~primary miRNA processing	3	0.439883	0.0306843	DROSHA, METTL3, SMAD3	529	9	16792	10.581	1	0.666534	42.0856
GO:0021987~cerebral cortex development	6	0.879765	0.0309478	KDM1A, BBS2, CEP120, ATIC, MCPH1, GART	529	56	16792	3.40103	1	0.664289	42.3609
GO:0006468~protein phosphorylation	23	3.37243	0.0315327	IKBKAP, TNIK, NEK1, MAP4K1, PRKCH, CASK, ILF3, ATM, TBCK, CDC25B, CAMK4, CLK2, FYN, LCK, ZAP70, CAMK2D, NEK9, TXK, PRKACB, EIF2AK3, RUNX3, AKT3, PIK3R1	529	456	16792	1.60107	1	0.66591	42.9677
GO:0006974~cellular response to DNA damage stimulus	13	1.90616	0.0318746	SHPRH, ZBTB40, ATR, RAD50, ATM, BAZ1B, HELB, BCL2, USP47, NFATC2, PARP1, ABL1, MYC	529	208	16792	1.98393	1	0.664653	43.3194
GO:0051437~positive regulation of ubiquitin-protein ligase activity involved in regulation of mitotic cell cycle transition	7	1.02639	0.032255	ANAPC1, ANAPC5, PSMB2, CDC23, CDC16, BUB3, CUL1	529	76	16792	2.92369	1	0.663875	43.7085
GO:0051439~regulation of ubiquitin-protein ligase activity involved in mitotic cell cycle	4	0.58651	0.0343136	ANAPC1, ANAPC5, CDC23, CDC16	529	23	16792	5.52051	1	0.681763	45.7707
GO:0006366~transcription from RNA polymerase II promoter	25	3.66569	0.0350637	TAF2, NCBP1, IKZF3, TAF3, KMT2A, LEF1, RBMX, CARF, FUBP1, TCERG1, GTF2I, ETS1, HSF2, GATA3, TARDBP, SUPT16H, NELFB, TXK, PARP1, NFATC2, TCF12, MYC, CLOCK, RUNX3, NFX1	529	513	16792	1.54693	1	0.684755	46.5042
GO:0018279~protein N-linked glycosylation via asparagine	5	0.733138	0.0361827	ST6GALNAC6, ST6GAL1, STT3A, FUT8, LMAN1	529	40	16792	3.96786	1	0.691436	47.5812
GO:0007229~integrin-mediated signaling pathway	8	1.17302	0.0364898	LAT, CD47, FUT8, ITGA6, ITGB7, TXK, ITGA4, ITFG2	529	99	16792	2.56508	1	0.689689	47.8731
GO:0033089~positive regulation of T cell differentiation in thymus	3	0.439883	0.0375692	RASGRP1, IL7R, TESPA1	529	10	16792	9.52287	1	0.695659	48.8872
GO:0001771~immunological synapse formation	3	0.439883	0.0375692	PRF1, CD6, DLG1	529	10	16792	9.52287	1	0.695659	48.8872
GO:0001510~RNA methylation	3	0.439883	0.0375692	NSUN6, METTL3, TRMT2B	529	10	16792	9.52287	1	0.695659	48.8872
GO:0031145~anaphase-promoting complex-dependent catabolic process	7	1.02639	0.0379586	ANAPC1, ANAPC5, PSMB2, SKP2, CDC23, CDC16, BUB3	529	79	16792	2.81266	1	0.694732	49.2484
GO:0010468~regulation of gene expression	8	1.17302	0.0382206	FUT8, BCL2, MCPH1, NPAT, TC2N, HNRNPDL, SART3, MYC	529	100	16792	2.53943	1	0.692597	49.4901
GO:0050900~leukocyte migration	9	1.31965	0.0387606	CD84, CD47, ITGA6, PLCG1, FYN, LCK, ITGA4, PIK3R1, SLC7A6	529	122	16792	2.34169	1	0.693167	49.9849
GO:0042102~positive regulation of T cell proliferation	6	0.879765	0.0400142	CARD11, PRKCQ, CD3E, IL6ST, CD6, CD28	529	60	16792	3.17429	1	0.700367	51.1158
GO:0008283~cell proliferation	19	2.78592	0.0415456	ZMYND11, USPL1, CDC14A, SKP2, MAP4K1, CDC16, RBBP7, PTEN, OGFOD1, KDM1A, SH2D2A, PICALM, ASCC3, BCL2, FRAT2, BIN1, MYC, CD5, CUL1	529	366	16792	1.64786	1	0.709703	52.4647
GO:0006355~regulation of transcription, DNA-templated	60	8.79765	0.0444511	ZNF782, RORA, FUBP1, TARDBP, PSIP1, ZNF394, TGS1, MYC, ZNF101, CCAR1, NUP133, SATB1, IKBKAP, RBBP4, CNOT10, CCNL2, PRKCQ, BAZ1B, ASCC3, NCOA5, PARP15, KHSRP, ZZZ3, VOPP1, RUVBL1, ERC1, CLOCK, LRPPRC, SCML4, ZNF805, FRYL, ZNF655, ZNF512, NR2C1, CHD9, STAT4, LPXN, EDRF1, CNOT6L, NR1D2, NFATC2, ZNF266, RUNX3, MLLT3, CHD3, IKZF5, PPHLN1, ZNF121, ZBTB40, SMAD3, PHF10, HNRNPDL, ATF7IP2, ZNF664, TULP3, …	529	1504	16792	1.26634	1	0.72996	54.9279
GO:0046710~GDP metabolic process	3	0.439883	0.0449793	CARD11, CASK, DLG1	529	11	16792	8.65716	1	0.729948	55.3626
GO:0016075~rRNA catabolic process	3	0.439883	0.0449793	DROSHA, DIS3L2, DIS3L	529	11	16792	8.65716	1	0.729948	55.3626
GO:0048711~positive regulation of astrocyte differentiation	3	0.439883	0.0449793	PRPF19, IL6ST, BIN1	529	11	16792	8.65716	1	0.729948	55.3626
GO:1904837~beta-catenin-TCF complex assembly	5	0.733138	0.0454362	TCF7, HDAC1, LEF1, RUVBL1, MYC	529	43	16792	3.69104	1	0.72937	55.7354
GO:0006310~DNA recombination	7	1.02639	0.046508	RPA1, XRCC6, SUPV3L1, ACTL6A, RUVBL1, RBM14, RAD50	529	83	16792	2.67711	1	0.73362	56.5984
GO:0048015~phosphatidylinositol-mediated signaling	8	1.17302	0.0497334	EZR, FYN, MAPKAP1, LCK, PTEN, TNRC6A, PIK3R1, CD28	529	106	16792	2.39569	1	0.75352	59.1009
Supplementary Table 7 (D): Sienna3
Term	Count	%	PValue	Genes	List Total	Pop Hits	Pop Total	Fold Enrichment	Bonferroni	Benjamini	FDR
GO:0030218~erythrocyte differentiation	4	3.1746	0.00215011	GATA1, ALAS2, KLF1, ADD1	109	40	16792	15.4055	0.759469	0.759469	3.17039
GO:0030500~regulation of bone mineralization	3	2.38095	0.00586299	BMP2K, PHOSPHO1, ANKH	109	18	16792	25.6758	0.97961	0.857207	8.42529
GO:0001701~in utero embryonic development	6	4.7619	0.00718563	GATA1, STIL, INPP5K, GNA12, BCL2L1, ADD1	109	187	16792	4.94294	0.991554	0.79635	10.2321
GO:0030036~actin cytoskeleton organization	5	3.96825	0.00989467	DMTN, INPP5K, PLEK2, WASF2, ADD1	109	130	16792	5.92519	0.998616	0.807127	13.8293
GO:0003333~amino acid transmembrane transport	3	2.38095	0.0111647	SLC38A5, SLC1A5, SLC6A9	109	25	16792	18.4866	0.999408	0.773841	15.469
GO:0072661~protein targeting to plasma membrane	3	2.38095	0.0120447	BSG, ANK1, INPP5K	109	26	16792	17.7756	0.999672	0.737369	16.5881
GO:1990785~response to water-immersion restraint stress	2	1.5873	0.0191722	FOXO3, FOXO4	109	3	16792	102.703	0.999997	0.839707	25.1553
GO:0007010~cytoskeleton organization	5	3.96825	0.0202137	DMTN, ANK1, EPB42, MICAL2, SPTB	109	161	16792	4.78432	0.999999	0.815447	26.3361
GO:0006865~amino acid transport	3	2.38095	0.0212409	SLC38A5, SLC1A5, SLC7A5	109	35	16792	13.2047	0.999999	0.793863	27.4836
GO:0060071~Wnt signaling pathway, planar cell polarity pathway	4	3.1746	0.0214935	PSMF1, AP2A1, PSME4, AP2M1	109	92	16792	6.69805	0.999999	0.762689	27.7632
GO:0018393~internal peptidyl-lysine acetylation	2	1.5873	0.0254817	BAG6, KAT2B	109	4	16792	77.0275	1	0.788474	32.0468
GO:0043066~negative regulation of apoptotic process	8	6.34921	0.0275348	GATA1, STIL, FKBP8, BAG6, PIM1, PRDX2, SIAH2, BCL2L1	109	455	16792	2.70866	1	0.785685	34.1584
GO:0090315~negative regulation of protein targeting to membrane	2	1.5873	0.0379802	DMTN, INPP5K	109	6	16792	51.3517	1	0.860787	43.9856
GO:0020027~hemoglobin metabolic process	2	1.5873	0.0379802	EPB42, ADD1	109	6	16792	51.3517	1	0.860787	43.9856
GO:0043161~proteasome-mediated ubiquitin-dependent protein catabolic process	5	3.96825	0.0420773	PSMF1, RAD23A, PCBP2, SIAH2, PSME4	109	203	16792	3.79446	1	0.869022	47.4521
GO:0016032~viral process	6	4.7619	0.0438751	ATP6V0C, FKBP8, KAT2B, RAD23A, WASF2, CARM1	109	299	16792	3.09141	1	0.861947	48.909
Supplementary Table 7 (E): Cyan
Term	Count	%	PValue	Genes	List Total	Pop Hits	Pop Total	Fold Enrichment	Bonferroni	Benjamini	FDR
GO:0042787~protein ubiquitination involved in ubiquitin-dependent protein catabolic process	13	4.74453	1.43733e-07	DDB1, CDC27, RMND5A, CUL4A, RNF11, HECTD3, HECTD4, UBB, AMFR, TRIP12, RNF14, UBA52, FBXO7	188	153	16792	7.58921	0.000156944	0.000156944	0.000229641
GO:0043161~proteasome-mediated ubiquitin-dependent protein catabolic process	13	4.74453	2.95097e-06	DDB1, RNF187, SKP1, UBE2H, CDC34, CDC27, RMND5A, CUL4A, GSK3A, SHARPIN, HECTD3, UBB, UBA52	188	203	16792	5.71995	0.00321727	0.00160993	0.00471463
GO:0016236~macroautophagy	8	2.91971	2.17045e-05	GABARAPL2, MAP1LC3B, PINK1, UBB, OPTN, UBQLN1, WIPI2, UBA52	188	76	16792	9.40202	0.0234229	0.00786939	0.0346714
GO:0000422~mitophagy	5	1.82482	0.000595313	GABARAPL2, ATG9A, PINK1, WIPI2, FBXO7	188	35	16792	12.7599	0.478098	0.150042	0.946898
GO:0000045~autophagosome assembly	5	1.82482	0.00109309	GABARAPL2, ATG9A, MAP1LC3B, UBQLN1, WIPI2	188	41	16792	10.8926	0.697087	0.212476	1.7322
GO:0038203~TORC2 signaling	3	1.09489	0.00120664	PRR5, PINK1, SESN3	188	5	16792	53.5915	0.73245	0.197274	1.91052
GO:0006783~heme biosynthetic process	4	1.45985	0.00155922	ALAD, FECH, SLC25A38, UROD	188	21	16792	17.0132	0.818046	0.216065	2.46228
GO:0000717~nucleotide-excision repair, DNA duplex unwinding	4	1.45985	0.00179071	CUL4A, DDB1, UBB, UBA52	188	22	16792	16.2398	0.858749	0.217023	2.82296
GO:0000715~nucleotide-excision repair, DNA damage recognition	4	1.45985	0.00204256	CUL4A, DDB1, UBB, UBA52	188	23	16792	15.5338	0.892768	0.219706	3.21394
GO:0006294~nucleotide-excision repair, preincision complex assembly	4	1.45985	0.004013	CUL4A, DDB1, UBB, UBA52	188	29	16792	12.3199	0.987612	0.355385	6.22242
GO:0006511~ubiquitin-dependent protein catabolic process	8	2.91971	0.00433016	CUL4A, TOLLIP, USP12, PINK1, AMFR, UBE2H, SKP1, FBXO7	188	182	16792	3.92612	0.991251	0.350011	6.69838
GO:0000209~protein polyubiquitination	8	2.91971	0.00458845	MKRN1, CDC34, AMFR, UBB, SKP1, UBA52, RNF14, TRIP12	188	184	16792	3.88344	0.993409	0.341974	7.08434
GO:0016055~Wnt signaling pathway	8	2.91971	0.00501482	GSK3A, DDB1, PPM1A, ZRANB1, SNX3, UBB, SKP1, UBA52	188	187	16792	3.82114	0.995872	0.344466	7.71816
GO:0006977~DNA damage response, signal transduction by p53 class mediator resulting in cell cycle arrest	5	1.82482	0.00502428	E2F4, RGCC, UBB, UBA52, TFDP1	188	62	16792	7.20316	0.995915	0.324891	7.73217
GO:0043066~negative regulation of apoptotic process	13	4.74453	0.00506208	ARL6IP1, PA2G4, GCLC, BAG1, DDB1, BNIP3L, SNCA, YBX3, HSPB1, PRDX5, UBB, RHBDD1, UBA52	188	455	16792	2.55198	0.996081	0.308889	7.78817
GO:0070911~global genome nucleotide-excision repair	4	1.45985	0.00531595	CUL4A, DDB1, UBB, UBA52	188	32	16792	11.1649	0.997034	0.304957	8.16336
GO:1903146~regulation of mitophagy	4	1.45985	0.0058002	MAP1LC3B, GSK3A, BNIP3L, PINK1	188	33	16792	10.8266	0.998257	0.311791	8.8751
GO:0042059~negative regulation of epidermal growth factor receptor signaling pathway	4	1.45985	0.00740778	AP2B1, AP2S1, UBB, UBA52	188	36	16792	9.92435	0.999702	0.363059	11.2009
GO:0006446~regulation of translational initiation	4	1.45985	0.00740778	EIF3B, HSPB1, EIF1, EIF1B	188	36	16792	9.92435	0.999702	0.363059	11.2009
GO:0042769~DNA damage response, detection of DNA damage	4	1.45985	0.00740778	CUL4A, DDB1, UBB, UBA52	188	36	16792	9.92435	0.999702	0.363059	11.2009
GO:0006979~response to oxidative stress	6	2.18978	0.00775129	GPX1, ALAD, GCLC, PRDX5, PINK1, SRXN1	188	110	16792	4.87195	0.999796	0.360604	11.6906
GO:0006296~nucleotide-excision repair, DNA incision, 5'-to lesion	4	1.45985	0.00799629	CUL4A, DDB1, UBB, UBA52	188	37	16792	9.65612	0.999844	0.354902	12.0384
GO:0033683~nucleotide-excision repair, DNA incision	4	1.45985	0.0086116	CUL4A, DDB1, UBB, UBA52	188	38	16792	9.40202	0.999921	0.362208	12.906
GO:0046685~response to arsenic-containing substance	3	1.09489	0.00887575	ALAD, GCLC, FECH	188	13	16792	20.6121	0.999941	0.357589	13.276
GO:0045454~cell redox homeostasis	5	1.82482	0.0107192	GPX1, GLRX5, GCLC, PRDX6, PRDX5	188	77	16792	5.79994	0.999992	0.400512	15.8176
GO:0042026~protein refolding	3	1.09489	0.011775	DNAJB2, DNAJA4, FKBP1B	188	15	16792	17.8638	0.999998	0.416635	17.2416
GO:0015671~oxygen transport	3	1.09489	0.011775	HBQ1, HBG1, HBG2	188	15	16792	17.8638	0.999998	0.416635	17.2416
GO:0031396~regulation of protein ubiquitination	3	1.09489	0.0133595	PINK1, DNAJB2, UBQLN1	188	16	16792	16.7473	1	0.444271	19.3363
GO:0061136~regulation of proteasomal protein catabolic process	3	1.09489	0.0133595	GPX1, PINK1, UBB	188	16	16792	16.7473	1	0.444271	19.3363
GO:0070936~protein K48-linked ubiquitination	4	1.45985	0.0153911	RNF187, CDC34, AMFR, UBE2H	188	47	16792	7.60163	1	0.478712	21.9495
GO:0006914~autophagy	6	2.18978	0.016618	GABARAPL2, ATG9A, MAP1LC3B, TOLLIP, DAP, OPTN	188	133	16792	4.02944	1	0.492243	23.4889
GO:0051865~protein autoubiquitination	4	1.45985	0.0181599	RNF11, RNF187, RNF10, AMFR	188	50	16792	7.14553	1	0.510683	25.3832
GO:0006413~translational initiation	6	2.18978	0.0186482	EIF3B, AGO2, EIF1, EIF1B, UBA52, LARP1	188	137	16792	3.91179	1	0.507782	25.974
GO:0042744~hydrogen peroxide catabolic process	3	1.09489	0.0205462	GPX1, PRDX6, PRDX5	188	20	16792	13.3979	1	0.530305	28.2286
GO:0008283~cell proliferation	10	3.64964	0.0215604	GLUL, PA2G4, POC1B, CREG1, HDGF, LIG4, CDC27, FURIN, TFDP1, LARP1	188	366	16792	2.44041	1	0.535963	29.4068
GO:0002184~cytoplasmic translational termination	2	0.729927	0.0221492	GSPT1, GSPT2	188	2	16792	89.3191	1	0.534357	30.0824
GO:0070541~response to platinum ion	2	0.729927	0.0221492	ALAD, FECH	188	2	16792	89.3191	1	0.534357	30.0824
GO:0051702~interaction with symbiont	2	0.729927	0.0221492	GPX1, DDB1	188	2	16792	89.3191	1	0.534357	30.0824
GO:0051403~stress-activated MAPK cascade	3	1.09489	0.0225448	UBB, SKP1, UBA52	188	21	16792	12.7599	1	0.529785	30.533
GO:0016239~positive regulation of macroautophagy	3	1.09489	0.0267705	BNIP3L, PINK1, LARP1	188	23	16792	11.6503	1	0.581686	35.1789
GO:0006661~phosphatidylinositol biosynthetic process	4	1.45985	0.0268099	CDIPT, PIK3CA, PIP4K2A, PIK3R2	188	58	16792	6.15994	1	0.571681	35.2208
GO:0036498~IRE1-mediated unfolded protein response	4	1.45985	0.0280208	GSK3A, HDGF, ASNA1, SEC62	188	59	16792	6.05554	1	0.577726	36.4967
GO:0030097~hemopoiesis	4	1.45985	0.0280208	GLRX5, CUL4A, AHSP, ROGDI	188	59	16792	6.05554	1	0.577726	36.4967
GO:0006297~nucleotide-excision repair, DNA gap filling	3	1.09489	0.0289937	LIG4, UBB, UBA52	188	24	16792	11.1649	1	0.580359	37.5046
GO:1903204~negative regulation of oxidative stress-induced neuron death	2	0.729927	0.03304	PINK1, FBXO7	188	3	16792	59.5461	1	0.61921	41.5381
GO:0043123~positive regulation of I-kappaB kinase/NF-kappaB signaling	6	2.18978	0.0342708	SHARPIN, PPM1A, PINK1, BRD4, UBB, UBA52	188	161	16792	3.32866	1	0.623339	42.7157
GO:0034599~cellular response to oxidative stress	4	1.45985	0.0345046	GPX1, SNCA, PINK1, SRXN1	188	64	16792	5.58245	1	0.616575	42.9369
GO:0031398~positive regulation of protein ubiquitination	4	1.45985	0.0345046	PINK1, DNAJB2, UBB, UBQLN1	188	64	16792	5.58245	1	0.616575	42.9369
GO:0038061~NIK/NF-kappaB signaling	4	1.45985	0.0372968	UBE2M, UBB, SKP1, UBA52	188	66	16792	5.41328	1	0.636642	45.5172
GO:0043154~negative regulation of cysteine-type endopeptidase activity involved in apoptotic process	4	1.45985	0.0416954	ARL6IP1, GPX1, SNCA, PRDX5	188	69	16792	5.17792	1	0.66956	49.3611
GO:0044267~cellular protein metabolic process	5	1.82482	0.0429537	ZDHHC2, SNCA, UBB, FURIN, UBA52	188	118	16792	3.78471	1	0.672067	50.413
GO:0033138~positive regulation of peptidyl-serine phosphorylation	4	1.45985	0.0432171	SNCA, PIK3CA, PINK1, CAPRIN2	188	70	16792	5.10395	1	0.665941	50.6306
GO:0098869~cellular oxidant detoxification	4	1.45985	0.0432171	GPX1, PRDX6, PRDX5, SRXN1	188	70	16792	5.10395	1	0.665941	50.6306
GO:0010803~regulation of tumor necrosis factor-mediated signaling pathway	3	1.09489	0.0437619	SHARPIN, UBB, UBA52	188	30	16792	8.93191	1	0.6624	51.0778
GO:0033152~immunoglobulin V(D)J recombination	2	0.729927	0.0438103	LIG4, TCF3	188	4	16792	44.6596	1	0.65475	51.1174
GO:0019058~viral life cycle	3	1.09489	0.046445	UBB, FURIN, UBA52	188	31	16792	8.64379	1	0.668779	53.2255
GO:0016567~protein ubiquitination	9	3.28467	0.048501	DCAF12, UBE2M, PINK1, MKRN4P, CDC34, SKP1, FBXO9, RNF14, FBXO7	188	359	16792	2.2392	1	0.677307	54.8111
GO:0006283~transcription-coupled nucleotide-excision repair	4	1.45985	0.0495775	CUL4A, DDB1, UBB, UBA52	188	74	16792	4.82806	1	0.677998	55.621
Supplementary Table 7 (F): Red
Term	Count	%	PValue	Genes	List Total	Pop Hits	Pop Total	Fold Enrichment	Bonferroni	Benjamini	FDR
GO:0006397~mRNA processing	29	3.47722	3.44351e-10	HNRNPA1L2, PRPF8, NUDT21, CDK12, SRRM1, SNRNP70, RBM27, TSEN15, RBM25, CCAR2, KHDRBS1, PHRF1, PDCD11, ADARB1, EFTUD2, PTBP1, PRPF3, MBNL1, SF3A2, RBBP6, SON, SUGP2, SRSF7, ZRANB2, CPSF6, GPATCH1, ALKBH5, KIAA1429, SUPT6H	657	179	16792	4.14078	7.91318e-07	7.91318e-07	6.0165e-07
GO:0000398~mRNA splicing, via spliceosome	30	3.59712	1.19657e-08	FIP1L1, PRPF4B, SRSF10, TRA2B, SKIV2L2, DGCR14, XAB2, PNN, DDX46, FRG1, HTATSF1, PRPF8, NUDT21, SRRM1, DBR1, SNRNP70, EFTUD2, PTBP1, PRPF3, SF3A2, PRPF4, PRPF6, AQR, METTL14, SRSF7, SRSF6, SNRNP200, GPATCH1, CPSF3, CPSF1	657	222	16792	3.45386	2.74968e-05	1.37485e-05	2.09064e-05
GO:0016569~covalent chromatin modification	21	2.51799	1.34915e-08	TDRD3, RSF1, RBL2, L3MBTL2, IKZF1, CTCF, ARID1B, ARID2, CHD8, PHF1, MTF2, SMARCB1, SMARCC1, SMARCC2, BRE, SMARCA5, DNMT1, PBRM1, TLK1, DNAJC2, NCOR1	657	113	16792	4.74983	3.1003e-05	1.03344e-05	2.35723e-05
GO:0006406~mRNA export from nucleus	17	2.03837	1.55557e-06	FIP1L1, SRSF10, SMG1, NUP93, NUP85, SRSF7, NUP62, SRSF6, NUP210, FYTTD1, SRRM1, RANBP2, NUP107, POM121C, CPSF3, CPSF1, ALKBH5	657	100	16792	4.34496	0.00356833	0.000893278	0.00271786
GO:0008380~RNA splicing	22	2.63789	2.09394e-06	HNRNPA1L2, PPP2R1A, PRPF4B, EFTUD2, PTBP1, PRPF3, MBNL1, SF3A2, PRPF4, PRPF6, SON, SUGP2, SRSF7, PRPF8, ZRANB2, CDK12, SRRM1, SNRNP70, CCAR2, RBM25, KIAA1429, SUPT6H	657	166	16792	3.38728	0.00480032	0.000961913	0.00365847
GO:0043044~ATP-dependent chromatin remodeling	8	0.959233	1.90738e-05	SMARCAD1, CHD8, SMARCB1, SMARCC1, MTA2, SMARCC2, SMARCA5, CHD4	657	23	16792	8.88995	0.0428853	0.00727871	0.0333205
GO:0000375~RNA splicing, via transesterification reactions	8	0.959233	3.49332e-05	SRSF10, PRPF8, TRA2B, SRRM1, DBR1, PRPF3, PRPF4, PRPF6	657	25	16792	8.17875	0.0771401	0.0114028	0.0610177
GO:0045893~positive regulation of transcription, DNA-templated	40	4.79616	6.22772e-05	MMS19, SMARCAD1, PPARD, RSF1, NIF3L1, TBX21, UBE2V1, CTCF, MYBL1, REST, FUBP3, CHD8, LBH, NPM1, CREB3L2, RUNX1, DNAJC2, NFATC3, NFATC1, ATF7IP, RREB1, PCID2, HMBOX1, TP53, EOMES, NUP85, MED14, TRERF1, CD38, RNF6, NUP62, ID2, SMARCC1, SMARCC2, USP21, SMARCA5, PTCH1, IKBKB, SMARCA2, MED1	657	515	16792	1.98513	0.133348	0.0177306	0.108755
GO:0006396~RNA processing	14	1.67866	9.97886e-05	EXOSC9, ADARB1, PNPT1, RBM6, YTHDC2, PRPF4, RNGTT, ADAT1, SFSWAP, SUGP2, DKC1, DDX54, DHX30, RTCA	657	97	16792	3.68887	0.20493	0.0251587	0.174207
GO:0006351~transcription, DNA-templated	109	13.0695	0.000113076	MMS19, BBX, CNOT2, REST, MED21, PNN, CSNK2A2, MAP3K7, ZNF184, SFSWAP, ZNF181, CSNK2A1, SIN3A, CASP8AP2, SND1, ZNF302, PHTF2, DNAJC2, CCAR2, RBL2, ZNF644, ZHX2, EOMES, ZNF189, ZNF8, ARID1B, TRERF1, ZNF236, MLLT10, PRDM5, MNDA, MGA, SMARCA2, TRAPPC2, SUPT6H, CRTC3, SETD1A, ZNF131, TRRAP, XAB2, DIDO1, ZNF615, COMMD10, ZNF227, ZNF226, SMARCB1, ELK4, HTATSF1, PBRM1, ZNF426, BCOR, NFE4, KAT7, IKZF1, RF…	657	1955	16792	1.42501	0.228842	0.0256515	0.197382
GO:0016032~viral process	27	3.23741	0.00012303	CRTC3, XPO1, UBE3A, CCNT1, NUP93, RNF216, RNGTT, ANKRD17, CUL5, GBF1, NUP210, SND1, NPM1, RANBP2, POM121C, CD200R1, CDK13, ATF7IP, IL2RB, TP53, NUP85, NUP62, EIF4A2, NUP107, HSPD1, SRCAP, SUPT6H	657	299	16792	2.30797	0.246285	0.0253762	0.214741
GO:0006409~tRNA export from nucleus	8	0.959233	0.000192767	NOL6, NUP62, NUP210, NUP93, NUP85, POM121C, NUP107, RANBP2	657	32	16792	6.38965	0.357907	0.0362453	0.336269
GO:0006974~cellular response to DNA damage stimulus	21	2.51799	0.000195222	MMS19, HUS1, TP53, SMC5, SMC6, RBBP6, UBE2B, CTC1, ZBTB38, USP28, NABP1, PHF1, UBR5, BRE, MNDA, TAF9, TLK1, TRAF6, ZBTB1, RAD17, CCAR2	657	208	16792	2.58044	0.361519	0.0339238	0.340543
GO:0006355~regulation of transcription, DNA-templated	87	10.4317	0.000198926	BACH1, RSF1, HP1BP3, TBX21, YLPM1, BBX, CNOT2, REST, ZNF14, PNN, ZNF207, PRMT3, CSNK2A2, ZNF184, SFSWAP, ZNF181, CSNK2A1, SIN3A, LBH, CASP8AP2, SND1, PHTF2, ZNF302, ZNF146, ZNF490, INO80D, CCAR2, RHOH, PPP2R1A, ZNF45, SSBP2, ZNF644, RREB1, ZNF354B, ZNF91, TP53, ZNF189, ZNF8, ZBTB24, SP140, ZNF236, UCHL5, MNDA, MGA, PMS2P3, ZSCAN16, CNOT11, NUP107, SMARCA2, SUPT6H, TRAPPC2, ZNF468, SRSF10, ZNF131,…	657	1504	16792	1.47846	0.366932	0.0321281	0.346995
GO:0006275~regulation of DNA replication	6	0.719424	0.000273348	PPP2R1A, ANKRD17, ESCO1, RBBP6, SMC3, ZBTB38	657	16	16792	9.58447	0.466469	0.0410176	0.476519
GO:0006281~DNA repair	22	2.63789	0.000373512	BACH1, MMS19, MSH2, HUS1, UVRAG, SMG1, TRRAP, UBE2B, SMC3, XPA, USP28, NABP1, ERCC5, NSMCE4A, SMARCB1, UBR5, NPM1, UCHL5, MTOR, ZBTB1, INO80D, RAD17	657	235	16792	2.39272	0.576199	0.0522416	0.650596
GO:0016925~protein sumoylation	14	1.67866	0.000650176	L3MBTL2, SMC5, TP53, NUP93, SMC6, NUP85, SMC3, NSMCE4A, NUP62, UBA2, NUP210, NUP107, POM121C, RANBP2	657	117	16792	3.05829	0.775659	0.0841632	1.12992
GO:0007052~mitotic spindle organization	7	0.839329	0.000924514	ASUN, SUN2, MAP4, TNKS, DYNC1H1, SMC3, KIF2A	657	30	16792	5.96367	0.880629	0.111379	1.60307
GO:0048025~negative regulation of mRNA splicing, via spliceosome	6	0.719424	0.00108276	SFSWAP, SRSF10, SRSF7, SRSF6, TRA2B, PTBP1	657	21	16792	7.30246	0.917051	0.122807	1.87502
GO:0010827~regulation of glucose transport	7	0.839329	0.00156132	NUP62, NUP210, NUP93, NUP85, POM121C, NUP107, RANBP2	657	33	16792	5.42152	0.972421	0.164342	2.69314
GO:0006338~chromatin remodeling	11	1.31894	0.00188683	SMARCAD1, RSF1, SMARCB1, SMARCC1, SMARCC2, SMARCA5, PBRM1, ARID1B, SMARCA2, ZBTB1, SUPT6H	657	86	16792	3.26912	0.986964	0.186711	3.24594
GO:1900034~regulation of cellular response to heat	10	1.19904	0.0025233	NUP62, NUP210, NUP93, NUP85, POM121C, NUP107, MTOR, RANBP2, DNAJC2, CCAR2	657	75	16792	3.40781	0.99699	0.231952	4.31826
GO:0051301~cell division	26	3.11751	0.00281499	HAUS6, SEPT2, ASUN, CCNT1, CD2AP, ZNF207, TUBB, NUMA1, USP37, TNKS, NSUN2, KIF2A, CDK13, POGZ, ANAPC4, SMC5, BIRC6, SMC3, SMC4, NEDD1, RCC2, BRE, MAP4, MAPRE2, ANAPC7, SEPT9	657	350	16792	1.89864	0.998463	0.245463	4.80595
GO:0019827~stem cell population maintenance	8	0.959233	0.00311575	METTL14, MTF2, MED27, SETD1A, EOMES, MED14, MED21, SMC3	657	50	16792	4.08938	0.999232	0.258291	5.30636
GO:0075733~intracellular transport of virus	8	0.959233	0.00349231	XPO1, NUP62, NUP210, NUP93, NUP85, POM121C, NUP107, RANBP2	657	51	16792	4.00919	0.999677	0.274994	5.92938
GO:0031047~gene silencing by RNA	12	1.43885	0.00408793	NUP62, XPO5, SND1, NUP210, PRKRA, CNOT11, NUP93, CNOT2, NUP85, POM121C, NUP107, RANBP2	657	111	16792	2.76309	0.999918	0.303753	6.90695
GO:0007067~mitotic nuclear division	20	2.39808	0.00410685	HAUS6, SEPT2, ASUN, ANAPC4, SMC5, BIRC6, CD2AP, SMC3, DCTN1, NUMA1, NEDD1, NUP62, RCC2, BRE, PBRM1, USP37, MAPRE2, TNKS, ANAPC7, NSUN2	657	248	16792	2.06118	0.999922	0.295494	6.93784
GO:0007265~Ras protein signal transduction	9	1.07914	0.00581179	USP28, DOK2, RREB1, SOS1, RAPGEF6, TP53, G3BP2, DNMT1, GRAP2	657	70	16792	3.28611	0.999998	0.380209	9.68258
GO:0016485~protein processing	9	1.07914	0.0068862	C2CD3, ATG4C, PPP2R5C, PITRM1, PTCH1, GZMB, CTSS, GZMH, SRGN	657	72	16792	3.19482	1	0.42164	11.3728
GO:0010501~RNA secondary structure unwinding	7	0.839329	0.0069264	DDX46, EIF4A2, DDX1, DDX21, AGO3, DDX54, DDX42	657	44	16792	4.06614	1	0.412811	11.4355
GO:0007077~mitotic nuclear envelope disassembly	7	0.839329	0.0069264	NUP62, NUP210, NUP93, NUP85, POM121C, NUP107, RANBP2	657	44	16792	4.06614	1	0.412811	11.4355
GO:0090161~Golgi ribbon formation	4	0.479616	0.00774184	VAMP4, MYO18A, VTI1A, GCC2	657	11	16792	9.29404	1	0.437929	12.6975
GO:0061086~negative regulation of histone H3-K27 methylation	3	0.359712	0.00867565	PHF1, MTF2, SUPT6H	657	4	16792	19.1689	1	0.465134	14.122
GO:0051726~regulation of cell cycle	12	1.43885	0.00929599	ICK, CTBP1, SON, ADARB1, UHRF2, RBL2, PHACTR4, MADD, PUM1, CDK12, ITGB1, MED1	657	124	16792	2.47341	1	0.478145	15.0561
GO:0000244~spliceosomal tri-snRNP complex assembly	4	0.479616	0.0100262	SRSF10, PRPF8, PRPF3, PRPF6	657	12	16792	8.51953	1	0.493925	16.1433
GO:0006888~ER to Golgi vesicle-mediated transport	14	1.67866	0.0100916	ARFGAP2, SEC31A, VTI1A, DCTN1, COG3, GBF1, COG7, GOPC, CREB3L2, VAMP4, SPTBN1, DYNC1H1, COG1, TRAPPC2	657	160	16792	2.23638	1	0.486216	16.2401
GO:0031124~mRNA 3'-end processing	7	0.839329	0.0128149	FIP1L1, SRSF7, SRSF6, NUDT21, SRRM1, CPSF3, CPSF1	657	50	16792	3.5782	1	0.561022	20.1763
GO:0006890~retrograde vesicle-mediated transport, Golgi to ER	9	1.07914	0.0146362	COG3, ARFGAP2, GBF1, COG7, HTT, KIFAP3, RINT1, UVRAG, KIF2A	657	82	16792	2.80521	1	0.599782	22.7106
GO:0000380~alternative mRNA splicing, via spliceosome	4	0.479616	0.015653	SFSWAP, SRSF6, PTBP1, CDK13	657	14	16792	7.30246	1	0.614835	24.0923
GO:0006091~generation of precursor metabolites and energy	7	0.839329	0.0167912	DLST, PPARD, PPP1R2, ACO2, PHKB, OGDH, SCO1	657	53	16792	3.37566	1	0.631306	25.6113
GO:0006388~tRNA splicing, via endonucleolytic cleavage and ligation	4	0.479616	0.0190082	DDX1, CPSF1, TSEN15, RTCB	657	15	16792	6.81563	1	0.667971	28.4882
GO:0051225~spindle assembly	5	0.59952	0.0198223	TUBB, HAUS6, TNKS, NCOR1, CHD4	657	27	16792	4.73307	1	0.67443	29.5181
GO:0010216~maintenance of DNA methylation	3	0.359712	0.0205864	UHRF2, DNMT1, CTCF	657	6	16792	12.7793	1	0.679581	30.4719
GO:0080009~mRNA methylation	3	0.359712	0.0205864	METTL14, CMTR1, KIAA1429	657	6	16792	12.7793	1	0.679581	30.4719
GO:0051642~centrosome localization	4	0.479616	0.0227289	ASUN, SYNE2, SUN2, RANBP2	657	16	16792	6.38965	1	0.707325	33.082
GO:0006886~intracellular protein transport	17	2.03837	0.0232591	RAB3GAP2, XPO1, SYNRG, TBC1D10C, RABGAP1, STX2, COG3, AP3M2, COG7, TOM1L2, NPM1, SYTL2, TLK1, TNPO2, VPS11, SAR1A, SNX11	657	236	16792	1.84109	1	0.707446	33.7134
GO:0007049~cell cycle	16	1.91847	0.0235607	SEPT2, RABGAP1, IKZF1, RBL2, NASP, RINT1, CCNT1, TP53, PYHIN1, UHRF2, CASP8AP2, SMARCB1, TLK1, RAD17, CCAR2, SEPT9	657	217	16792	1.88451	1	0.704051	34.0702
GO:0006661~phosphatidylinositol biosynthetic process	7	0.839329	0.0251725	SH3YL1, PIK3C2A, PI4KA, PI4K2B, INPP4A, PIK3R4, MTMR4	657	58	16792	3.08466	1	0.720186	35.9461
GO:0006606~protein import into nucleus	7	0.839329	0.0251725	NUP62, PDIA3, NUP93, KPNA6, NUP85, POM121C, NUP107	657	58	16792	3.08466	1	0.720186	35.9461
GO:0000289~nuclear-transcribed mRNA poly(A) tail shortening	5	0.59952	0.0252382	TOE1, EIF4A2, CNOT11, CNOT2, CNOT4	657	29	16792	4.40666	1	0.713445	36.0213
GO:0042789~mRNA transcription from RNA polymerase II promoter	4	0.479616	0.0268156	ZBTB1, FLNA, MED1, SUPT6H	657	17	16792	6.01379	1	0.727829	37.8064
GO:0006337~nucleosome disassembly	4	0.479616	0.0268156	SMARCB1, SMARCC1, SMARCC2, ARID2	657	17	16792	6.01379	1	0.727829	37.8064
GO:0034976~response to endoplasmic reticulum stress	8	0.959233	0.0269684	UFL1, TXNDC11, PDIA3, ATP2A2, TMX3, CREB3L2, DNAJC10, MBTPS1	657	75	16792	2.72625	1	0.722555	37.9768
GO:0071539~protein localization to centrosome	4	0.479616	0.0312669	NEDD1, C2CD3, PIBF1, KIAA0753	657	18	16792	5.67969	1	0.767758	42.5938
GO:0032781~positive regulation of ATPase activity	5	0.59952	0.031462	RAB4A, DNAJC10, AHSA2, DNAJC2, DNAJC1	657	31	16792	4.12235	1	0.763172	42.7954
GO:0001701~in utero embryonic development	14	1.67866	0.0321644	MAN2A1, CHD8, SIN3A, C2CD3, MSH2, PTCH1, MBNL1, PRKCSH, RBBP6, ITGB1, INPP5B, RNASEH2B, UBE2B, RTCB	657	187	16792	1.91348	1	0.764203	43.516
GO:0006977~DNA damage response, signal transduction by p53 class mediator resulting in cell cycle arrest	7	0.839329	0.0336006	RBL2, PPP2R5C, NPM1, TP53, CNOT11, CNOT2, CNOT4	657	62	16792	2.88565	1	0.772796	44.9627
GO:0045892~negative regulation of transcription, DNA-templated	29	3.47722	0.0344987	THAP7, PPARD, RSF1, CTCF, REST, ZBTB38, ZNF706, CHD8, ZNF227, SIN3A, RUNX1, BCOR, TRAF6, CCAR2, ATF7IP, KHDRBS1, CTBP1, IKZF1, ZNF91, HMBOX1, TP53, ZHX2, CD38, ID2, PRDM5, SMARCC2, YWHAQ, SMARCA2, MPHOSPH8	657	499	16792	1.48537	1	0.775535	45.8496
GO:0042220~response to cocaine	5	0.59952	0.034882	TIAM1, EFTUD2, SMPD1, HSPD1, MTOR	657	32	16792	3.99353	1	0.773149	46.2239
GO:0016584~nucleosome positioning	3	0.359712	0.0364871	RSF1, SMARCA5, CTCF	657	8	16792	9.58447	1	0.782438	47.7653
GO:0006623~protein targeting to vacuole	3	0.359712	0.0364871	VPS13D, PIK3R4, VTI1A	657	8	16792	9.58447	1	0.782438	47.7653
GO:0044387~negative regulation of protein kinase activity by regulation of protein phosphorylation	3	0.359712	0.0364871	ADARB1, NPM1, CDK5RAP3	657	8	16792	9.58447	1	0.782438	47.7653
GO:0035264~multicellular organism growth	8	0.959233	0.0366256	XPA, SOS1, RC3H2, MTOR, GIGYF2, RBBP6, RMI1, CTC1	657	80	16792	2.55586	1	0.77783	47.8964
GO:0015031~protein transport	24	2.8777	0.037434	ARFGAP2, TIMM10B, SCAMP3, SEC31A, NASP, RAB4A, RINT1, VPS53, DENND1B, ANKRD27, PHAX, GBF1, ATG4C, RABEP1, NUP210, CCDC53, GOPC, RANBP3, COMMD1, TNKS, EXOC5, COG1, SEC61A1, EXOC6B	657	395	16792	1.55293	1	0.779451	48.655
[truncated: 116 more rows]

## Sheet: ST9. DEGs
Supplementary Table 9: Differentially Expressed Genes
[truncated: 1,567 more rows]
